# Supplementary material for: Crystal structure and UV spectra of a 1,2-disubstituted benzimidazolium chloride
Source: Acta Crystallogr E Crystallogr Commun. 2017 Jul 7;73(Pt 8):1143–7. doi: 10.1107/S205698901700977X (PMC5598836; doi:10.1107/S205698901700977X)
Supplement: Supplementary file 1 [file e-73-01143-sup1.cif]

##############################################################################
#                                                                            #
# This CIF contains the data in a paper accepted for publication in          #
# Acta Crystallographica Section E. It conforms to the requirements of       #
# Notes for Authors for Acta Crystallographica Section E, and has been       #
# peer reviewed under the auspices of the IUCr Commission on Journals.       #
#                                                                            #
# Full details of the Crystallographic Information File format               #
# are given in the paper "The Crystallographic Information File (CIF):       #
# a New Standard Archive File for Crystallography" by S. R. Hall, F. H.      #
# Allen and I. D. Brown [Acta Cryst. (1991), A47, 655-685].                  #
#                                                                            #
# The current version of the core CIF dictionary is obtainable from          #
# ftp://ftp.iucr.org/pub/cif_core.dic.                                       #
#                                                                            #
# Software is freely available for graphical display of the structure(s)     #
# in this CIF. For information consult the CIF software page                 #
# http://www.iucr.org/resources/cif/software.                                #
#                                                                            #
# This file may be used for bona fide research purposes within the           #
# scientific community so long as proper attribution is given to the journal # 
# article from which it was obtained.                                        #
#                                                                            #
##############################################################################
data_I
_audit_creation_method
;
Olex2 1.2-alpha
(compiled 2015.10.28 svn.r3245 for OlexSys, GUI svn.r5128)
;
_journal_date_recd_electronic     2017-06-13
_journal_date_accepted     2017-07-03
_journal_name_full     'Acta Crystallographica, Section E'
_journal_year     2017
_journal_volume     73
_journal_issue      8
_journal_page_first     1143
_journal_page_last     1147
_journal_paper_category     GO
_journal_paper_doi     10.1107/S205698901700977X
_journal_coeditor_code     YK2108
_publ_contact_author_name     'Tuhin Khan'
_publ_contact_author_address
;
Department of Chemistry, Indian Institute of Technology Bombay, Mumbai,
India
;
_publ_contact_author_email     'tuhin@chem.iitb.ac.in'
_publ_contact_author_fax     ?
_publ_contact_author_phone     ?
_publ_section_title
;
Crystal structure and UV spectra of a 1,2-disubstituted benzimidazolium
chloride
;
_publ_section_title_footnote     .
loop_
    _publ_author_name
    _publ_author_footnote
    _publ_author_address
    'Khan, Tuhin' .
;
Department of Chemistry, Indian Institute of Technology Bombay, Mumbai 400 076,
India
;
    'Mishra, Navneet' .
;
Department of Chemistry, Indian Institute of Technology Bombay, Mumbai 400 076,
India
;
    'Mhatre, Darshan S.' .
;
Department of Chemistry, Indian Institute of Technology Bombay, Mumbai 400 076,
India
;
    'Datta, Anindya' .
;
Department of Chemistry, Indian Institute of Technology Bombay, Mumbai 400 076,
India
;
_publ_section_synopsis
;
1-(2-Hydroxybenzyl)-2-(2-hydroxyphenyl)-1<i>H</i>-benzimidazol-3-ium chloride,
C~20~H~17~N~2~O~2~^+^\\cdotCl^-^, is prepared by reaction of salicylaldehyde
with <i>o</i>-phenylenediamine in the presence of trimethylsilyl chloride
acting as a source of HCl. As a result of  steric hindrance, the cation in the
crystal is far from planar: the benzimidazole ring system makes dihedral
angles of 55.49(9) and 81.36(8)\% with the planes of the phenolic groups. The
crystal packing is dominated by the O---H...Cl and N---H...Cl hydrogen bonds.
The title compound exhibits two transitions in the UV region, which are
revealed in the solid state and solution spectra as an absorption maximum at
280 nm and a shoulder at 320 nm. According to the results of TD--DFT
calculation, both transitions have a \p--\p* nature and the molecular orbitals
involved in these transitions are mostly localized on the benzimidazole ring
system and on the phenyl ring attached to it at the 2-position.
;
_database_code_depnum_ccdc_archive     'CCDC 1548944'
_chemical_name_systematic
;
1-(2-Hydroxybenzyl)-2-(2-hydroxyphenyl)-1<i>H</i>-benzimidazol-3-ium chloride
;
_chemical_name_common     ?
_chemical_formula_moiety     'C20 H17 N2 O2 + , Cl -'
_chemical_formula_sum     'C20 H17 Cl N2 O2'
_chemical_formula_iupac     'C20 H17 N2 O2 + , Cl -'
_chemical_formula_weight     352.80
_chemical_melting_point     ?
_shelx_space_group_comment
;
The symmetry employed for this shelxl refinement is uniquely defined
by the following loop, which should always be used as a source of
symmetry information in preference to the above space-group names.
They are only intended as comments.
;
_space_group_crystal_system     triclinic
_space_group_name_H-M_alt     'P -1'
_space_group_name_Hall     '-P 1'
loop_
    _space_group_symop_operation_xyz
    'x, y, z'
    '-x, -y, -z'
_cell_length_a     9.8002(4)
_cell_length_b     10.6791(5)
_cell_length_c     10.6986(4)
_cell_angle_alpha     111.364(4)
_cell_angle_beta     102.346(3)
_cell_angle_gamma     111.311(4)
_cell_volume     890.75(7)
_cell_formula_units_Z     2
_cell_measurement_reflns_used     5921
_cell_measurement_theta_min     2.3100
_cell_measurement_theta_max     31.0820
_cell_measurement_temperature     150
_exptl_crystal_description     plate
_exptl_crystal_colour     colourless
_exptl_crystal_size_max     0.186
_exptl_crystal_size_mid     0.182
_exptl_crystal_size_min     0.119
_exptl_crystal_density_diffrn     1.315
_exptl_crystal_density_meas     ?
_exptl_crystal_density_method     ?
_exptl_crystal_F_000     368
_exptl_absorpt_coefficient_mu     0.230
_exptl_absorpt_correction_type     multi-scan
_exptl_absorpt_process_details
;
(CrysAlis PRO; Rigaku Oxford Diffraction, 2015)
;
_shelx_estimated_absorpt_T_min     ?
_shelx_estimated_absorpt_T_max     ?
_exptl_absorpt_correction_T_min     0.65718
_exptl_absorpt_correction_T_max     1.00000
_diffrn_ambient_temperature     150
_diffrn_radiation_type     MoK\a
_diffrn_radiation_wavelength     0.71073
_diffrn_radiation_monochromator     graphite
_diffrn_measurement_device_type     'Rigaku Saturn 724'
_diffrn_measurement_device     'abstract diffractometer'
_diffrn_measurement_method     '\w scans'
_diffrn_detector_area_resol_mean     ?
_diffrn_reflns_number     8813
_diffrn_reflns_av_R_equivalents     0.0328
_diffrn_reflns_theta_min     2.320
_diffrn_reflns_theta_max     24.997
_diffrn_reflns_theta_full     24.997
_diffrn_measured_fraction_theta_max     0.995
_diffrn_measured_fraction_theta_full     0.995
_diffrn_reflns_limit_h_min     -11
_diffrn_reflns_limit_h_max     10
_diffrn_reflns_limit_k_min     -12
_diffrn_reflns_limit_k_max     12
_diffrn_reflns_limit_l_min     -11
_diffrn_reflns_limit_l_max     12
_refine_special_details
;
1. Fixed Uiso
 At 1.2 times of:
  All C(H) groups, All C(H,H) groups, All N(H) groups
 At 1.5 times of:
  All O(H) groups
2.a Secondary CH2 refined with riding coordinates:
 C7(H7A,H7B)
2.b Aromatic/amide H refined with riding coordinates:
 N2(H2A), C2(H2B), C3(H3), C4(H4), C5(H5), C9(H9), C10(H10), C11(H11),
 C12(H12), C16(H16), C17(H17), C18(H18), C19(H19)
2.c Idealised tetrahedral OH refined as rotating group:
 O1(H1), O2(H2)
;
_reflns_number_total     3114
_reflns_number_gt     2654
_reflns_threshold_expression     'I > 2\s(I)'
_refine_ls_structure_factor_coef     Fsqd
_refine_ls_matrix_type     full
_refine_ls_R_factor_all     0.0492
_refine_ls_R_factor_gt     0.0392
_refine_ls_wR_factor_gt     0.0971
_refine_ls_wR_factor_ref     0.1048
_refine_ls_goodness_of_fit_ref     1.044
_refine_ls_restrained_S_all     1.044
_refine_ls_number_reflns     3114
_refine_ls_number_parameters     228
_refine_ls_number_restraints     0
_refine_ls_hydrogen_treatment     constr
_refine_ls_weighting_scheme     calc
_refine_ls_weighting_details
              'w=1/[\s^2^(Fo^2^)+(0.0483P)^2^+0.2976P] where P=(Fo^2^+2Fc^2^)/3'
_atom_sites_solution_hydrogens     geom
_atom_sites_solution_primary     ?
_atom_sites_solution_secondary     ?
_refine_ls_shift/su_max     0.001
_refine_ls_shift/su_mean     0.000
_refine_diff_density_max     0.248
_refine_diff_density_min     -0.213
_refine_ls_extinction_method     none
_refine_ls_extinction_coef     .
loop_
    _atom_type_symbol
    _atom_type_description
    _atom_type_scat_dispersion_real
    _atom_type_scat_dispersion_imag
    _atom_type_scat_source
    C C 0.0033 0.0016 'International Tables Vol C Tables 4.2.6.8 and 6.1.1.4'
    H H 0.0000 0.0000 'International Tables Vol C Tables 4.2.6.8 and 6.1.1.4'
    Cl Cl 0.1484 0.1585 'International Tables Vol C Tables 4.2.6.8 and 6.1.1.4'
    N N 0.0061 0.0033 'International Tables Vol C Tables 4.2.6.8 and 6.1.1.4'
    O O 0.0106 0.0060 'International Tables Vol C Tables 4.2.6.8 and 6.1.1.4'
_computing_data_collection
;
CrysAlis PRO (Rigaku Oxford Diffraction, 2015)
;
_computing_cell_refinement
;
CrysAlis PRO (Rigaku Oxford Diffraction, 2015)
;
_computing_data_reduction
;
CrysAlis PRO (Rigaku Oxford Diffraction, 2015)
;
_computing_structure_solution
;
SHELXT (Sheldrick, 2015a)
;
_computing_structure_refinement
;
SHELXL2014 (Sheldrick, 2015b)
;
_computing_molecular_graphics
;
<i>OLEX2</i> (Dolomanov <i>et al.</i>,  2009)
;
_computing_publication_material
;
<i>OLEX2</i> (Dolomanov <i>et al.</i>,  2009)
;
loop_
    _atom_site_type_symbol
    _atom_site_label
    _atom_site_fract_x
    _atom_site_fract_y
    _atom_site_fract_z
    _atom_site_U_iso_or_equiv
    _atom_site_adp_type
    _atom_site_calc_flag
    _atom_site_occupancy
    _atom_site_disorder_assembly
    _atom_site_disorder_group
    Cl Cl1 -0.06343(6) 0.67366(6) 0.86942(5) 0.04152(17) Uani d 1 . .
    O O1 0.57838(18) 0.45573(18) 0.75661(16) 0.0457(4) Uani d 1 . .
    H H1 0.6774 0.5046 0.7816 0.069 Uiso calc 1 . .
    O O2 0.07420(16) 0.49890(14) 0.68652(15) 0.0381(3) Uani d 1 . .
    H H2 0.0365 0.5481 0.7349 0.057 Uiso calc 1 . .
    N N1 0.23361(18) 0.29524(16) 0.60618(15) 0.0302(3) Uani d 1 . .
    N N2 0.18508(19) 0.27540(17) 0.38883(16) 0.0337(4) Uani d 1 . .
    H H2A 0.1727 0.2994 0.3183 0.040 Uiso calc 1 . .
    C C7 0.2833(2) 0.3651(2) 0.76670(19) 0.0325(4) Uani d 1 . .
    H H7A 0.1877 0.3293 0.7888 0.039 Uiso calc 1 . .
    H H7B 0.3331 0.4783 0.8101 0.039 Uiso calc 1 . .
    C C1 0.5475(2) 0.3725(2) 0.8279(2) 0.0355(4) Uani d 1 . .
    C C2 0.6572(3) 0.3358(2) 0.8901(2) 0.0428(5) Uani d 1 . .
    H H2B 0.7577 0.3671 0.8826 0.051 Uiso calc 1 . .
    C C3 0.6179(3) 0.2535(2) 0.9626(2) 0.0467(5) Uani d 1 . .
    H H3 0.6913 0.2262 1.0033 0.056 Uiso calc 1 . .
    C C4 0.4745(3) 0.2105(2) 0.9770(2) 0.0467(5) Uani d 1 . .
    H H4 0.4506 0.1571 1.0303 0.056 Uiso calc 1 . .
    C C5 0.3645(3) 0.2453(2) 0.9129(2) 0.0400(5) Uani d 1 . .
    H H5 0.2647 0.2148 0.9217 0.048 Uiso calc 1 . .
    C C6 0.3999(2) 0.3248(2) 0.83576(18) 0.0325(4) Uani d 1 . .
    C C8 0.1953(2) 0.1454(2) 0.50925(19) 0.0321(4) Uani d 1 . .
    C C9 0.1862(2) 0.0217(2) 0.5291(2) 0.0380(5) Uani d 1 . .
    H H9 0.2058 0.0277 0.6225 0.046 Uiso calc 1 . .
    C C10 0.1472(3) -0.1105(2) 0.4064(2) 0.0428(5) Uani d 1 . .
    H H10 0.1417 -0.1968 0.4163 0.051 Uiso calc 1 . .
    C C11 0.1156(3) -0.1214(2) 0.2682(2) 0.0422(5) Uani d 1 . .
    H H11 0.0886 -0.2150 0.1867 0.051 Uiso calc 1 . .
    C C12 0.1225(2) -0.0002(2) 0.2470(2) 0.0384(5) Uani d 1 . .
    H H12 0.0995 -0.0078 0.1528 0.046 Uiso calc 1 . .
    C C13 0.1650(2) 0.1346(2) 0.3711(2) 0.0333(4) Uani d 1 . .
    C C14 0.2263(2) 0.3700(2) 0.52966(19) 0.0309(4) Uani d 1 . .
    C C15 0.2661(2) 0.5309(2) 0.58492(19) 0.0319(4) Uani d 1 . .
    C C16 0.3810(2) 0.6224(2) 0.5524(2) 0.0385(5) Uani d 1 . .
    H H16 0.4303 0.5785 0.4957 0.046 Uiso calc 1 . .
    C C17 0.4234(3) 0.7744(2) 0.6010(2) 0.0428(5) Uani d 1 . .
    H H17 0.5025 0.8362 0.5796 0.051 Uiso calc 1 . .
    C C18 0.3493(3) 0.8366(2) 0.6819(2) 0.0402(5) Uani d 1 . .
    H H18 0.3796 0.9423 0.7175 0.048 Uiso calc 1 . .
    C C19 0.2325(2) 0.7481(2) 0.7116(2) 0.0356(4) Uani d 1 . .
    H H19 0.1812 0.7922 0.7651 0.043 Uiso calc 1 . .
    C C20 0.1895(2) 0.5940(2) 0.66327(19) 0.0314(4) Uani d 1 . .
loop_
    _atom_site_aniso_label
    _atom_site_aniso_U_11
    _atom_site_aniso_U_22
    _atom_site_aniso_U_33
    _atom_site_aniso_U_12
    _atom_site_aniso_U_13
    _atom_site_aniso_U_23
    Cl1 0.0437(3) 0.0520(3) 0.0327(3) 0.0275(3) 0.0155(2) 0.0196(2)
    O1 0.0415(9) 0.0639(10) 0.0441(8) 0.0290(8) 0.0202(7) 0.0329(8)
    O2 0.0398(8) 0.0354(7) 0.0450(8) 0.0232(7) 0.0205(7) 0.0183(6)
    N1 0.0339(9) 0.0275(8) 0.0257(8) 0.0183(7) 0.0072(7) 0.0089(6)
    N2 0.0394(10) 0.0352(8) 0.0272(8) 0.0214(8) 0.0109(7) 0.0139(7)
    C7 0.0370(11) 0.0326(10) 0.0250(9) 0.0199(9) 0.0095(8) 0.0099(8)
    C1 0.0420(12) 0.0379(10) 0.0254(9) 0.0232(9) 0.0114(9) 0.0117(8)
    C2 0.0449(13) 0.0488(12) 0.0330(11) 0.0305(11) 0.0106(10) 0.0131(9)
    C3 0.0574(15) 0.0436(12) 0.0340(11) 0.0329(11) 0.0055(10) 0.0127(10)
    C4 0.0639(16) 0.0346(11) 0.0321(11) 0.0226(11) 0.0068(11) 0.0154(9)
    C5 0.0452(13) 0.0335(10) 0.0313(10) 0.0161(9) 0.0094(9) 0.0126(9)
    C6 0.0401(11) 0.0295(9) 0.0217(9) 0.0192(9) 0.0073(8) 0.0070(8)
    C8 0.0312(11) 0.0289(9) 0.0292(10) 0.0172(8) 0.0066(8) 0.0079(8)
    C9 0.0400(12) 0.0343(10) 0.0343(10) 0.0206(9) 0.0074(9) 0.0131(9)
    C10 0.0435(13) 0.0312(10) 0.0451(12) 0.0222(10) 0.0078(10) 0.0117(9)
    C11 0.0391(12) 0.0329(10) 0.0366(11) 0.0190(9) 0.0069(9) 0.0027(9)
    C12 0.0364(12) 0.0385(11) 0.0278(10) 0.0192(9) 0.0064(9) 0.0067(8)
    C13 0.0291(10) 0.0337(10) 0.0317(10) 0.0178(9) 0.0079(8) 0.0106(8)
    C14 0.0293(10) 0.0332(10) 0.0291(9) 0.0187(8) 0.0084(8) 0.0123(8)
    C15 0.0339(11) 0.0327(10) 0.0278(9) 0.0195(9) 0.0072(8) 0.0130(8)
    C16 0.0437(12) 0.0436(11) 0.0380(11) 0.0276(10) 0.0184(10) 0.0216(9)
    C17 0.0440(13) 0.0415(11) 0.0499(12) 0.0220(10) 0.0189(11) 0.0274(10)
    C18 0.0467(13) 0.0311(10) 0.0404(11) 0.0203(10) 0.0094(10) 0.0181(9)
    C19 0.0418(12) 0.0365(10) 0.0326(10) 0.0262(10) 0.0113(9) 0.0157(9)
    C20 0.0313(10) 0.0340(10) 0.0278(9) 0.0178(9) 0.0073(8) 0.0145(8)
_geom_special_details
;
 All esds (except the esd in the dihedral angle between two l.s. planes)
 are estimated using the full covariance matrix.  The cell esds are taken
 into account individually in the estimation of esds in distances, angles
 and torsion angles; correlations between esds in cell parameters are only
 used when they are defined by crystal symmetry.  An approximate (isotropic)
 treatment of cell esds is used for estimating esds involving l.s. planes.
;
loop_
    _geom_bond_atom_site_label_1
    _geom_bond_atom_site_label_2
    _geom_bond_site_symmetry_2
    _geom_bond_distance
    _geom_bond_publ_flag
    O1 H1 . 0.8400 ?
    O1 C1 . 1.365(2) ?
    O2 H2 . 0.8400 ?
    O2 C20 . 1.356(2) ?
    N1 C7 . 1.479(2) ?
    N1 C8 . 1.402(2) ?
    N1 C14 . 1.344(2) ?
    N2 H2A . 0.8800 ?
    N2 C13 . 1.378(2) ?
    N2 C14 . 1.337(2) ?
    C7 H7A . 0.9900 ?
    C7 H7B . 0.9900 ?
    C7 C6 . 1.505(2) ?
    C1 C2 . 1.393(3) ?
    C1 C6 . 1.381(3) ?
    C2 H2B . 0.9500 ?
    C2 C3 . 1.380(3) ?
    C3 H3 . 0.9500 ?
    C3 C4 . 1.373(3) ?
    C4 H4 . 0.9500 ?
    C4 C5 . 1.391(3) ?
    C5 H5 . 0.9500 ?
    C5 C6 . 1.393(3) ?
    C8 C9 . 1.388(3) ?
    C8 C13 . 1.396(3) ?
    C9 H9 . 0.9500 ?
    C9 C10 . 1.380(3) ?
    C10 H10 . 0.9500 ?
    C10 C11 . 1.396(3) ?
    C11 H11 . 0.9500 ?
    C11 C12 . 1.374(3) ?
    C12 H12 . 0.9500 ?
    C12 C13 . 1.394(2) ?
    C14 C15 . 1.458(2) ?
    C15 C16 . 1.400(3) ?
    C15 C20 . 1.396(3) ?
    C16 H16 . 0.9500 ?
    C16 C17 . 1.371(3) ?
    C17 H17 . 0.9500 ?
    C17 C18 . 1.385(3) ?
    C18 H18 . 0.9500 ?
    C18 C19 . 1.375(3) ?
    C19 H19 . 0.9500 ?
    C19 C20 . 1.391(3) ?
loop_
    _geom_angle_atom_site_label_1
    _geom_angle_atom_site_label_2
    _geom_angle_atom_site_label_3
    _geom_angle_site_symmetry_1
    _geom_angle_site_symmetry_3
    _geom_angle
    _geom_angle_publ_flag
    C1 O1 H1 . . 109.5 ?
    C20 O2 H2 . . 109.5 ?
    C8 N1 C7 . . 126.87(14) ?
    C14 N1 C7 . . 124.73(14) ?
    C14 N1 C8 . . 108.30(14) ?
    C13 N2 H2A . . 125.2 ?
    C14 N2 H2A . . 125.2 ?
    C14 N2 C13 . . 109.54(15) ?
    N1 C7 H7A . . 109.2 ?
    N1 C7 H7B . . 109.2 ?
    N1 C7 C6 . . 112.25(14) ?
    H7A C7 H7B . . 107.9 ?
    C6 C7 H7A . . 109.2 ?
    C6 C7 H7B . . 109.2 ?
    O1 C1 C2 . . 122.67(19) ?
    O1 C1 C6 . . 116.49(16) ?
    C6 C1 C2 . . 120.84(18) ?
    C1 C2 H2B . . 120.4 ?
    C3 C2 C1 . . 119.1(2) ?
    C3 C2 H2B . . 120.4 ?
    C2 C3 H3 . . 119.5 ?
    C4 C3 C2 . . 121.02(19) ?
    C4 C3 H3 . . 119.5 ?
    C3 C4 H4 . . 120.2 ?
    C3 C4 C5 . . 119.60(19) ?
    C5 C4 H4 . . 120.2 ?
    C4 C5 H5 . . 119.8 ?
    C4 C5 C6 . . 120.3(2) ?
    C6 C5 H5 . . 119.8 ?
    C1 C6 C7 . . 119.68(16) ?
    C1 C6 C5 . . 119.00(18) ?
    C5 C6 C7 . . 121.27(18) ?
    C9 C8 N1 . . 132.62(17) ?
    C9 C8 C13 . . 121.01(16) ?
    C13 C8 N1 . . 106.36(15) ?
    C8 C9 H9 . . 121.6 ?
    C10 C9 C8 . . 116.71(18) ?
    C10 C9 H9 . . 121.6 ?
    C9 C10 H10 . . 118.9 ?
    C9 C10 C11 . . 122.14(18) ?
    C11 C10 H10 . . 118.9 ?
    C10 C11 H11 . . 119.2 ?
    C12 C11 C10 . . 121.63(17) ?
    C12 C11 H11 . . 119.2 ?
    C11 C12 H12 . . 121.8 ?
    C11 C12 C13 . . 116.42(18) ?
    C13 C12 H12 . . 121.8 ?
    N2 C13 C8 . . 106.63(15) ?
    N2 C13 C12 . . 131.29(17) ?
    C12 C13 C8 . . 122.08(17) ?
    N1 C14 C15 . . 128.09(16) ?
    N2 C14 N1 . . 109.17(15) ?
    N2 C14 C15 . . 122.61(15) ?
    C16 C15 C14 . . 118.21(16) ?
    C20 C15 C14 . . 122.35(17) ?
    C20 C15 C16 . . 119.39(17) ?
    C15 C16 H16 . . 119.5 ?
    C17 C16 C15 . . 120.94(18) ?
    C17 C16 H16 . . 119.5 ?
    C16 C17 H17 . . 120.5 ?
    C16 C17 C18 . . 119.01(19) ?
    C18 C17 H17 . . 120.5 ?
    C17 C18 H18 . . 119.4 ?
    C19 C18 C17 . . 121.23(18) ?
    C19 C18 H18 . . 119.4 ?
    C18 C19 H19 . . 120.0 ?
    C18 C19 C20 . . 120.08(17) ?
    C20 C19 H19 . . 120.0 ?
    O2 C20 C15 . . 117.13(16) ?
    O2 C20 C19 . . 123.57(16) ?
    C19 C20 C15 . . 119.29(17) ?
loop_
    _geom_torsion_atom_site_label_1
    _geom_torsion_atom_site_label_2
    _geom_torsion_atom_site_label_3
    _geom_torsion_atom_site_label_4
    _geom_torsion_site_symmetry_1
    _geom_torsion_site_symmetry_2
    _geom_torsion_site_symmetry_3
    _geom_torsion_site_symmetry_4
    _geom_torsion
    _geom_torsion_publ_flag
    O1 C1 C2 C3 . . . . 178.87(18) ?
    O1 C1 C6 C7 . . . . 0.3(2) ?
    O1 C1 C6 C5 . . . . -177.18(16) ?
    N1 C7 C6 C1 . . . . 63.1(2) ?
    N1 C7 C6 C5 . . . . -119.49(18) ?
    N1 C8 C9 C10 . . . . -178.6(2) ?
    N1 C8 C13 N2 . . . . -0.2(2) ?
    N1 C8 C13 C12 . . . . -179.86(17) ?
    N1 C14 C15 C16 . . . . 123.4(2) ?
    N1 C14 C15 C20 . . . . -59.2(3) ?
    N2 C14 C15 C16 . . . . -51.9(3) ?
    N2 C14 C15 C20 . . . . 125.5(2) ?
    C7 N1 C8 C9 . . . . 2.7(3) ?
    C7 N1 C8 C13 . . . . -176.58(17) ?
    C7 N1 C14 N2 . . . . 176.79(16) ?
    C7 N1 C14 C15 . . . . 1.0(3) ?
    C1 C2 C3 C4 . . . . -1.4(3) ?
    C2 C1 C6 C7 . . . . -179.56(16) ?
    C2 C1 C6 C5 . . . . 3.0(3) ?
    C2 C3 C4 C5 . . . . 2.4(3) ?
    C3 C4 C5 C6 . . . . -0.6(3) ?
    C4 C5 C6 C7 . . . . -179.43(17) ?
    C4 C5 C6 C1 . . . . -2.0(3) ?
    C6 C1 C2 C3 . . . . -1.3(3) ?
    C8 N1 C7 C6 . . . . 42.1(2) ?
    C8 N1 C14 N2 . . . . 0.1(2) ?
    C8 N1 C14 C15 . . . . -175.76(18) ?
    C8 C9 C10 C11 . . . . -1.1(3) ?
    C9 C8 C13 N2 . . . . -179.52(17) ?
    C9 C8 C13 C12 . . . . 0.8(3) ?
    C9 C10 C11 C12 . . . . 0.4(3) ?
    C10 C11 C12 C13 . . . . 0.9(3) ?
    C11 C12 C13 N2 . . . . 178.91(19) ?
    C11 C12 C13 C8 . . . . -1.5(3) ?
    C13 N2 C14 N1 . . . . -0.2(2) ?
    C13 N2 C14 C15 . . . . 175.93(16) ?
    C13 C8 C9 C10 . . . . 0.5(3) ?
    C14 N1 C7 C6 . . . . -134.04(18) ?
    C14 N1 C8 C9 . . . . 179.3(2) ?
    C14 N1 C8 C13 . . . . 0.1(2) ?
    C14 N2 C13 C8 . . . . 0.2(2) ?
    C14 N2 C13 C12 . . . . 179.9(2) ?
    C14 C15 C16 C17 . . . . 179.90(18) ?
    C14 C15 C20 O2 . . . . -0.1(3) ?
    C14 C15 C20 C19 . . . . -179.40(17) ?
    C15 C16 C17 C18 . . . . -0.8(3) ?
    C16 C15 C20 O2 . . . . 177.20(16) ?
    C16 C15 C20 C19 . . . . -2.1(3) ?
    C16 C17 C18 C19 . . . . -1.2(3) ?
    C17 C18 C19 C20 . . . . 1.6(3) ?
    C18 C19 C20 O2 . . . . -179.12(17) ?
    C18 C19 C20 C15 . . . . 0.1(3) ?
    C20 C15 C16 C17 . . . . 2.5(3) ?
loop_
    _geom_hbond_atom_site_label_d
    _geom_hbond_atom_site_label_h
    _geom_hbond_atom_site_label_a
    _geom_hbond_site_symmetry_d
    _geom_hbond_site_symmetry_h
    _geom_hbond_site_symmetry_a
    _geom_hbond_distance_dh
    _geom_hbond_distance_ha
    _geom_hbond_distance_da
    _geom_hbond_angle_dha
    _geom_hbond_publ_flag
    O1 H1 Cl1 1_555 1_555 1_655 0.84 2.24 3.066(2) 169 yes
    O2 H2 Cl1 . . . 0.84 2.23 3.0710(10)
                                       177 yes
    N2 H2A Cl1 1_555 1_555 2_566 0.88 2.23 3.084(2) 162 yes
    C16 H16 O1 1_555 1_555 2_666 0.95 2.57 3.253(2) 129 yes
    C19 H19 Cl1 . . . 0.95 2.93 3.646(2) 134 yes
    C7 H7B Cg(C1-C6) 1_555 1_555 2_667 0.99 2.77 3.500(2) 131 yes
_shelx_hkl_file
;
   0   0   1    0.10    0.22
   0   0   1   -0.10    0.25
   0   0  -2  382.74    9.29
   0   0   2  369.66   12.19
   0   0   2  377.12   11.76
   0   0   2  388.34    9.57
   0   0   3   87.38    8.10
   0   0  -3   72.92    6.84
   0   0   3   86.02    5.61
   0   0   3   80.72    7.01
   0   0  -3   90.08    5.52
   0   0   3   89.85    7.17
   0   0   4  597.55   21.67
   0   0  -4  642.54   16.80
   0   0   4  657.25   25.96
   0   0  -4  657.13   23.93
   0   0   4  583.95   21.83
   0   0   4  618.09   17.75
   0   0   5   14.70    4.51
   0   0  -5    9.59    2.33
   0   0   5    9.80    2.58
   0   0   5   15.39    4.14
   0   0   5    7.44    3.10
   0   0  -6   72.31    6.79
   0   0   6   69.07    9.57
   0   0   6   75.21   11.27
   0   0  -7  341.96   15.75
   0   0   7  372.96   26.90
   0   0   7  364.50   23.72
   0   0   8  662.77   34.50
   0   0   8  649.13   38.43
   0   0   9    9.22    5.24
   0   0   9    5.67    3.96
   0   0  10    6.61    6.71
   0   0  11  163.67   24.38
   0   0  12    3.48    7.32
   0  -1  12   23.85    9.73
   0  -1  11  139.00   21.78
   0  -1  10  226.71   23.25
   0  -1  10  221.47   25.66
   0  -1   9  118.72   15.65
   0  -1   9  107.99   16.46
   0   1  -8   67.85    7.59
   0  -1   8   90.12    9.79
   0  -1   8   77.81   13.06
   0  -1   8   97.72   13.29
   0  -1   7  573.37   22.69
   0  -1   7  559.83   31.66
   0  -1   7  594.04   23.27
   0  -1   7  594.12   30.32
   0   1  -7  554.57   20.62
   0   1  -6  849.37   23.69
   0  -1   6  805.79   32.21
   0  -1   6  835.48   25.09
   0  -1   6  875.04   36.02
   0  -1   5 2182.49   36.67
   0  -1   5 2296.23   52.32
   0  -1   5 2098.93   46.70
   0  -1   5 2084.92   46.56
   0   1  -5 2254.80   35.12
   0  -1   4 1699.15   48.01
   0   1  -4 1666.10   27.69
   0  -1   4 1616.09   28.14
   0  -1   4 1584.24   36.36
   0  -1   4 1611.42   35.57
   0  -1   3 1064.84   30.84
   0   1  -3 1117.00   27.22
   0  -1   3 1102.48   20.10
   0   1  -3 1081.26   19.83
   0  -1   3 1066.50   25.84
   0  -1   2  960.29   16.17
   0  -1   2   -0.22    0.50
   0   1  -2    0.38    0.82
   0  -1   2  954.47   22.06
   0   1  -2 1003.12   20.79
   0   1  -1  190.68    6.51
   0  -1   1  204.62    7.28
   0   1  -1  208.55    6.65
   0   1  -1    0.23    0.38
   0  -1   1    0.03    0.13
   0  -1   1   -0.13    0.26
   0   1   0   -0.05    0.23
   0  -1   0   -0.08    0.22
   0  -1  -1  755.86   13.45
   0   1   1  760.26   11.66
   0  -1  -1  745.01   11.87
   0  -1  -1  687.17   17.83
   0  -1  -2    0.09    0.82
   0  -1  -3  264.72   10.73
   0   1   3  281.83   16.36
   0   1   3  295.21   12.85
   0   1   3  249.24   12.32
   0  -1  -3  262.36   12.73
   0   1   4  202.25   15.79
   0  -1  -4  213.70   13.54
   0  -1  -4  207.94   10.48
   0   1   4  219.02   12.95
   0   1   4  207.86   13.01
   0   1   5 1663.79   41.85
   0   1   5 1707.97   41.98
   0  -1  -5 1694.65   32.20
   0   1   5 1682.28   50.71
   0  -1  -6  285.21   14.07
   0   1   6  313.70   24.54
   0   1   6  306.77   19.90
   0   1   7   -2.85    2.58
   0   1   7    0.61    2.36
   0  -1  -7   -1.62    1.67
   0   1   8   20.88    8.07
   0   1   9  165.01   21.74
   0   1  10   74.15   16.02
   0   1  11   19.19    9.69
   0   1  12   -3.88    5.47
   0  -2  13   77.97   17.97
   0  -2  12  108.04   20.45
   0  -2  11   -4.44    4.91
   0  -2  10  644.44   39.19
   0  -2  10  656.23   29.69
   0  -2  10  652.95   41.75
   0  -2   9   26.61    5.81
   0  -2   9   28.22    7.89
   0  -2   9   17.64    6.25
   0  -2   8  424.99   17.48
   0  -2   8  461.94   29.06
   0  -2   8  408.36   20.63
   0  -2   7   69.18   10.48
   0  -2   7   70.97    6.46
   0   2  -7   64.64    7.39
   0  -2   7   59.94   10.15
   0  -2   7   60.56    7.49
   0   2  -6  747.25   23.61
   0  -2   6  781.97   24.67
   0  -2   6  799.82   18.49
   0  -2   6  813.72   32.37
   0  -2   5  190.26    7.50
   0   2  -5  192.55   11.22
   0  -2   5  178.25   13.66
   0  -2   5  189.54   16.28
   0  -2   5  213.57   11.85
   0   2  -4 3434.72   44.14
   0  -2   4 3360.68   57.63
   0   2  -4 3417.40   55.26
   0  -2   4 3397.75   43.41
   0  -2   4 3452.68   53.89
   0   2  -4 3419.25   63.79
   0  -2   3 2843.25   43.70
   0   2  -3 2733.31   42.61
   0   2  -3 2902.45   46.67
   0  -2   3 2711.84   36.10
   0  -2   3 2720.15   41.66
   0  -2   2 2167.90   30.49
   0   2  -2 2125.36   31.43
   0  -2   2 2223.39   30.22
   0   2  -2 2208.00   30.74
   0  -2   2 2198.73   34.65
   0   2  -2 2175.21   21.50
   0   2  -2 2188.86   32.74
   0  -2   1 2045.77   29.65
   0   2  -1 2070.13   29.06
   0   2  -1 2094.43   22.23
   0  -2   1 2107.55   21.84
   0  -2   1   -0.30    0.86
   0  -2   0 5512.46   46.70
   0   2   0 5589.91   48.47
   0   2   0 5518.88   52.30
   0   2   1 5181.11   59.35
   0  -2  -1 5173.86   46.69
   0   2   2 2625.69   31.20
   0  -2  -2 2607.09   31.36
   0  -2  -2 2581.40   35.98
   0   2   2 2544.29   47.87
   0   2   3  388.26   15.04
   0  -2  -3  364.99   14.90
   0  -2  -3  349.64   14.02
   0   2   3  362.93   13.11
   0   2   3  397.58   21.36
   0  -2  -4 2328.51   44.55
   0   2   4 2270.54   42.81
   0   2   4 2291.81   40.51
   0   2   4 2263.55   56.57
   0  -2  -4 2335.95   39.71
   0   2   5   41.80    8.49
   0   2   5   54.99    7.55
   0   2   5   54.02    8.49
   0  -2  -5   51.02    6.18
   0   2   6  433.75   29.75
   0  -2  -6  443.35   18.88
   0  -2  -6  494.44   20.42
   0  -2  -7  160.10   12.10
   0   2   7  171.08   19.96
   0   2   8   20.94    7.40
   0   2   9  194.50   24.49
   0   2  10   -3.73    4.86
   0   2  11    4.62    5.57
   0  -2 -11    1.52    6.89
   0  -3  13   11.01    6.77
   0  -3  12    5.74    5.08
   0  -3  11   24.70    6.27
   0  -3  11   31.38   10.21
   0  -3  11   38.78   10.19
   0  -3  10   27.20    8.50
   0  -3  10   28.41    8.91
   0  -3  10   28.79    6.34
   0  -3   9    9.45    4.84
   0  -3   9    3.62    2.72
   0  -3   9    1.30    2.75
   0  -3   8  308.55   24.31
   0  -3   8  258.31   21.42
   0  -3   8  266.04   10.26
   0  -3   8  268.24   17.15
   0  -3   7 1286.56   35.43
   0  -3   7 1286.14   18.28
   0  -3   6  314.32   20.06
   0  -3   6  346.58   17.38
   0   3  -6  311.86   16.55
   0  -3   5  259.81   17.29
   0   3  -5  244.83   18.41
   0  -3   5  240.22   13.52
   0  -3   5  224.82   15.40
   0   3  -5  247.29   14.13
   0  -3   4  180.69   11.15
   0   3  -4  173.43   13.03
   0   3  -4  188.39   11.69
   0  -3   4  141.96   11.43
   0  -3   4  163.90   11.84
   0   3  -4  148.41   11.91
   0  -3   3 3306.91   53.21
   0  -3   3 3376.50   46.57
   0   3  -3 3286.61   49.48
   0   3  -3 3357.73   34.26
   0   3  -3 3367.30   47.64
   0  -3   3 3251.25   45.13
   0  -3   2  377.08   13.28
   0   3  -2  375.53   13.26
   0   3  -2  379.15   17.83
   0   3  -2  384.86   15.69
   0  -3   2  380.20   12.98
   0  -3   2  401.90   15.32
   0   3  -1   80.57    4.51
   0  -3   1   55.58    6.02
   0   3  -1   68.01    6.47
   0  -3   1   69.95    4.04
   0  -3   1   73.84    6.50
   0   3  -1   70.68    6.29
   0   3   0 1115.78   27.05
   0  -3   0 1142.59   25.99
   0   3   0 1068.95   28.37
   0   3   1 4187.87   53.30
   0  -3  -1 4113.63   50.64
   0  -3  -1 4159.91   61.73
   0   3   1 4082.89   61.35
   0  -3  -2   38.00    3.65
   0  -3  -2   37.69    4.87
   0  -3  -2   46.35    7.54
   0   3   2   41.36    6.93
   0   3   3 8011.28  104.84
   0  -3  -3 7948.14   67.36
   0  -3  -3 7856.00   75.31
   0   3   4 1926.84   56.68
   0  -3  -4 2005.88   40.65
   0   3   5    0.65    1.88
   0  -3  -5    1.66    2.62
   0  -3  -5    1.82    2.13
   0  -3  -5    2.42    1.59
   0   3   6  106.98   15.54
   0  -3  -6  105.49   10.29
   0  -3  -7   -0.30    1.17
   0   3   7    0.03    2.16
   0   3   8  192.88   24.35
   0   3   9   42.80   11.75
   0  -3 -10  218.55   31.93
   0   3  10  134.46   22.94
   0  -3 -11   10.26    7.98
   0  -4  13   44.94   12.94
   0  -4  12    3.47    2.93
   0  -4  12    7.54    6.28
   0  -4  11    6.28    4.99
   0  -4  11    4.81    3.28
   0  -4  11   -2.76    2.68
   0  -4  10  580.94   36.87
   0  -4  10  642.70   40.19
   0  -4  10  575.96   28.89
   0  -4   9  151.01   14.25
   0  -4   9  147.59   17.41
   0  -4   8   21.76    5.48
   0  -4   8   27.56    7.67
   0  -4   7   89.71    9.94
   0  -4   7   88.93   11.64
   0   4  -7   78.88   13.47
   0   4  -6 1857.21   55.96
   0  -4   6 1856.73   42.69
   0  -4   6 1862.20   49.27
   0   4  -5  257.59    9.00
   0   4  -5  269.58   18.49
   0  -4   5  247.16   14.98
   0  -4   5  263.96   16.83
   0   4  -4  568.40   14.54
   0  -4   4  608.82   27.16
   0   4  -4  546.52   23.48
   0  -4   4  567.79   21.86
   0  -4   4  566.23   22.19
   0   4  -4  585.67   23.74
   0   4  -3 1647.60   34.44
   0  -4   3 1592.12   28.02
   0  -4   3 1628.09   36.13
   0  -4   3 1620.29   32.71
   0   4  -3 1638.23   38.12
   0   4  -3 1659.93   40.67
   0   4  -2 2575.29   35.55
   0  -4   2 2598.47   46.87
   0  -4   2 2636.49   34.64
   0   4  -2 2619.13   47.62
   0  -4   2 2675.69   45.47
   0  -4   2 2715.63   46.20
   0  -4   1   30.18    5.31
   0  -4   1   31.58    4.97
   0   4  -1   37.79    5.58
   0   4  -1   37.00    5.68
   0  -4   0    8.70    2.52
   0  -4   0    4.58    2.21
   0   4   0    5.68    2.51
   0   4   0    5.30    2.26
   0  -4  -1  303.47   15.63
   0   4   1  355.77   18.11
   0   4   1  356.68   20.39
   0   4   2 1247.69   41.64
   0  -4  -2 1247.91   32.52
   0  -4  -3 1475.15   36.15
   0   4   3 1537.05   50.51
   0  -4  -4    3.15    2.27
   0   4   4    2.15    3.72
   0  -4  -5   53.46    7.36
   0   4   5   47.66   10.56
   0   4   6   12.25    5.04
   0  -4  -6   16.72    4.37
   0   4   7   46.58   11.85
   0   4   8   16.82    8.06
   0  -4  -9  197.72   30.55
   0   4   9  149.59   24.14
   0   4  10    4.32    6.14
   0  -4 -10    0.73    5.35
   0  -5  14   18.04    8.35
   0  -5  13  137.68   22.49
   0  -5  12   50.01   12.78
   0  -5  12   40.04   11.24
   0  -5  12   39.82    8.50
   0  -5  11  183.86   22.68
   0  -5  11  183.24   22.68
   0  -5  11  175.99   17.13
   0  -5  10  783.95   35.08
   0  -5  10  751.63   42.09
   0  -5   9   32.96    8.50
   0  -5   9   27.53    6.42
   0  -5   8    7.27    3.09
   0   5  -8    8.19    5.49
   0  -5   8    2.56    1.95
   0   5  -7  459.25   30.44
   0  -5   7  472.21   24.05
   0  -5   7  480.99   27.48
   0   5  -7  452.47   11.82
   0  -5   6  222.42   15.84
   0   5  -6  185.79    9.02
   0  -5   6  212.78   16.82
   0   5  -6  206.96   18.06
   0   5  -5    1.80    0.97
   0  -5   5    1.79    1.14
   0  -5   5    1.73    1.06
   0   5  -5   -0.51    1.56
   0  -5   4  651.97   24.22
   0  -5   4  691.43   26.44
   0   5  -4  651.28   28.31
   0   5  -4  671.86   25.63
   0  -5   3  427.80   17.09
   0   5  -3  432.23   17.92
   0  -5   3  403.44   20.07
   0  -5   3  430.01   18.66
   0   5  -3  448.56   25.22
   0  -5   3  427.55   20.76
   0  -5   2   19.65    4.97
   0   5  -2   27.67    3.71
   0  -5   2   20.35    4.54
   0  -5   2   24.85    3.39
   0  -5   1   27.37    5.28
   0  -5   1   21.90    5.11
   0   5  -1   24.77    4.76
   0  -5   1   23.63    3.12
   0  -5   0  337.95   18.32
   0   5   0  359.31   21.58
   0  -5  -1    9.70    3.05
   0   5   1    5.60    2.72
   0  -5  -2  689.71   26.85
   0   5   2  711.24   34.27
   0  -5  -3   69.98    8.73
   0   5   3   84.67   12.52
   0   5   4 1584.43   58.93
   0  -5  -4 1618.93   43.17
   0  -5  -5   21.22    5.05
   0   5   5   18.00    6.52
   0   5   6   20.33    7.73
   0   5   7   87.91   17.18
   0  -5  -8  142.13   26.17
   0   5   8  133.27   22.42
   0  -5  -9  157.98   29.72
   0   5   9  164.99   25.87
   0  -6  14   15.33    9.13
   0  -6  13   11.69    8.17
   0  -6  12   23.47    9.27
   0  -6  12   21.37    9.34
   0  -6  12   22.92    7.02
   0  -6  11  573.06   32.69
   0  -6  11  559.34   39.26
   0  -6  10   33.50    8.11
   0  -6  10   37.29    9.16
   0   6  -9   17.01    7.52
   0  -6   9   33.44    8.38
   0  -6   9   39.50    8.15
   0  -6   8  297.36   23.51
   0   6  -8  298.38   26.58
   0  -6   8  359.04   22.97
   0  -6   7    3.72    3.66
   0   6  -7    8.52    5.03
   0  -6   7    2.26    2.35
   0  -6   6  408.62   23.74
   0   6  -6  413.95   13.37
   0  -6   6  418.21   23.40
   0   6  -6  398.64   25.34
   0  -6   5  131.35   12.80
   0  -6   5  121.27   11.73
   0   6  -5  139.99   14.23
   0   6  -5  130.94    9.84
   0   6  -4  114.34   10.79
   0  -6   4  113.27    9.60
   0  -6   4  102.33    9.63
   0   6  -4  102.96   12.61
   0  -6   4  116.84   12.13
   0  -6   3 2704.15   43.23
   0  -6   3 2817.88   57.78
   0   6  -3 2713.01   44.96
   0   6  -3 2772.93   71.68
   0  -6   3 2730.10   56.30
   0  -6   2  810.84   30.76
   0  -6   2  822.16   35.78
   0  -6   2  863.36   23.52
   0  -6   1    6.62    3.07
   0   6  -1    6.54    3.30
   0  -6   1    2.28    2.97
   0  -6   1    3.89    1.33
   0  -6   0  941.44   33.52
   0   6   0  928.82   37.59
   0  -6  -1   22.50    5.41
   0   6   1   21.59    6.33
   0  -6  -2    2.65    2.29
   0   6   2    0.67    1.65
   0  -6  -3  204.59   16.18
   0   6   3  226.56   22.28
   0  -6  -4   53.20    8.33
   0   6   4   41.71   10.28
   0   6   5  179.39   22.51
   0  -6  -5  165.02   15.03
   0   6   6   53.33   13.26
   0  -6  -7   72.52   19.07
   0   6   7   93.20   18.10
   0   6   8   18.10    9.29
   0  -6  -8   10.70    8.55
   0  -7  14   78.30   18.73
   0  -7  13   34.13   11.43
   0  -7  13   31.93    8.71
   0  -7  12    7.40    5.94
   0  -7  12   -3.41    3.59
   0  -7  11    9.59    7.03
   0  -7  11    6.30    3.98
   0  -7  10  263.52   25.36
   0  -7  10  229.45   20.97
   0   7 -10  247.56   29.14
   0   7  -9  180.51   22.52
   0  -7   9  163.84   16.85
   0  -7   9  153.88   18.28
   0  -7   8  516.19   29.06
   0   7  -8  506.87   34.20
   0  -7   8  526.10   31.44
   0   7  -7  385.48   12.68
   0   7  -7  400.94   13.32
   0  -7   7  431.52   26.47
   0   7  -7  395.58   27.41
   0  -7   7  415.26   25.55
   0   7  -6  300.13   15.72
   0  -7   6  285.57   19.93
   0  -7   6  274.59   20.36
   0   7  -6  312.98   23.29
   0  -7   5    6.56    2.73
   0  -7   5    6.34    3.01
   0   7  -5    5.42    4.69
   0  -7   4   12.56    4.22
   0  -7   4   12.90    4.17
   0   7  -4   16.99    4.21
   0   7  -4   17.88    7.22
   0  -7   4   17.78    4.08
   0  -7   3  609.28   23.66
   0  -7   3  623.41   30.60
   0  -7   3  632.11   29.74
   0  -7   2  395.28   27.32
   0  -7   2  355.83   15.66
   0  -7   2  399.70   23.44
   0  -7   1  271.48   19.49
   0  -7   1  267.18   24.20
   0   7  -1  256.65   19.78
   0  -7   1  253.92   10.15
   0  -7   0   -1.29    1.78
   0   7   0    1.15    3.37
   0  -7   0   -0.92    2.54
   0   7   1  500.40   32.05
   0  -7  -1  433.59   24.86
   0   7   2  242.67   23.45
   0  -7  -2  227.19   18.28
   0   7   3    2.51    2.53
   0  -7  -3   -1.63    1.91
   0  -7  -4    1.26    1.67
   0   7   4    2.13    3.06
   0   7   5   -0.63    4.41
   0  -7  -5    6.82    5.73
   0   7   6    3.74    7.13
   0  -7  -6   -1.22    4.66
   0  -7  -7   27.49   12.32
   0   7   7    3.64    6.56
   0  -8  14   59.68   16.84
   0  -8  13  138.68   19.08
   0  -8  12   91.11   18.18
   0  -8  12   70.36   12.89
   0  -8  11   10.05    4.69
   0  -8  11   22.05    8.35
   0   8 -11    9.91    7.90
   0  -8  10    6.09    4.05
   0  -8  10    7.82    4.05
   0   8 -10    5.21    5.98
   0  -8   9   68.82   12.96
   0  -8   9   68.16   11.50
   0   8  -9   57.60   12.55
   0  -8   8  378.78   26.29
   0   8  -8  349.27   28.59
   0   8  -8  348.38   10.77
   0   8  -7    7.40    2.94
   0   8  -7    3.47    3.23
   0  -8   7   -0.11    1.34
   0  -8   7    3.62    3.33
   0   8  -6   23.46    5.66
   0   8  -6   21.56    6.10
   0  -8   6   39.91    8.39
   0  -8   6   35.65    7.30
   0  -8   5    6.43    3.42
   0  -8   5    6.13    4.40
   0   8  -5    5.46    4.07
   0   8  -4 1240.09   54.20
   0  -8   4 1191.31   44.50
   0  -8   4 1169.38   41.26
   0  -8   3    8.67    3.91
   0  -8   3   11.57    3.64
   0  -8   3   16.71    5.58
   0  -8   2   19.59    5.27
   0  -8   2   21.27    7.27
   0  -8   2   10.61    2.99
   0  -8   1   58.52   12.52
   0   8  -1   71.22   11.19
   0  -8   1   61.80   10.22
   0  -8   0  465.83   27.55
   0  -8   0  543.60   39.59
   0   8   0  480.29   30.85
   0  -8  -1  522.43   29.58
   0  -8  -1  507.64   41.42
   0   8   1  544.91   35.07
   0  -8  -2    4.95    3.79
   0   8   2    3.30    2.84
   0  -8  -2    6.50    5.35
   0   8   3  108.09   17.63
   0  -8  -3  130.12   14.87
   0   8   4   54.90   13.87
   0  -8  -4   36.79   14.15
   0  -8  -5    4.16    4.82
   0   8   6   59.72   15.00
   0  -9  14   49.88   12.67
   0  -9  13  121.09   18.43
   0  -9  12   12.09    5.98
   0  -9  11   -1.74    4.80
   0   9 -11    6.36    8.66
   0  -9  11   -0.08    3.13
   0  -9  10   60.16   12.54
   0   9 -10   53.55   14.12
   0  -9  10   45.47   10.47
   0   9  -9  134.05   19.30
   0  -9   9  141.91   17.45
   0  -9   9  123.64   16.56
   0  -9   8 1804.82   59.69
   0   9  -8 1686.71   64.29
   0  -9   8 1688.54   58.70
   0   9  -7   39.54    9.93
   0   9  -7   30.14    6.49
   0  -9   7   58.76   10.81
   0   9  -6   32.32    7.12
   0   9  -6   34.04    8.65
   0  -9   6   37.54    8.76
   0  -9   5   -1.12    2.34
   0   9  -5    4.12    5.14
   0  -9   5    0.85    2.66
   0   9  -4   51.73   11.83
   0  -9   4   65.07   10.82
   0  -9   4   65.98   10.99
   0  -9   3  120.64   16.12
   0  -9   3  109.02   14.02
   0  -9   2  229.64   20.50
   0  -9   2  262.79   25.72
   0  -9   1   91.81   13.11
   0   9  -1   94.95   13.84
   0  -9   1   89.25   16.36
   0  -9   0   81.05   16.62
   0   9   0   78.43   13.50
   0  -9   0   96.35   13.24
   0   9   1  272.04   26.37
   0  -9  -1  255.37   21.92
   0  -9  -1  317.95   33.85
   0  -9  -2  102.68   14.22
   0  -9  -2   78.35   18.73
   0   9   2   90.34   16.92
   0   9   3  105.07   18.63
   0  -9  -3  102.71   22.76
   0   9   4    1.60    4.84
   0  -9  -4   12.18    8.14
   0   9   5    6.71    5.86
   0 -10  14   37.43   11.88
   0 -10  13   39.18   11.21
   0  10 -12   11.38    8.65
   0 -10  12    8.41    4.86
   0 -10  11    5.04    4.15
   0  10 -11    4.61    7.83
   0  10 -10   40.73   12.46
   0 -10  10   25.40    7.99
   0 -10   9  165.10   19.86
   0  10  -9  187.32   23.33
   0 -10   8   59.22   11.61
   0  10  -8   26.84    8.94
   0  10  -7    6.67    3.78
   0 -10   7   13.72    5.92
   0  10  -7   15.28    7.35
   0  10  -6   11.85    4.88
   0  10  -6   12.03    6.71
   0 -10   6   15.84    5.95
   0 -10   5    5.67    3.42
   0 -10   5    0.62    2.77
   0 -10   4   37.19    8.79
   0  10  -4   39.86   13.46
   0 -10   4   21.77    6.74
   0 -10   3   30.42    9.21
   0 -10   3   34.89    8.96
   0 -10   2   35.11    8.87
   0 -10   2   46.27   11.57
   0 -10   1   -0.32    2.86
   0 -10   1    6.74    4.06
   0 -10   0    8.23    5.09
   0 -10   0   -1.05    5.49
   0  10   0    1.10    2.32
   0  10   1   12.50    7.07
   0 -10  -1   15.23    6.22
   0 -10  -1   16.06    8.39
   0 -10  -2   52.02   16.01
   0 -10  -2   56.05   11.48
   0  10   2   71.69   15.02
   0 -10  -3   53.06   16.07
   0  10   3    5.71    6.13
   0  10   4   16.62   10.03
   0 -11  14    5.42    5.19
   0 -11  13    6.59    4.76
   0  11 -13   33.67   13.97
   0 -11  12   83.59   15.92
   0  11 -12   41.35   14.85
   0  11 -11    5.94    5.63
   0 -11  11   15.65    8.14
   0 -11  10   22.53    9.06
   0  11  -9   18.90    7.12
   0 -11   9   36.90   10.05
   0  11  -8   99.59   17.69
   0 -11   8  105.71   16.68
   0 -11   7   39.83   10.62
   0  11  -7   25.57    7.24
   0  11  -7   32.73    9.04
   0  11  -6   58.85   11.45
   0  11  -6   38.60   11.75
   0 -11   6   35.16   10.41
   0 -11   5  154.74   19.65
   0  11  -5  177.62   23.71
   0 -11   5  160.03   18.09
   0 -11   4  115.81   16.78
   0 -11   4  145.40   18.99
   0  11  -4  141.43   23.34
   0 -11   3    5.84    5.16
   0 -11   3    1.40    2.30
   0 -11   2   14.49    5.40
   0 -11   2   18.25    8.14
   0 -11   1  121.02   20.38
   0 -11   1   85.92   14.75
   0 -11   0   13.02    6.79
   0 -11   0   34.84   11.99
   0 -11  -1    2.19    4.77
   0 -11  -1   13.03    9.10
   0  11   1    8.88    5.56
   0  11   2    4.63    6.18
   0  12 -13   16.10    9.99
   0 -12  12    5.59    6.03
   0  12 -12   -1.29    7.39
   0 -12  11   39.03   12.02
   0  12 -11   55.37   15.85
   0 -12  10   33.76   10.34
   0  12 -10   24.89    9.78
   0 -12   9    1.65    5.78
   0  12  -9    2.07    3.92
   0 -12   8    4.24    3.77
   0  12  -8    1.99    5.65
   0 -12   7   11.90    6.65
   0  12  -7   21.44    9.14
   0  12  -6  147.54   22.76
   0  12  -6  125.45   17.63
   0 -12   6  123.30   18.87
   0 -12   5  340.42   30.60
   0 -12   5  383.65   29.99
   0  12  -5  383.44   38.35
   0  12  -4    1.68    5.25
   0 -12   4    3.88    4.35
   0  12  -3    6.39    7.26
   0 -12   3    3.92    4.75
   0 -12   3    0.99    3.56
   0 -12   2    1.42    4.43
   0 -12   1   27.12   10.45
   0 -12   1   22.22    8.66
   0 -12   0   -4.41    4.15
   0 -12   0    9.79    8.66
   0  13 -12   10.58   10.77
   0  13 -11    0.43    7.07
   0  13 -10   38.92   13.39
   0 -13  10   27.75   10.59
   0 -13   9   23.58    9.70
   0  13  -9    8.02    7.77
   0  13  -8   -2.97    5.10
   0 -13   8    5.57    4.84
   0 -13   7    2.72    4.47
   0  13  -7   -0.88    3.84
   0 -13   6   36.91   11.16
   0  13  -6   40.34   13.82
   0  13  -5    6.37    6.69
   0  13  -5    5.29    4.31
   0 -13   5   -0.74    2.92
   0 -13   4   16.26    7.61
   0 -13   4    7.30    5.91
   0  13  -4   -2.69    8.03
   0 -13   3   55.69   13.35
   0 -13   3   65.07   14.89
   0  13  -3   80.13   21.85
   0 -13   2    4.54    5.75
   0 -13   2   -2.24    4.24
   0 -13   1    8.71    7.47
   0  14 -10   47.31   14.65
   0  14  -9   37.60   13.58
   0  14  -8   29.20   11.29
   0  14  -7    6.83    5.58
   0  14  -6   -1.79    4.49
   0  14  -4   46.10   14.73
  -1  14  -3   10.52    7.73
   1 -14   3   22.85    9.45
   1 -14   3    7.91    6.06
  -1  14  -4    9.32    7.94
   1 -14   4   28.30    9.45
  -1  14  -5    7.28    6.01
   1 -14   5    1.65    4.14
  -1  14  -5    9.04    8.75
  -1  14  -6    7.11    8.30
   1 -14   6    1.90    3.89
  -1  14  -7   40.59   12.84
   1 -14   7   43.85   13.33
  -1  14  -8   12.10    8.47
  -1  14  -9   11.60   10.03
  -1  14 -10  -11.85   10.26
   1 -13   1  201.73   24.30
   1 -13   1  213.81   29.37
   1 -13   2    4.00    4.84
   1 -13   2   10.34    9.01
   1 -13   3    7.49    6.04
   1 -13   3   -4.80    4.62
  -1  13  -3  -12.47    9.88
  -1  13  -3    6.96    5.84
  -1  13  -4   23.71   11.66
   1 -13   4   14.63    7.25
   1 -13   4   -0.45    3.89
  -1  13  -4    4.15    6.00
  -1  13  -5   21.04   10.60
   1 -13   5   14.00    6.86
  -1  13  -5   25.96    9.46
  -1  13  -6   32.90   10.66
   1 -13   6   15.95    7.40
  -1  13  -6   42.61   11.57
  -1  13  -7   43.05   12.64
   1 -13   7   45.37   11.76
  -1  13  -8   31.56   11.13
   1 -13   8   38.31   12.11
   1 -13   9   12.19    7.19
  -1  13  -9    8.84    7.03
  -1  13 -10   26.01   11.03
   1 -13  10   28.69   10.18
  -1  13 -11   47.18   13.83
  -1  13 -12   23.15   12.28
   1 -12  -1   12.06    9.05
   1 -12   0   33.53   10.26
   1 -12   0   22.87    9.64
   1 -12   1    9.47    6.60
   1 -12   1   15.08    7.80
   1 -12   2   79.08   14.17
   1 -12   2   76.93   15.77
   1 -12   3   81.73   15.39
   1 -12   3   85.95   14.91
  -1  12  -3  129.91   24.62
  -1  12  -4  159.54   25.49
   1 -12   4  138.16   18.86
  -1  12  -4  109.05   17.61
   1 -12   4  108.94   16.24
  -1  12  -5    2.90    3.61
  -1  12  -5    1.34    3.39
   1 -12   5   -4.04    4.97
  -1  12  -6   13.73    8.16
  -1  12  -6   11.85    7.17
   1 -12   6   18.87    7.59
  -1  12  -7   86.51   16.88
   1 -12   7  106.81   17.46
  -1  12  -8   -2.31    3.21
   1 -12   8    4.82    4.75
  -1  12  -9    4.80    5.47
   1 -12   9    2.09    4.49
   1 -12  10   90.42   16.79
  -1  12 -10  133.90   23.93
   1 -12  11   92.74   17.22
  -1  12 -11   85.78   20.43
  -1  12 -12   11.38    9.47
  -1  12 -13    4.50    9.61
   1 -11  -2    4.88    5.23
  -1  11   2    4.85    5.19
   1 -11  -1   10.31    7.79
   1 -11  -1   15.00    5.90
  -1  11   1    3.04    3.65
   1 -11   0   18.14    7.66
   1 -11   0   21.23    6.79
   1 -11   1   69.38   14.82
   1 -11   1   54.65   11.07
   1 -11   2    9.05    4.74
   1 -11   2    5.93    5.00
  -1  11  -3   12.43    7.90
   1 -11   3    4.68    3.81
   1 -11   3    2.02    3.13
  -1  11  -4   16.05    8.31
  -1  11  -4   17.21    7.40
   1 -11   4   13.53    6.46
   1 -11   4   20.17    7.10
  -1  11  -5   69.71   15.36
  -1  11  -5   59.92   11.94
   1 -11   5   64.89   12.46
  -1  11  -6    3.36    5.38
  -1  11  -6   -3.53    3.60
   1 -11   6    3.85    4.23
  -1  11  -7    3.31    3.83
   1 -11   7   -3.14    4.00
  -1  11  -7    2.32    4.75
   1 -11   8   25.38    7.60
  -1  11  -8   20.78    7.73
   1 -11   9   34.09    9.38
  -1  11  -9   25.31    9.30
   1 -11  10   88.38   15.18
  -1  11 -10   57.97   14.99
   1 -11  11   51.09   13.14
  -1  11 -11   44.68   13.94
   1 -11  12    4.03    5.46
  -1  11 -12   -1.01    7.24
  -1  11 -13   12.64   13.19
   1 -11  13   -0.54    3.83
   1 -11  14    0.57    4.22
  -1  10   4   30.70   10.22
   1 -10  -4   13.82    9.15
   1 -10  -3  116.21   23.44
  -1  10   3  103.27   17.78
  -1  10   2   46.28   11.28
   1 -10  -2   60.13   11.18
   1 -10  -2   73.30   17.77
   1 -10  -1    3.89    3.56
  -1  10   1    9.42    5.43
   1 -10  -1    8.20    6.55
   1 -10   0  129.69   15.85
   1 -10   0  132.83   20.62
  -1  10   0  168.73   19.11
   1 -10   1   16.58    5.72
   1 -10   1   12.28    6.95
   1 -10   2   10.99    5.09
   1 -10   2   27.32    7.27
   1 -10   3  156.53   17.72
  -1  10  -3  159.57   23.38
   1 -10   3  149.08   18.04
   1 -10   4    8.98    5.48
  -1  10  -4   -3.49    4.53
   1 -10   4   -0.63    2.63
   1 -10   5  672.90   37.38
  -1  10  -5  735.17   45.06
  -1  10  -5  746.87   37.54
   1 -10   6   24.95    6.91
  -1  10  -6   11.96    4.51
  -1  10  -6   21.75    8.78
   1 -10   7  116.62   16.29
  -1  10  -7  116.18   17.83
  -1  10  -7   90.25   11.05
  -1  10  -8  107.43   17.56
   1 -10   8   98.62   14.93
  -1  10  -9  346.14   32.68
   1 -10   9  385.95   29.88
   1 -10  10   84.15   14.32
  -1  10 -10   60.99   16.03
   1 -10  11   -1.67    2.63
  -1  10 -11    9.55    9.06
  -1  10 -12   48.37   16.04
   1 -10  12   45.16   11.93
   1 -10  13   40.21   11.99
   1 -10  14    5.84    5.53
   1  -9  -5   19.05    9.58
  -1   9   5   39.19   12.73
   1  -9  -4   19.51   10.49
  -1   9   4   25.73   10.96
   1  -9  -3  139.29   24.42
  -1   9   3  108.51   17.69
   1  -9  -3  120.39   14.42
   1  -9  -2    9.57    4.97
   1  -9  -2    1.49    4.73
  -1   9   2    7.26    6.02
   1  -9  -1   55.11   10.08
  -1   9   1   72.58   12.71
   1  -9  -1   78.59   15.85
  -1   9   0   27.04    7.57
   1  -9   0   28.11    7.15
   1  -9   0   30.60    9.46
   1  -9   1  236.63   24.24
   1  -9   1  273.86   21.62
   1  -9   2   75.46   11.65
   1  -9   2   61.61   11.46
   1  -9   3  402.25   26.58
   1  -9   3  433.75   28.11
  -1   9  -3  382.92   33.95
  -1   9  -4    4.25    4.10
   1  -9   4    4.85    3.07
   1  -9   4    3.32    2.27
  -1   9  -5  171.20   19.88
   1  -9   5  148.28   16.46
  -1   9  -5  153.02   15.76
  -1   9  -6  958.76   35.23
   1  -9   6 1003.00   43.29
  -1   9  -6 1071.88   49.87
  -1   9  -7  251.20   24.30
   1  -9   7  239.66   21.64
  -1   9  -7  220.16   14.70
  -1   9  -8  222.77   24.17
   1  -9   8  242.90   22.25
   1  -9   9    5.12    4.72
  -1   9  -9    2.09    5.54
  -1   9 -10  605.79   46.38
   1  -9  10  580.34   36.26
   1  -9  11    7.66    5.34
  -1   9 -11   11.35    8.80
   1  -9  12    2.01    3.93
   1  -9  13    5.50    5.46
   1  -9  13   -0.82    3.02
   1  -9  14  159.12   22.94
   1  -9  14  132.76   23.12
  -1   8   7    9.11    6.37
   1  -8  -6    0.87    4.52
  -1   8   6    0.94    4.21
   1  -8  -5   13.74    8.90
  -1   8   5    1.79    3.46
   1  -8  -4   17.34    9.15
  -1   8   4   21.66    7.53
  -1   8   3   58.41   12.10
   1  -8  -3   76.25   10.76
   1  -8  -3   58.25   15.10
  -1   8   2   98.38   14.61
   1  -8  -2  124.55   13.61
   1  -8  -2   97.28   17.34
   1  -8  -1  442.02   35.11
   1  -8  -1  426.91   24.93
  -1   8   1  391.38   27.74
   1  -8   0  165.89   15.61
  -1   8   0  163.63   16.31
   1  -8   0  170.46   21.13
   1  -8   1 1596.82   58.66
   1  -8   1 1570.66   48.31
   1  -8   2  107.61   14.05
   1  -8   2  113.02   12.96
   1  -8   3  196.49   17.34
  -1   8  -3  167.08   11.47
   1  -8   3  187.03   16.96
  -1   8  -3  213.11   23.47
  -1   8  -4   99.61   10.33
  -1   8  -4   97.91   14.60
   1  -8   4  128.31   14.11
  -1   8  -4  106.76   12.69
   1  -8   4  116.09   12.17
  -1   8  -5  624.97   28.19
  -1   8  -5  675.84   37.13
   1  -8   5  610.70   31.36
  -1   8  -6  759.79   27.58
   1  -8   6  737.84   34.96
  -1   8  -6  731.89   38.74
  -1   8  -7   11.28    5.54
   1  -8   7   19.82    6.00
  -1   8  -7   10.93    2.69
   1  -8   8   11.15    4.81
  -1   8  -8    9.42    5.84
  -1   8  -9  765.78   47.91
   1  -8   9  849.45   40.53
  -1   8 -10   76.26   16.54
   1  -8  10   58.45   11.18
   1  -8  11   14.70    6.19
   1  -8  12   17.98    6.24
   1  -8  13    3.78    4.65
   1  -8  13   -1.12    3.40
   1  -8  14   71.15   17.66
  -1   7   8    3.42    6.13
  -1   7   7   57.31   14.67
   1  -7  -7   34.45   14.02
  -1   7   6  245.59   28.02
   1  -7  -6  245.51   32.25
   1  -7  -5  331.98   36.48
  -1   7   5  313.67   29.23
   1  -7  -4   60.32   14.87
   1  -7  -4   48.74    7.78
  -1   7   4   41.02   10.06
  -1   7   3  140.85   17.68
   1  -7  -3  128.59   20.09
   1  -7  -3  110.23   11.72
  -1   7   2  165.77   17.86
   1  -7  -2  153.58   13.64
   1  -7  -1   22.96    7.95
   1  -7  -1   25.53    5.50
  -1   7   1   32.28    7.58
   1  -7   0  900.31   33.33
  -1   7   0  961.73   37.07
   1  -7   0  900.14   44.16
  -1   7  -1   -0.33    1.42
   1  -7   1    0.10    0.95
   1  -7   1   -0.68    1.59
   1  -7   2  992.96   38.95
   1  -7   2  958.36   34.97
  -1   7  -2  996.12   23.08
  -1   7  -3   15.97    6.36
  -1   7  -3   11.07    2.81
   1  -7   3   17.13    4.99
   1  -7   3   11.19    3.47
  -1   7  -4  154.01   16.70
   1  -7   4  133.46   13.42
  -1   7  -4  142.18   12.18
  -1   7  -4  166.12   14.01
  -1   7  -5    5.66    4.20
   1  -7   5    5.71    3.28
  -1   7  -5   12.86    3.28
  -1   7  -6  372.25   26.21
   1  -7   6  396.37   24.24
  -1   7  -6  380.57   15.95
  -1   7  -7    0.59    0.72
   1  -7   7   -0.28    1.58
  -1   7  -7   -0.56    2.70
  -1   7  -7    0.43    1.66
  -1   7  -8  181.13   11.65
  -1   7  -8  161.73   20.46
   1  -7   8  202.80   18.57
   1  -7   9   16.50    5.03
  -1   7  -9   28.31   10.24
   1  -7  10   48.47   10.02
   1  -7  11   56.92   11.03
   1  -7  12   23.51    9.53
   1  -7  12   20.94    7.27
   1  -7  13   79.87   17.71
   1  -7  13   57.01   12.18
   1  -7  14  102.12   20.80
  -1   6   9  123.84   22.90
   1  -6  -9  104.11   23.00
   1  -6  -8    5.21    7.15
  -1   6   8   19.17    9.36
  -1   6   7   11.95    5.39
   1  -6  -7   19.13    9.16
  -1   6   6  244.71   26.73
   1  -6  -6  243.65   31.22
  -1   6   5  343.77   29.02
   1  -6  -5  317.56   33.89
   1  -6  -5  350.03   18.93
   1  -6  -4  278.79   29.92
   1  -6  -4  304.43   17.81
  -1   6   4  355.93   27.94
  -1   6   3   20.12    6.32
   1  -6  -3   15.82    7.69
   1  -6  -3   23.41    6.12
   1  -6  -2   78.42    9.06
  -1   6   2  107.64   13.14
   1  -6  -2   86.57   15.02
   1  -6  -1  462.15   21.58
   1  -6  -1  503.06   32.77
  -1   6   1  471.16   25.95
   1  -6   0  514.95   23.11
   1  -6   0  559.72   32.10
  -1   6   0  487.28   24.10
  -1   6  -1   26.85    5.26
  -1   6  -1   21.24    2.57
   1  -6   1   22.59    6.04
   1  -6   1   17.01    4.52
   1  -6   1   18.90    4.74
   1  -6   2  170.56   14.38
   1  -6   2  131.23   12.07
   1  -6   2  136.89   12.12
  -1   6  -2  163.37    9.59
   1  -6   3  435.95   20.91
  -1   6  -3  412.41   18.28
  -1   6  -3  466.50   27.89
   1  -6   3  460.40   22.75
   1  -6   3  482.03   21.02
  -1   6  -4  679.37   31.78
  -1   6  -4  645.05   27.52
  -1   6  -4  631.13   25.77
   1  -6   4  678.27   27.96
  -1   6  -4  633.61   23.86
  -1   6  -5  436.90   26.00
  -1   6  -5  472.53   17.22
   1  -6   5  503.45   24.79
  -1   6  -5  451.24   20.58
   1  -6   6   22.04    5.21
  -1   6  -6   30.56    7.60
  -1   6  -6   19.40    3.99
  -1   6  -6   25.44    3.15
   1  -6   6   25.59    6.02
  -1   6  -7 1577.56   58.32
   1  -6   7 1564.26   47.12
   1  -6   7 1582.67   51.52
  -1   6  -7 1636.82   32.13
   1  -6   8  506.97   27.93
  -1   6  -8  497.34   36.20
   1  -6   8  560.78   32.90
   1  -6   9   27.96    6.99
   1  -6   9   24.97    7.44
   1  -6  10  170.23   17.69
   1  -6  11  110.49   18.12
   1  -6  11  133.38   16.26
   1  -6  12   32.59    8.32
   1  -6  12   61.51   14.78
   1  -6  13   99.09   19.69
   1  -6  14    4.57    5.76
  -1   5  10    7.33    8.35
   1  -5 -10   14.03   10.98
   1  -5  -9    6.27    7.64
  -1   5   9   -0.17    4.82
   1  -5  -8   14.01   10.29
  -1   5   8    8.76    7.02
   1  -5  -7  189.69   26.71
  -1   5   7  149.96   20.81
  -1   5   6   46.46   10.86
   1  -5  -6   48.48   13.25
  -1   5   5  468.27   32.20
   1  -5  -5  544.23   21.68
   1  -5  -5  427.25   36.65
  -1   5   4  169.87   18.16
   1  -5  -4  183.05   12.40
  -1   5   3   -0.33    2.63
   1  -5  -3    1.49    1.80
   1  -5  -2  570.12   21.71
  -1   5   2  586.06   23.97
   1  -5  -2  617.57   35.80
  -1   5   2  603.50   28.64
   1  -5  -2  581.22   13.11
   1  -5  -1    1.45    2.16
   1  -5  -1    1.69    0.86
  -1   5   1    2.29    2.09
  -1   5   1   -0.79    0.93
   1  -5  -1    0.62    1.60
  -1   5   0 5175.89   70.58
   1  -5   0 5226.28   71.03
   1  -5   0 5046.06   64.81
   1  -5   0 4987.54   88.14
  -1   5   0 5092.98   70.04
   1  -5   1  513.31   24.54
   1  -5   1  520.84   21.31
   1  -5   1  556.05   22.05
  -1   5  -1  517.01   13.70
  -1   5  -1  536.48   20.01
  -1   5  -1  511.99   22.25
   1  -5   2 1453.96   33.82
  -1   5  -2 1415.34   28.68
  -1   5  -2 1390.54   46.34
   1  -5   2 1415.78   35.53
   1  -5   2 1347.56   34.21
  -1   5  -3   13.21    3.75
  -1   5  -3   18.38    4.92
  -1   5  -3   24.50    4.50
  -1   5  -3   25.30    4.53
   1  -5   3   16.38    4.08
  -1   5  -4  495.92   24.98
   1  -5   4  489.23   22.17
  -1   5  -4  467.43   22.37
  -1   5  -4  459.62   18.59
  -1   5  -4  511.36   17.15
  -1   5  -5 2083.01   28.21
  -1   5  -5 2096.28   35.19
   1  -5   5 2046.68   47.13
   1  -5   5 2112.30   49.88
  -1   5  -5 2190.99   56.29
   1  -5   6   16.44    4.86
  -1   5  -6   20.79    6.40
  -1   5  -6   20.87    2.34
   1  -5   6   25.19    5.75
   1  -5   7  235.71   19.67
  -1   5  -7  225.32   22.77
   1  -5   7  239.59   17.68
   1  -5   8 1355.32   43.94
   1  -5   8 1328.14   50.12
   1  -5   9  161.53   18.92
   1  -5   9  152.72   15.59
   1  -5   9  161.59   18.96
   1  -5  10    0.58    2.05
   1  -5  10    2.02    1.89
   1  -5  11  346.62   31.88
   1  -5  11  314.32   24.26
   1  -5  12  105.90   19.24
   1  -5  12  112.92   15.07
   1  -5  13   54.24   15.20
  -1   4  10    0.43    4.52
   1  -4 -10    1.08    6.69
   1  -4  -9   69.68   17.17
  -1   4   9   56.00   13.47
   1  -4  -8  423.77   40.38
  -1   4   8  450.64   37.13
   1  -4  -7  298.43   31.70
  -1   4   7  412.48   32.75
  -1   4   6  836.52   43.49
   1  -4  -6  807.57   23.39
   1  -4  -5 1226.13   31.02
   1  -4  -5 1324.13   30.08
  -1   4   5 1313.85   34.72
  -1   4   5 1369.74   51.72
   1  -4  -4   94.69    7.99
  -1   4   4  105.55    8.64
  -1   4   4  106.48   13.08
   1  -4  -3 1888.77   34.69
   1  -4  -3 1942.67   29.87
  -1   4   3 1853.83   30.36
  -1   4   3 1923.20   51.14
   1  -4  -2 2343.56   38.36
   1  -4  -2 2284.80   50.42
   1  -4  -2 2365.80   29.57
  -1   4   2 2369.35   51.53
  -1   4   2 2283.74   41.04
  -1   4   2 2265.19   26.51
  -1   4   1 5012.52   60.34
   1  -4  -1 5114.04   67.59
  -1   4   1 5020.98   67.56
   1  -4  -1 5115.34   56.36
   1  -4   0 3067.36   47.05
  -1   4   0 2871.45   45.44
  -1   4   0 2991.17   45.69
   1  -4   0 3023.90   43.85
   1  -4   0 2914.11   58.09
  -1   4  -1   79.78    7.49
   1  -4   1   85.49    7.53
  -1   4  -1   78.41    5.44
   1  -4   1   78.93    7.02
   1  -4   1   81.32    8.27
   1  -4   2  378.50   15.15
  -1   4  -2  354.34   15.75
   1  -4   2  366.59   16.23
  -1   4  -2  362.08   14.32
  -1   4  -2  350.30   19.57
  -1   4  -2  360.95   17.22
  -1   4  -2  348.87   16.27
  -1   4  -3 3613.86   59.72
  -1   4  -3 3597.06   45.71
  -1   4  -3 3676.58   53.87
   1  -4   3 3649.76   53.27
   1  -4   3 3552.80   66.13
  -1   4  -3 3589.37   54.58
  -1   4  -3 3588.54   42.66
  -1   4  -4  280.02   17.90
   1  -4   4  289.78   15.67
   1  -4   4  292.30   16.70
  -1   4  -4  283.74    9.90
  -1   4  -4  300.84   17.38
   1  -4   4  243.13   17.04
   1  -4   5 2173.03   45.56
   1  -4   5 2155.94   27.17
   1  -4   5 2216.56   50.50
  -1   4  -5 2149.06   24.14
  -1   4  -5 2216.43   58.15
  -1   4  -6  525.23   32.55
   1  -4   6  536.36   27.19
   1  -4   6  586.26   13.48
   1  -4   6  576.21   24.90
   1  -4   7   97.44   10.65
   1  -4   7   93.93    5.79
   1  -4   8  123.78   15.37
   1  -4   8  146.98    7.97
   1  -4   8  135.23   16.43
   1  -4   8  127.89   13.15
   1  -4   9  129.26   17.43
   1  -4   9  134.03   14.10
   1  -4  10    3.45    3.56
   1  -4  10   -0.12    3.23
   1  -4  11   16.06    7.43
   1  -4  11   18.01    5.88
   1  -4  12   20.23    8.88
   1  -4  13    2.66    3.46
  -1   3  11   13.75    9.42
   1  -3 -11    2.78    4.74
  -1   3  10   15.34    9.63
   1  -3 -10   24.04   10.06
  -1   3   9   22.52    8.31
   1  -3  -9   27.17   11.05
  -1   3   8  524.12   37.54
   1  -3  -8  517.91   41.17
  -1   3   7    5.79    3.08
   1  -3  -7    2.08    1.32
  -1   3   7    6.75    4.35
   1  -3  -6  129.24    8.44
  -1   3   6  120.46   15.61
  -1   3   6  118.68   12.02
   1  -3  -6  116.84    8.14
  -1   3   5  229.44   19.72
   1  -3  -5  251.01   11.47
  -1   3   5  229.46   15.12
   1  -3  -5  224.77   11.39
  -1   3   4 2930.31   46.99
   1  -3  -4 2990.85   38.00
  -1   3   4 2867.91   64.31
   1  -3  -3   93.38    7.03
  -1   3   3   93.61    7.20
  -1   3   3   84.51    9.86
   1  -3  -3   92.30   10.20
   1  -3  -3   84.58    6.17
   1  -3  -2 1778.98   27.96
  -1   3   2 1714.84   29.34
   1  -3  -2 1774.36   39.75
   1  -3  -2 1749.34   26.23
  -1   3   2 1815.65   25.69
  -1   3   2 1737.34   39.34
   1  -3  -1 1615.66   42.04
  -1   3   1 1618.29   28.00
   1  -3  -1 1546.25   31.85
  -1   3   1 1603.06   32.25
   1  -3  -1 1601.42   26.31
  -1   3   0   46.38    4.73
   1  -3   0   43.91    4.50
   1  -3   0   44.69    4.55
   1  -3   0   40.26    5.81
  -1   3   0   54.23    5.07
   1  -3   1 1268.65   21.69
   1  -3   1 1275.30   25.40
  -1   3  -1 1280.63   25.72
   1  -3   1 1211.55   25.34
  -1   3  -2  661.02   16.87
  -1   3  -2  667.38   19.43
   1  -3   2  670.27   24.46
  -1   3  -2  676.19   19.95
  -1   3  -2  669.72   22.41
  -1   3  -2  687.10   17.42
   1  -3   2  663.61   19.41
   1  -3   3 3807.05   57.94
  -1   3  -3 3857.50   54.43
  -1   3  -3 3808.26   33.68
  -1   3  -3 3814.79   58.40
   1  -3   3 3725.92   49.14
   1  -3   3 3705.63   52.75
   1  -3   3 3822.74   36.88
  -1   3  -4   61.67    6.90
  -1   3  -4   56.16    7.56
  -1   3  -4   63.79    4.24
   1  -3   4   60.81    8.01
  -1   3  -4   53.93    8.42
   1  -3   4   59.31    6.72
   1  -3   4   70.34    4.71
   1  -3   4   70.99    8.25
   1  -3   5   94.07    5.73
  -1   3  -5   85.70    8.63
  -1   3  -5   79.44   11.90
   1  -3   5   98.62    9.20
   1  -3   5   87.66   10.16
   1  -3   6 1152.57   22.13
   1  -3   6 1096.02   39.23
   1  -3   6 1146.35   39.71
   1  -3   7    5.65    3.98
   1  -3   7   11.05    3.90
   1  -3   7   17.19    5.62
   1  -3   7   17.89    3.16
   1  -3   8  204.50   19.75
   1  -3   8  185.29   15.39
   1  -3   8  197.98   11.80
   1  -3   8  186.90   19.55
   1  -3   9  213.59   17.69
   1  -3   9  231.09   23.42
   1  -3  10  622.06   41.44
   1  -3  10  594.92   31.03
   1  -3  11  434.22   27.54
   1  -3  11  475.37   39.80
   1  -3  12  391.81   38.49
   1  -3  13    0.85    5.64
  -1   2  11    8.70    5.85
   1  -2 -11   -1.44    7.01
  -1   2  10   -0.52    3.30
   1  -2 -10   -2.58    4.43
  -1   2   9    2.81    2.83
  -1   2   9    8.59    5.69
   1  -2  -9   11.94    5.39
  -1   2   8   24.43    7.50
  -1   2   8   28.50    7.35
   1  -2  -7  893.08   21.33
  -1   2   7  902.93   36.66
  -1   2   7  944.08   45.00
   1  -2  -6    2.52    1.18
  -1   2   6    4.63    1.91
   1  -2  -6    2.97    1.41
  -1   2   6    1.86    2.35
  -1   2   5  361.36   19.18
  -1   2   5  397.53   24.85
   1  -2  -5  398.50   12.73
   1  -2  -5  367.99   12.10
   1  -2  -4   84.70    5.30
   1  -2  -4   79.84    5.36
  -1   2   4   92.98    8.61
  -1   2   4   80.43   10.03
   1  -2  -3   35.46    4.44
  -1   2   3   38.86    4.83
   1  -2  -3   39.08    3.26
   1  -2  -3   36.28    5.57
  -1   2   3   31.95    5.78
  -1   2   0  786.62   20.61
  -1   2   0  801.99   15.63
   1  -2   0  787.16   15.27
   1  -2   0  823.56   13.30
  -1   2   0  807.96   13.23
  -1   2  -1    0.49    0.84
   1  -2   1   -0.47    0.61
   1  -2   2    0.70    0.57
   1  -2   2   -0.74    0.81
  -1   2  -2    6.17    1.84
  -1   2  -2    1.66    1.18
   1  -2   2    4.66    1.95
  -1   2  -2   -0.18    0.98
  -1   2  -2    2.21    0.80
   1  -2   3 8219.36   85.82
   1  -2   3 8216.86   77.91
   1  -2   3 8136.87   68.23
  -1   2  -3 8513.43   78.97
  -1   2  -3 8461.33   92.50
   1  -2   4  221.21    9.38
   1  -2   4  234.59   14.71
  -1   2  -4  215.77   12.22
   1  -2   4  203.27   13.88
   1  -2   4  213.00   12.09
  -1   2  -4  221.80   14.92
   1  -2   4  215.69   16.61
   1  -2   5   33.31    5.11
  -1   2  -5   33.99    5.07
   1  -2   5   29.91    4.07
   1  -2   5   37.35    6.97
   1  -2   5   27.42    5.88
  -1   2  -6 1251.60   33.48
   1  -2   6 1334.80   29.73
   1  -2   6 1393.28   44.05
   1  -2   6 1325.73   44.74
   1  -2   6 1369.15   36.49
   1  -2   7   24.44    5.45
   1  -2   7   21.59    4.28
   1  -2   7   25.43    6.82
   1  -2   7   25.96    6.66
   1  -2   8  946.70   45.02
   1  -2   8  903.90   34.35
   1  -2   9    4.52    5.35
   1  -2   9   -2.21    2.91
   1  -2  10   10.15    6.89
   1  -2  11  273.79   30.34
   1  -2  12  156.05   25.31
  -1   1  12    8.50    7.68
  -1   1  11   17.39    9.45
   1  -1 -11   14.42    7.84
  -1   1  10   62.72   14.42
   1  -1 -10   63.15   13.89
  -1   1  10   68.65   13.05
  -1   1   9  939.17   49.91
  -1   1   9  976.67   44.29
  -1   1   8  378.94   26.29
  -1   1   8  440.82   31.74
   1  -1  -7  454.27   14.08
  -1   1   7  490.62   31.05
  -1   1   7  527.47   28.04
   1  -1  -6   22.57    2.90
  -1   1   6   19.53    4.82
  -1   1   6   21.45    6.37
   1  -1  -5 4183.32   68.27
  -1   1   5 4381.76   67.33
   1  -1  -5 4345.28   35.78
  -1   1   5 4354.00   66.03
  -1   1   5 4336.72   74.59
  -1   1   4  153.74   10.89
  -1   1   4  170.98   13.23
   1  -1  -4  152.37    5.75
  -1   1   4  193.00   12.54
   1  -1  -4  150.55   10.65
   1  -1  -4  163.44   11.91
  -1   1   3 9318.29   75.21
  -1   1   3 9388.22   83.70
  -1   1   1 2087.08   30.22
  -1   1   1 2028.93   21.56
  -1   1   0   -0.09    0.26
   1  -1   0   -0.02    0.19
  -1   1   0    0.01    0.23
  -1   1  -1    0.51    0.65
   1  -1   1   -0.46    0.34
   1  -1   1  694.23   12.84
  -1   1  -1  750.76   15.28
  -1   1  -1  711.91   13.98
  -1   1  -1   -0.52    0.51
   1  -1   1  759.23   17.64
   1  -1   1    0.11    0.55
  -1   1  -2   -0.24    0.46
   1  -1   3 3167.85   38.48
   1  -1   3 3000.00   41.13
   1  -1   3 3085.08   60.57
   1  -1   3 3045.99   48.79
  -1   1  -3 3038.72   40.43
   1  -1   4  785.24   23.45
  -1   1  -4  792.75   22.62
  -1   1  -4  740.48   27.02
   1  -1   4  832.83   27.94
   1  -1   4  822.16   37.12
   1  -1   4  804.29   22.60
   1  -1   4  818.25   29.07
   1  -1   5    4.19    1.51
  -1   1  -5    5.37    2.36
   1  -1   5    6.54    2.43
   1  -1   6 1035.54   41.48
  -1   1  -6 1026.03   30.02
   1  -1   6  988.27   30.22
   1  -1   6 1072.54   33.09
   1  -1   7  477.20   23.72
   1  -1   7  488.72   31.04
   1  -1   8  705.50   40.46
   1  -1   9   14.27    6.42
   1  -1  10    5.16    5.56
   1  -1  11  188.93   26.39
   1  -1  12   42.04   13.59
  -1   0  12   14.36    8.61
   1   0 -11  101.02   17.11
  -1   0  11   89.89   17.52
  -1   0  11   98.36   15.84
  -1   0  10   11.81    5.89
   1   0 -10   14.77    6.45
  -1   0  10   16.25    6.84
  -1   0   9  252.14   24.97
  -1   0   9  281.81   24.10
  -1   0   8 1189.23   45.58
   1   0  -8 1129.05   25.26
  -1   0   8 1202.65   49.96
  -1   0   7  469.09   28.82
   1   0  -7  447.96   14.93
  -1   0   7  439.56   25.68
  -1   0   6  438.00   23.64
   1   0  -6  455.82   13.78
  -1   0   6  498.10   27.26
  -1   0   6  519.66   16.61
  -1   0   5 3189.12   59.05
  -1   0   5 3361.18   62.96
   1   0  -5 3349.53   33.30
  -1   0   5 3227.55   58.07
  -1   0   5 3330.34   36.05
   1   0  -4  796.33   25.00
  -1   0   4  787.31   26.01
   1   0  -4  805.41   14.15
  -1   0   4  767.83   25.04
   1   0  -4  851.93   27.20
  -1   0   4  777.89   14.54
   1   0  -3   83.77    3.82
  -1   0   3   87.89    3.90
  -1   0   3   81.66    7.11
  -1   0   3   91.95    7.65
   1   0  -3   82.05    7.06
   1   0  -2  228.58    9.83
  -1   0   2 1045.82   16.90
  -1   0   2   25.80    3.44
  -1   0   2  958.00   20.31
   1   0  -2 1036.39   17.40
   1   0  -1 2288.04   21.51
  -1   0   1    0.03    0.12
   1   0   0   -0.06    0.40
  -1   0   0    0.08    0.16
   1   0   1   -0.26    0.62
  -1   0  -1  400.87   13.96
  -1   0  -1    2.49    1.19
   1   0   1  418.50   12.88
  -1   0  -1   -0.33    0.51
   1   0   2 9404.52   82.19
  -1   0  -2 9431.13   80.90
   1   0   3   11.69    3.02
  -1   0  -3   10.96    2.69
   1   0   3    8.89    2.90
  -1   0  -3   10.98    2.75
  -1   0  -3   16.93    4.25
   1   0   4 1215.58   38.83
   1   0   4 1222.35   32.14
  -1   0  -4 1219.75   29.61
  -1   0  -4 1255.86   34.83
  -1   0  -5  181.97   12.14
   1   0   5  187.82   16.81
   1   0   6   95.25   13.19
  -1   0  -6  101.78    9.60
   1   0   7 1274.85   52.62
   1   0   8   26.20    7.90
   1   0   9   44.93   11.70
   1   0  10   38.72   11.62
   1   0  11   63.55   15.79
   1   0  12  200.36   29.64
  -1  -1  13   56.82   15.58
  -1  -1  12   83.34   17.72
  -1  -1  12  141.00   20.71
  -1  -1  11   62.27   13.23
   1   1 -11   61.26   12.07
  -1  -1  11   58.05   13.74
   1   1 -10   10.81    5.08
  -1  -1  10    7.07    3.58
  -1  -1  10   14.43    6.02
  -1  -1  10    3.38    2.82
  -1  -1   9  139.56   11.60
  -1  -1   9  133.95   17.62
  -1  -1   9  145.53   17.23
  -1  -1   8   10.81    4.84
  -1  -1   8    8.07    3.52
  -1  -1   8   16.35    3.79
   1   1  -8   13.23    3.34
  -1  -1   7    4.34    1.81
  -1  -1   7    9.05    4.63
   1   1  -7    9.36    2.48
  -1  -1   7    9.58    4.25
  -1  -1   6  286.18   19.22
   1   1  -6  258.30   11.87
  -1  -1   6  254.14   11.93
  -1  -1   5   96.55   10.11
  -1  -1   5   97.39    6.68
  -1  -1   5   96.90   12.10
   1   1  -5   99.84    6.74
  -1  -1   5   84.49    9.61
  -1  -1   4 4101.86   64.60
   1   1  -4 3897.60   59.81
   1   1  -4 4087.53   39.94
  -1  -1   4 4099.59   60.20
  -1  -1   4 4089.91   35.16
  -1  -1   4 4064.06   58.12
  -1  -1   4 4068.37   39.41
  -1  -1   3  941.87   23.84
  -1  -1   3  960.12   12.95
   1   1  -3  944.31   12.75
  -1  -1   3  954.94   17.88
   1   1  -3  978.87   25.54
   1   1  -3  956.15   24.51
  -1  -1   3 1034.27   25.46
  -1  -1   3  986.57   26.02
   1   1  -3  976.58   18.79
   1   1  -2   11.61    1.44
  -1  -1   2   14.23    1.58
   1   1  -2   -0.04    0.39
   1   1  -2    1.08    0.72
  -1  -1   2    2.75    1.24
   1   1  -2    8.17    1.59
  -1  -1   2   12.78    1.91
  -1  -1   2   13.47    2.03
  -1  -1   2   11.49    2.38
  -1  -1   1    0.56    0.59
   1   1  -1    0.44    0.38
   1   1   0    0.35    0.55
  -1  -1   0  120.10    7.92
  -1  -1  -1 7550.84   73.12
   1   1   1 7379.81   71.75
   1   1   2 4503.07   64.01
  -1  -1  -2 4517.54   48.58
  -1  -1  -3  418.09   17.30
  -1  -1  -3  428.69   17.61
   1   1   3  452.65   22.97
   1   1   4 1566.98   47.16
  -1  -1  -4 1526.98   35.26
  -1  -1  -4 1662.27   39.68
   1   1   4 1577.76   34.74
   1   1   5  397.05   20.10
   1   1   5  385.85   25.87
  -1  -1  -5  362.79   18.28
   1   1   6  369.18   27.24
   1   1   7  100.98   15.34
   1   1   8  446.68   34.83
   1   1   9  112.94   18.71
   1   1  10  215.49   27.53
   1   1  11   85.31   19.30
  -1  -2  13   87.84   18.91
  -1  -2  13   76.17   16.57
  -1  -2  12   70.05   15.98
  -1  -2  12   85.54   16.07
  -1  -2  11   35.04    9.38
  -1  -2  11   61.93   13.40
  -1  -2  10  105.31   10.87
  -1  -2  10   94.81   15.06
  -1  -2  10   95.70   16.01
   1   2 -10   70.12   10.76
  -1  -2  10   86.63    9.16
  -1  -2   9  378.83   17.33
  -1  -2   9  313.73   26.61
  -1  -2   9  373.26   18.95
  -1  -2   9  374.10   27.54
  -1  -2   8  568.89   17.45
   1   2  -8  591.97   22.35
  -1  -2   8  632.63   20.01
  -1  -2   8  587.92   33.03
  -1  -2   8  622.45   33.02
  -1  -2   8  612.87   22.77
  -1  -2   7  111.20    7.13
   1   2  -7   95.87    8.65
  -1  -2   7  101.82   12.58
  -1  -2   7  100.90    8.80
   1   2  -6  621.29   20.62
  -1  -2   6  575.26   27.13
  -1  -2   6  568.03   19.48
  -1  -2   6  586.93   13.02
  -1  -2   5 3246.97   58.96
  -1  -2   5 3229.78   43.85
  -1  -2   5 3230.14   59.21
   1   2  -5 3204.19   32.14
   1   2  -5 3285.56   45.88
  -1  -2   4 1065.60   27.88
   1   2  -4 1041.35   24.76
   1   2  -4  991.92   29.96
   1   2  -4 1025.90   30.53
  -1  -2   4 1058.41   31.08
  -1  -2   4  986.12   23.03
  -1  -2   4 1031.62   29.77
   1   2  -3    0.49    0.47
  -1  -2   3    0.37    0.91
   1   2  -3   -0.98    0.76
  -1  -2   3   -0.45    1.15
   1   2  -3   -0.14    0.85
   1   2  -3    1.87    1.33
  -1  -2   3    0.19    0.67
  -1  -2   3    3.15    1.43
   1   2  -3    0.72    1.24
  -1  -2   2 1719.76   28.47
   1   2  -2 1765.66   31.60
  -1  -2   2 1684.48   29.83
   1   2  -2 1690.18   28.34
   1   2  -2 1766.18   24.87
   1   2  -2 1661.15   29.80
   1   2  -1 3097.69   43.80
  -1  -2   1 3100.25   45.70
   1   2  -1 3005.97   42.00
  -1  -2   1 2958.99   40.73
   1   2  -1 3021.85   29.90
  -1  -2   0 3382.43   45.92
  -1  -2   0 3440.82   51.25
   1   2   0 3376.98   51.29
  -1  -2  -1 3977.65   51.98
   1   2   1 4061.12   61.67
   1   2   2  136.82    6.35
   1   2   2  135.70   12.60
  -1  -2  -2  125.19    7.85
   1   2   3 2536.61   35.24
  -1  -2  -3 2419.93   41.69
   1   2   3 2473.77   58.77
   1   2   4    2.17    0.88
  -1  -2  -4    0.62    1.59
  -1  -2  -4    2.48    1.77
   1   2   4   -1.96    2.89
   1   2   5  312.22   24.62
   1   2   5  287.10   16.59
   1   2   6  400.43   29.92
   1   2   7   47.21   11.11
   1   2   8   -0.34    3.19
   1   2   9   20.37    8.54
   1   2  10   96.68   19.49
  -1  -3  14   44.72   15.10
  -1  -3  13    4.15    4.69
  -1  -3  13    6.89    6.30
  -1  -3  12   13.93    7.20
  -1  -3  12    3.21    5.67
  -1  -3  11  354.02   21.26
  -1  -3  11  356.07   30.76
  -1  -3  10   67.24   13.57
   1   3 -10   76.44    9.43
  -1  -3  10   80.17    9.76
  -1  -3  10   74.45   13.39
  -1  -3   9    2.48    2.15
  -1  -3   9    3.26    0.88
  -1  -3   9    6.07    4.15
   1   3  -9   11.30    3.34
  -1  -3   8  889.51   29.58
   1   3  -8  903.89   24.53
  -1  -3   7    1.93    1.07
   1   3  -7    0.92    0.63
  -1  -3   7    4.70    3.10
  -1  -3   6 1763.44   48.12
   1   3  -6 1799.60   40.36
  -1  -3   6 1883.79   39.38
   1   3  -6 1803.16   54.25
   1   3  -5  764.74   25.35
  -1  -3   5  729.24   23.53
   1   3  -5  695.60   28.44
  -1  -3   5  707.62   27.63
  -1  -3   5  762.87   27.39
  -1  -3   4 1110.97   30.89
   1   3  -4 1056.30   29.07
  -1  -3   4 1065.63   27.72
   1   3  -4 1157.84   32.76
  -1  -3   4 1156.19   31.61
   1   3  -4 1106.56   15.06
   1   3  -4 1124.75   30.21
   1   3  -3  259.22   13.55
   1   3  -3  279.92   10.66
  -1  -3   3  272.24   14.08
  -1  -3   3  239.70   12.64
  -1  -3   3  246.34   13.29
  -1  -3   2  577.51   17.80
  -1  -3   2  616.82   21.27
   1   3  -2  590.90   21.79
  -1  -3   2  594.76   16.82
  -1  -3   1  436.91   18.20
   1   3  -1  497.37   20.52
   1   3  -1  454.51   19.56
   1   3   0 1925.75   44.81
  -1  -3   0 1821.98   38.06
  -1  -3  -1   38.09    5.88
   1   3   1   47.80    7.41
  -1  -3  -1   31.07    3.04
  -1  -3  -2  100.55    6.82
  -1  -3  -2  110.83   10.41
   1   3   2  127.91   13.67
  -1  -3  -3  178.13   13.63
  -1  -3  -3  162.07   10.35
   1   3   3  178.38   17.30
   1   3   4 1160.65   47.14
  -1  -3  -4 1120.23   32.33
  -1  -3  -4 1207.96   36.99
   1   3   5  650.54   37.79
  -1  -3  -5  642.93   28.11
   1   3   6   76.71   14.01
  -1  -3  -6   87.69   11.10
  -1  -3  -7  150.19   14.77
   1   3   7  119.66   18.49
   1   3   8  134.10   20.77
   1   3   9  121.66   20.64
   1   3  10   51.55   15.82
  -1  -4  14   10.03    7.92
  -1  -4  14   10.70    7.71
  -1  -4  13   10.51    5.59
  -1  -4  13    5.22    6.13
  -1  -4  12   70.30   15.18
  -1  -4  12   49.41   12.20
  -1  -4  11  165.70   15.23
  -1  -4  11  194.71   23.04
  -1  -4  11  167.71   20.91
  -1  -4  10  217.77   16.97
  -1  -4  10  203.12   21.65
  -1  -4   9  495.12   24.66
  -1  -4   9  515.22   32.25
  -1  -4   8 1159.81   45.07
  -1  -4   8 1143.46   35.98
  -1  -4   7   49.26    8.58
   1   4  -7   37.47    8.50
  -1  -4   7   58.16    7.85
  -1  -4   6    4.32    3.38
   1   4  -6   11.46    4.16
  -1  -4   6    9.48    2.77
   1   4  -5 2352.20   23.38
  -1  -4   5 2286.06   49.94
  -1  -4   5 2369.05   54.16
   1   4  -5 2378.29   50.34
  -1  -4   5 2338.35   46.92
   1   4  -4    5.19    2.04
  -1  -4   4   11.77    3.29
  -1  -4   4    9.84    3.40
  -1  -4   4    5.04    2.39
   1   4  -4   10.39    2.28
  -1  -4   4   13.79    2.33
   1   4  -4    9.63    3.00
   1   4  -3   28.56    5.69
  -1  -4   3   32.50    4.81
  -1  -4   3   33.69    5.60
  -1  -4   3   37.90    5.34
  -1  -4   2  451.13   16.25
  -1  -4   2  434.36   14.39
  -1  -4   2  426.33   19.83
  -1  -4   1  211.36   16.00
  -1  -4   1  187.45    7.38
   1   4  -1  186.96   14.13
  -1  -4   1  195.58   13.68
  -1  -4   0 2520.65   49.94
   1   4   0 2449.62   56.90
  -1  -4  -1    2.49    2.26
   1   4   1    4.97    2.73
  -1  -4  -1    1.45    0.65
  -1  -4  -2  768.52   29.04
  -1  -4  -2  791.30   17.47
   1   4   2  785.26   36.40
   1   4   3   77.08   12.15
  -1  -4  -3   86.55    7.11
  -1  -4  -3   96.34   10.66
  -1  -4  -4  604.30   27.59
  -1  -4  -4  607.80   22.37
   1   4   4  635.92   37.65
  -1  -4  -5    6.27    3.38
   1   4   5    6.71    4.63
   1   4   6  143.47   20.09
  -1  -4  -6  139.97   14.41
   1   4   7   62.81   14.35
   1   4   8    6.39    7.02
   1   4   9   49.48   15.56
  -1  -5  14  145.90   23.02
  -1  -5  14  145.23   24.59
  -1  -5  13   24.88    9.16
  -1  -5  13   42.73   12.41
  -1  -5  12  102.42   17.84
  -1  -5  12   77.22   11.63
  -1  -5  12   81.63   16.08
  -1  -5  11   81.12   11.19
  -1  -5  11   86.31   15.20
  -1  -5  10  262.99   19.90
  -1  -5  10  285.24   25.39
  -1  -5   9  577.10   33.97
  -1  -5   9  480.74   25.68
  -1  -5   8  210.42   19.22
  -1  -5   8  198.30   16.00
   1   5  -8  166.55   19.01
  -1  -5   7  135.76   14.62
  -1  -5   7  167.02   14.34
   1   5  -7  176.51   17.60
   1   5  -6  408.90   23.83
  -1  -5   6  370.45   20.94
   1   5  -6  368.04    9.36
  -1  -5   6  419.66   23.67
   1   5  -6  334.79   10.25
  -1  -5   5 2038.92   48.10
   1   5  -5 2054.68   33.08
  -1  -5   5 2025.28   47.68
  -1  -5   4 3210.80   49.86
  -1  -5   4 3345.79   60.74
  -1  -5   4 3120.44   57.36
   1   5  -4 3255.06   64.00
  -1  -5   4 3340.64   55.22
  -1  -5   3 2801.07   56.02
  -1  -5   3 2734.08   43.38
  -1  -5   3 2729.17   47.65
  -1  -5   2  472.12   23.08
  -1  -5   2  473.60   16.95
  -1  -5   2  493.46   15.29
  -1  -5   1  431.88   10.14
   1   5  -1  446.61   24.40
  -1  -5   1  463.75   23.33
   1   5   0  171.85   16.68
  -1  -5   0  166.70   14.10
  -1  -5  -1   70.84    9.41
   1   5   1   79.72   11.72
  -1  -5  -2   19.52    5.43
   1   5   2   20.69    6.73
  -1  -5  -3   31.90    6.58
   1   5   3   21.54    7.51
   1   5   4   52.01   10.84
  -1  -5  -4   80.94   11.02
  -1  -5  -5  153.15   15.66
   1   5   5  164.04   21.33
   1   5   6   48.66   12.63
   1   5   7   61.13   15.59
   1   5   8   -5.05    4.49
  -1  -6  14    1.30    4.22
  -1  -6  14    1.94    5.48
  -1  -6  13    9.80    8.19
  -1  -6  13   11.25    6.80
  -1  -6  12    3.46    5.30
  -1  -6  12   -0.44    1.87
  -1  -6  11  101.76   13.55
  -1  -6  11  139.08   19.14
  -1  -6  10   17.14    5.43
  -1  -6  10   33.30    8.77
  -1  -6   9   45.55    8.23
   1   6  -9   44.17   11.59
  -1  -6   9   61.44   11.12
   1   6  -8  399.74   28.95
  -1  -6   8  366.69   25.51
  -1  -6   8  412.36   24.77
   1   6  -7    2.88    0.73
  -1  -6   7    3.54    2.62
  -1  -6   7    7.02    3.22
   1   6  -7    8.38    4.47
  -1  -6   6   18.99    5.20
   1   6  -6   20.24    3.47
   1   6  -6   17.44    5.14
  -1  -6   6   19.61    5.26
  -1  -6   5  226.35   16.11
  -1  -6   5  265.41   18.85
  -1  -6   5  250.42   13.33
  -1  -6   4  160.29   14.54
   1   6  -4  129.70   14.72
  -1  -6   4  150.93   13.20
  -1  -6   4  163.03   12.22
  -1  -6   3   15.79    3.32
  -1  -6   3   19.57    4.57
  -1  -6   3   16.05    4.73
  -1  -6   2  840.41   22.26
  -1  -6   2  874.70   19.31
  -1  -6   2  880.10   34.23
   1   6  -1   16.22    5.31
  -1  -6   1   17.27    5.08
   1   6   0  571.54   32.22
  -1  -6   0  538.37   27.32
   1   6   1   13.52    5.52
  -1  -6  -1   14.49    4.47
  -1  -6  -2   61.94    9.86
   1   6   2   75.66   13.28
   1   6   3   21.57    7.58
  -1  -6  -3   19.18    6.04
   1   6   4  713.69   44.59
  -1  -6  -4  732.63   35.16
   1   6   5    7.08    5.02
  -1  -6  -5    6.49    4.08
   1   6   6   41.43   13.09
   1   6   7    3.33    3.97
  -1  -7  14   11.77    7.30
  -1  -7  14    8.13    7.28
  -1  -7  13   15.66    7.76
  -1  -7  13   11.12    5.74
  -1  -7  12    9.92    7.47
  -1  -7  12   28.48    8.03
  -1  -7  11   34.41    8.60
  -1  -7  11   19.29    7.94
  -1  -7  10  199.57   18.97
   1   7 -10  168.08   22.49
  -1  -7  10  193.61   21.35
  -1  -7   9  273.19   21.91
  -1  -7   9  237.19   22.25
   1   7  -9  278.90   26.55
  -1  -7   8  215.85   18.85
   1   7  -8  210.85   21.31
  -1  -7   8  203.22   19.31
   1   7  -7 1413.11   50.26
   1   7  -7 1266.18   27.09
  -1  -7   7 1339.58   46.40
   1   7  -7 1338.67   29.81
  -1  -7   7 1344.86   46.07
  -1  -7   6  716.69   33.59
  -1  -7   6  745.35   31.51
   1   7  -6  740.13   35.30
   1   7  -6  718.32   25.24
  -1  -7   5  664.91   27.52
  -1  -7   5  620.23   25.33
   1   7  -5  606.46   32.94
  -1  -7   5  643.92   32.07
  -1  -7   4  180.86   16.74
   1   7  -4  162.63   18.38
  -1  -7   4  219.54   14.05
  -1  -7   4  186.78   16.73
  -1  -7   3    4.33    3.81
  -1  -7   3    1.96    1.08
  -1  -7   3    6.86    3.40
  -1  -7   3    4.61    2.01
  -1  -7   2  193.06   17.11
   1   7  -1  422.61   27.66
  -1  -7   1  435.78   26.16
  -1  -7   0    6.20    3.71
   1   7   0   11.41    5.19
  -1  -7  -1  340.72   23.75
   1   7   1  336.34   28.08
   1   7   2   10.11    5.42
  -1  -7  -2    1.73    3.20
  -1  -7  -3   -1.62    2.82
   1   7   3   -1.91    3.67
  -1  -7  -4   61.21   10.92
   1   7   4   46.14   12.35
   1   7   5   30.53   11.56
   1   7   6    8.19    8.21
  -1  -8  14    5.09    4.80
  -1  -8  13   38.75   11.80
  -1  -8  13   34.42    9.59
  -1  -8  12  114.73   16.27
  -1  -8  12   71.77   14.59
  -1  -8  11    4.36    4.28
   1   8 -11    1.96    3.60
  -1  -8  11    6.72    4.25
   1   8 -10  315.81   30.78
  -1  -8  10  331.44   28.31
  -1  -8  10  321.07   25.80
  -1  -8   9   21.16    6.81
   1   8  -9   17.65    5.95
  -1  -8   9   19.18    7.08
   1   8  -8    9.06    2.51
  -1  -8   8   10.36    4.22
   1   8  -8    5.11    3.85
  -1  -8   8    7.09    4.44
  -1  -8   7  166.00   16.58
   1   8  -7  132.17   16.33
  -1  -8   7  128.24   15.43
  -1  -8   6 2286.34   64.18
   1   8  -6 2299.94   67.33
  -1  -8   6 2182.88   46.21
  -1  -8   6 2371.11   57.50
  -1  -8   5  501.19   26.04
  -1  -8   5  439.30   27.96
   1   8  -5  484.72   32.50
  -1  -8   5  474.15   23.66
  -1  -8   4  212.46   19.80
  -1  -8   4  186.66   18.03
  -1  -8   4  194.83   13.16
   1   8  -4  244.89   24.83
  -1  -8   3  254.30   21.12
  -1  -8   3  239.58   22.91
  -1  -8   2 1862.59   57.56
  -1  -8   2 1688.73   65.83
   1   8  -1    4.30    3.90
  -1  -8   1   22.54    6.69
   1   8   0   41.20    9.76
  -1  -8   0   22.13    6.74
   1   8   1  108.87   17.17
  -1  -8  -1   57.54   10.52
  -1  -8  -2    0.89    2.37
   1   8   2   -0.39    4.04
  -1  -8  -3   63.80   11.52
   1   8   3   68.44   15.26
   1   8   4  110.24   21.04
  -1  -8  -4   75.64   20.10
   1   8   5   -1.34    3.99
  -1  -8  -5   -3.55    5.62
  -1  -9  14   25.86    8.78
  -1  -9  14   28.03   11.25
  -1  -9  13   40.96   11.91
  -1  -9  13   45.84   11.46
  -1  -9  12   96.24   17.68
  -1  -9  12  124.46   17.95
   1   9 -12   88.87   20.29
   1   9 -11   68.45   16.45
  -1  -9  11   59.78   12.75
  -1  -9  11   62.70   12.20
   1   9 -10   -1.29    3.54
  -1  -9  10   -2.26    2.41
   1   9  -9    9.03    5.90
  -1  -9   9    3.72    3.89
  -1  -9   9   -2.34    2.20
  -1  -9   8   35.83    8.87
  -1  -9   8   32.34    7.97
   1   9  -8   37.16   10.15
  -1  -9   7  434.23   27.16
   1   9  -7  456.27   32.14
  -1  -9   7  411.48   29.36
  -1  -9   6  118.83   15.59
  -1  -9   6  106.01   12.27
   1   9  -6  146.39   18.55
  -1  -9   6  109.75   11.84
   1   9  -5   19.32    7.97
  -1  -9   5   35.72    8.55
  -1  -9   5   21.07    6.08
  -1  -9   5   22.92    5.21
  -1  -9   4   13.15    4.80
  -1  -9   4   12.28    5.53
   1   9  -4    9.41    6.80
  -1  -9   3   31.01    9.15
  -1  -9   3   74.85   12.80
  -1  -9   2   82.92   15.22
  -1  -9   2   79.91   12.98
  -1  -9   1  266.29   23.40
  -1  -9   1  319.31   32.03
   1   9  -1  275.17   25.51
   1   9   0    8.55    5.55
  -1  -9   0    8.22    4.66
  -1  -9   0    0.04    3.68
   1   9   1    0.85    2.67
  -1  -9  -1    9.61    7.77
  -1  -9  -1    4.91    4.58
  -1  -9  -2   10.84    8.44
   1   9   2   23.02    8.53
  -1  -9  -2   18.52    6.27
   1   9   3   -3.18    4.21
  -1  -9  -3    2.38    4.99
   1   9   4   53.90   15.36
  -1 -10  14   63.37   14.58
  -1 -10  13   12.73    7.90
  -1 -10  13    7.27    4.56
  -1 -10  12    1.60    3.24
   1  10 -12   12.63    8.23
  -1 -10  12   19.17    7.77
  -1 -10  11    9.44    5.38
   1  10 -11    7.49    7.99
  -1 -10  11    2.40    3.61
   1  10 -10   74.89   14.64
  -1 -10  10  106.59   16.40
  -1 -10  10   86.95   14.79
   1  10  -9    3.32    4.12
  -1 -10   9   11.93    6.24
  -1 -10   9    3.66    3.90
  -1 -10   8    2.07    3.97
   1  10  -8   -0.38    2.79
  -1 -10   8    4.53    3.03
   1  10  -7   27.93    8.61
  -1 -10   7   27.39    8.28
  -1 -10   7   22.04    5.82
  -1 -10   6  639.63   38.32
   1  10  -6  608.02   41.05
  -1 -10   6  584.56   30.49
  -1 -10   5    3.42    3.34
  -1 -10   5   -0.56    2.22
   1  10  -5   -2.02    5.39
   1  10  -4   10.26    6.39
  -1 -10   4   21.93    7.68
  -1 -10   4   26.97    8.77
  -1 -10   3   87.70   14.54
  -1 -10   3   83.59   15.44
  -1 -10   2    1.15    3.41
  -1 -10   2    5.06    5.01
  -1 -10   1   14.90    8.95
  -1 -10   1    1.11    2.54
  -1 -10   0   29.53    8.64
   1  10   0   13.82    7.63
  -1 -10   0   24.26   10.51
  -1 -10  -1   28.45   13.14
   1  10   1   34.86   11.33
  -1 -10  -1   35.81    9.76
  -1 -10  -2  192.09   31.47
   1  10   2  146.65   23.21
   1  10   3    2.96    4.04
  -1 -11  14   22.69   10.00
   1  11 -13   32.41   14.03
  -1 -11  13   64.12   14.65
   1  11 -12   91.81   19.86
  -1 -11  12   64.30   13.77
  -1 -11  11    8.08    5.34
   1  11 -11    6.73    5.77
  -1 -11  10    3.27    3.37
   1  11 -10   -4.27    4.66
  -1 -11   9  101.01   17.01
   1  11  -9   77.67   15.45
   1  11  -8   -4.34    4.13
  -1 -11   8   -0.42    3.52
   1  11  -7   21.52    8.91
  -1 -11   7   22.64    8.15
  -1 -11   6    5.38    4.84
   1  11  -6    4.20    6.18
  -1 -11   6    6.80    4.21
   1  11  -5   19.31    8.29
  -1 -11   5   18.37    7.78
  -1 -11   5   25.82    8.59
  -1 -11   4   20.33    8.00
  -1 -11   4    7.23    5.19
   1  11  -4   15.41    8.00
  -1 -11   3   99.37   16.49
  -1 -11   3   61.58   14.51
  -1 -11   2   -2.66    5.39
  -1 -11   2   -2.09    3.64
  -1 -11   1   -2.21    2.51
  -1 -11   1    5.79    7.47
  -1 -11   0   19.00    9.96
  -1 -11   0   23.52    8.02
  -1 -11  -1    5.92    5.44
   1  11   2   29.33   12.90
   1  12 -13   -2.42    8.58
   1  12 -12   12.07    8.48
  -1 -12  12   19.70    7.86
   1  12 -11   -4.93    5.24
  -1 -12  11   -5.37    4.80
  -1 -12  10   -1.36    3.80
   1  12 -10    0.64    3.86
   1  12  -9   32.48   11.20
  -1 -12   9    8.36    6.85
   1  12  -8   17.23    7.26
  -1 -12   8   27.01    8.95
  -1 -12   7    0.85    2.98
   1  12  -7    6.51    4.49
   1  12  -6   32.23   11.65
  -1 -12   6   29.56    9.95
  -1 -12   5   17.48    7.51
  -1 -12   5   14.63    6.98
   1  12  -5   18.62    9.69
  -1 -12   4   53.38   13.09
   1  12  -4   57.70   17.39
  -1 -12   3    4.77    5.34
  -1 -12   2    0.47    4.74
  -1 -12   2   -1.41    3.33
  -1 -12   1    6.04    6.59
  -1 -12   0    0.14    4.23
   1  13 -10   20.31   10.52
   1  13  -9   22.61    9.19
  -1 -13   8   14.91    7.33
   1  13  -8    2.71    5.78
  -1 -13   7   20.75    9.91
   1  13  -7    7.35    7.10
  -1 -13   6   12.81    6.48
   1  13  -6   16.68   10.09
  -1 -13   5    8.90    5.90
   1  13  -5    7.56    7.85
   1  13  -4    9.48    7.89
  -1 -13   4   24.80    9.14
  -1 -13   4    9.94    6.94
  -1 -13   3    8.04    8.67
   1  14  -9   42.92   14.63
   1  14  -8    7.82    7.32
   2 -14   2   22.52    9.82
   2 -14   2   12.99    5.69
  -2  14  -3  150.98   24.36
   2 -14   3  147.34   21.75
  -2  14  -4    7.54    5.78
  -2  14  -4   28.04   13.28
   2 -14   4   15.59    8.46
  -2  14  -5   -1.30    4.55
   2 -14   5    2.30    3.95
  -2  14  -5    0.58    5.26
  -2  14  -6   10.31    9.54
   2 -14   6    3.72    4.63
  -2  14  -7   48.13   14.70
   2 -14   7   35.61   10.87
  -2  14  -8  176.53   27.81
   2 -14   8  147.45   23.29
  -2  14  -9   -3.79    4.30
  -2  13  -1   15.12    8.49
   2 -13   1    7.15    6.45
   2 -13   1   17.00    9.27
  -2  13  -2   16.67    8.63
   2 -13   2   20.57    8.12
  -2  13  -2   37.07   16.40
   2 -13   2   22.12    7.43
  -2  13  -3   -1.67    6.40
   2 -13   3    2.61    3.90
  -2  13  -3   -1.80    4.22
  -2  13  -4   -3.04    6.71
  -2  13  -4    1.51    4.37
   2 -13   4    2.71    3.23
   2 -13   5   32.71    9.60
  -2  13  -5    6.83    6.03
  -2  13  -5   31.39   11.70
  -2  13  -6   -1.91    3.67
  -2  13  -6   -0.59    3.85
   2 -13   6    5.10    4.17
   2 -13   7    1.94    4.07
  -2  13  -7    5.45    6.04
   2 -13   8   97.94   17.14
  -2  13  -8   88.55   18.63
  -2  13  -9  195.79   28.85
   2 -13   9  233.52   27.02
   2 -13  10   25.58    8.59
  -2  13 -10   32.52   12.20
   2 -13  11    5.47    4.28
  -2  13 -11    9.70    5.61
   2 -12  -1   10.16    7.15
  -2  12   1   11.80    8.71
   2 -12   0   -4.74    4.98
   2 -12   0    0.42    2.92
   2 -12   1   -3.27    3.79
   2 -12   1   17.54    8.42
  -2  12  -1    7.57    6.83
  -2  12  -2  145.71   22.05
   2 -12   2  103.54   17.71
   2 -12   2  118.93   16.94
  -2  12  -3   15.74    8.71
   2 -12   3    8.97    5.08
  -2  12  -3   32.55    9.95
   2 -12   3   34.08    9.63
   2 -12   4    1.82    3.50
  -2  12  -4   -0.70    3.03
  -2  12  -5  129.65   21.92
   2 -12   5  112.61   16.77
  -2  12  -5  101.57   15.86
   2 -12   6   16.84    8.18
  -2  12  -6   13.66    7.57
  -2  12  -6   13.32    6.11
  -2  12  -7   32.87   11.20
   2 -12   7   28.07    9.23
  -2  12  -8   -0.27    3.92
   2 -12   8    8.14    6.10
  -2  12  -9   -2.04    3.91
   2 -12   9   -3.19    3.73
   2 -12  10   -7.69    6.22
  -2  12 -10    2.65    5.55
   2 -12  11   -3.32    4.96
  -2  12 -11   -0.31    6.34
  -2  12 -12    5.57    7.34
   2 -12  12   12.60    7.60
   2 -11  -3   12.37    9.69
   2 -11  -2   -2.45    3.83
   2 -11  -1   18.19    6.66
   2 -11  -1   35.95   11.47
  -2  11   1   24.25    7.53
   2 -11   0  133.19   20.80
   2 -11   0  134.15   16.70
   2 -11   1   -3.34    2.38
   2 -11   1    1.44    2.03
   2 -11   2   10.89    5.42
  -2  11  -2    5.74    3.51
   2 -11   2   11.31    6.52
   2 -11   3    5.97    4.65
  -2  11  -3    9.01    6.45
   2 -11   3    6.69    5.36
  -2  11  -3    4.34    3.91
   2 -11   4    0.86    2.16
  -2  11  -4    2.64    5.25
  -2  11  -4   -1.22    2.31
   2 -11   5    6.95    4.42
  -2  11  -5    1.03    3.34
  -2  11  -5    2.58    3.81
  -2  11  -6    3.76    3.65
   2 -11   6    2.42    3.55
  -2  11  -6   10.09    7.72
  -2  11  -7  283.57   29.58
   2 -11   7  274.55   25.61
  -2  11  -7  271.43   20.12
   2 -11   8   17.00    6.63
  -2  11  -8    7.30    5.16
  -2  11  -9    2.44    5.45
   2 -11   9    2.68    3.20
  -2  11 -10  194.36   27.86
   2 -11  10  240.03   25.37
  -2  11 -11  314.55   37.97
   2 -11  11  372.55   32.85
  -2  11 -12   33.62   14.06
   2 -11  12   22.28    8.65
   2 -11  13    5.02    6.34
   2 -10  -4    9.72    7.76
  -2  10   4    3.33    4.47
   2 -10  -3  128.84   22.37
  -2  10   3  164.13   21.38
   2 -10  -2   30.85   11.19
   2 -10  -2   14.17    5.47
  -2  10   1    8.93    4.96
   2 -10  -1    2.11    2.56
   2 -10  -1    3.85    3.03
   2 -10   0    5.55    4.00
   2 -10   0   -4.26    5.55
   2 -10   1  137.24   18.54
   2 -10   1  142.36   16.26
  -2  10  -2   14.51    6.04
   2 -10   2   10.06    4.24
   2 -10   2   13.37    6.44
  -2  10  -3   47.23   12.68
   2 -10   3   30.17    7.81
   2 -10   3   43.08    9.14
  -2  10  -3   47.60   10.58
  -2  10  -4   30.45    8.80
   2 -10   4   16.57    6.27
  -2  10  -5 1283.82   47.69
  -2  10  -5 1191.18   56.17
   2 -10   5 1202.91   49.25
  -2  10  -6   48.99   11.77
  -2  10  -6   45.82    8.36
   2 -10   6   75.32   12.45
   2 -10   7    1.32    3.63
  -2  10  -7    1.03    1.53
  -2  10  -7    3.10    3.00
   2 -10   8  152.66   18.30
  -2  10  -8  161.08   21.79
  -2  10  -9   33.49   10.58
   2 -10   9   32.00    8.63
  -2  10 -10   91.29   19.34
   2 -10  10   91.91   15.44
   2 -10  11   21.34    8.60
  -2  10 -11   14.73    8.49
  -2  10 -12  283.25   37.36
   2 -10  12  234.02   26.16
   2 -10  13   42.58   12.51
   2 -10  13   22.55    8.24
   2 -10  14   16.23    7.95
  -2   9   6   40.12   13.31
   2  -9  -6   64.90   18.20
  -2   9   5   18.95    8.76
   2  -9  -5    8.39    6.83
  -2   9   4    6.63    4.33
   2  -9  -4    7.27    6.91
   2  -9  -3   10.60    7.53
  -2   9   3    5.20    4.06
   2  -9  -3    7.22    2.93
   2  -9  -2   91.57   16.94
  -2   9   2   96.76   14.16
   2  -9  -2  118.86   13.41
  -2   9   1  120.96   14.78
   2  -9  -1  111.07   13.16
   2  -9  -1  133.15   19.11
   2  -9   0  630.93   31.18
  -2   9   0  620.46   31.12
   2  -9   0  563.38   37.21
   2  -9   1  921.68   44.61
   2  -9   1  912.49   38.15
   2  -9   2   41.62    8.18
  -2   9  -2   42.12    9.86
   2  -9   2   32.95    7.85
   2  -9   3   87.22   12.12
  -2   9  -3   96.53    9.58
  -2   9  -3  100.81   13.97
  -2   9  -3   93.27   16.46
  -2   9  -4    0.99    2.08
  -2   9  -4    2.80    3.56
  -2   9  -5  845.22   44.35
   2  -9   5  797.64   37.87
  -2   9  -5  836.57   34.88
   2  -9   6  168.27   17.56
  -2   9  -6  176.78   20.48
  -2   9  -6  156.53   13.61
  -2   9  -7  229.51   14.68
   2  -9   7  243.73   21.72
  -2   9  -8  257.11   12.93
   2  -9   8  263.35   23.29
  -2   9  -8  228.45   25.42
  -2   9  -9    2.75    5.28
   2  -9   9    2.26    2.70
  -2   9 -10  105.00   20.48
   2  -9  10   74.11   13.14
   2  -9  11   45.91   10.36
  -2   9 -11   32.81   13.54
   2  -9  12   -0.96    2.47
   2  -9  12    1.90    5.05
   2  -9  13    6.32    5.61
   2  -9  13   16.65    7.07
   2  -9  14   -9.21    6.81
  -2   8   8   77.19   17.83
   2  -8  -7  339.71   39.78
  -2   8   7  292.95   31.91
  -2   8   6   51.90   12.32
   2  -8  -6   54.03   15.24
   2  -8  -5   99.44   19.62
  -2   8   5  116.10   17.75
  -2   8   4    5.90    5.08
   2  -8  -4    8.42    7.78
  -2   8   3   42.21    9.55
   2  -8  -3   59.48   14.50
   2  -8  -3   45.21    7.47
  -2   8   2   45.89    9.18
   2  -8  -2   26.90    6.09
   2  -8  -2   27.58    8.70
  -2   8   1   18.60    5.41
   2  -8  -1   10.82    4.96
   2  -8  -1    9.55    3.97
  -2   8   0  116.02   12.40
   2  -8   0   79.47   10.29
   2  -8   0   92.86   14.17
   2  -8   1  523.18   26.86
   2  -8   1  498.27   30.27
  -2   8  -1  500.22   13.76
  -2   8  -2  159.90   10.60
   2  -8   2  156.78   15.00
   2  -8   2  147.52   15.25
  -2   8  -2  174.29   17.67
  -2   8  -3  292.24   16.73
  -2   8  -3  339.93   23.57
  -2   8  -3  297.48   26.38
   2  -8   3  335.09   21.94
  -2   8  -4    1.00    3.03
   2  -8   4    0.61    3.03
  -2   8  -4    0.36    1.44
   2  -8   5  103.74   13.08
  -2   8  -5  125.99   15.84
  -2   8  -5  128.52   12.14
   2  -8   6    7.17    2.77
  -2   8  -6    5.93    2.54
  -2   8  -6   -0.05    2.48
   2  -8   7  519.49   30.43
  -2   8  -7  518.16   34.92
  -2   8  -7  519.29   18.91
  -2   8  -8   44.74    4.55
   2  -8   8   63.21   11.29
  -2   8  -8   80.61   15.31
   2  -8   9  157.91   17.87
  -2   8  -9  187.50   24.51
  -2   8 -10  138.38   23.27
   2  -8  10  148.23   18.14
   2  -8  11  175.26   22.73
   2  -8  11  212.53   23.29
   2  -8  12   43.10   11.59
   2  -8  12   25.23    9.12
   2  -8  13   71.91   14.58
   2  -8  13   44.58   13.87
  -2   7   9   50.27   14.95
  -2   7   8   26.87   10.83
   2  -7  -8   17.98    8.95
   2  -7  -7    3.62    7.09
  -2   7   7    7.73    7.39
  -2   7   6   42.29   10.81
   2  -7  -6   41.59   12.79
  -2   7   5  114.31   16.78
   2  -7  -5  128.60   21.47
   2  -7  -4   34.19    6.00
   2  -7  -4   41.83   11.58
  -2   7   4   40.02    9.23
   2  -7  -3  426.19   33.89
  -2   7   3  440.98   28.47
   2  -7  -3  422.13   20.89
   2  -7  -2  839.87   45.24
  -2   7   2  843.85   36.62
   2  -7  -2  841.39   29.79
   2  -7  -2  772.68   19.49
   2  -7  -1  125.69   16.35
   2  -7  -1  118.59   11.32
  -2   7   1  122.34   13.03
   2  -7   0    0.60    2.13
   2  -7   0    1.51    3.67
  -2   7   0    0.48    0.52
  -2   7   0   -1.76    1.04
   2  -7   1  229.13   16.59
   2  -7   1  168.29   13.98
   2  -7   1  237.67   19.30
  -2   7  -1  191.07    9.76
   2  -7   2   11.34    3.99
   2  -7   2    7.99    3.05
  -2   7  -2   12.56    3.71
  -2   7  -2    4.30    1.87
  -2   7  -2    7.58    4.17
   2  -7   2    5.95    3.26
  -2   7  -3    5.91    4.54
  -2   7  -3    0.44    2.07
   2  -7   3    1.07    1.70
  -2   7  -3    6.04    2.93
   2  -7   3   -0.41    0.99
  -2   7  -4   18.15    4.43
  -2   7  -4   12.37    4.94
   2  -7   4   28.81    6.49
  -2   7  -5 1967.00   41.14
  -2   7  -5 1864.64   48.34
  -2   7  -5 2020.39   60.68
   2  -7   5 1986.74   52.94
  -2   7  -6 1613.91   33.08
  -2   7  -6 1580.29   56.25
   2  -7   6 1572.88   48.80
  -2   7  -6 1498.37   39.86
  -2   7  -7    6.50    2.11
   2  -7   7    7.33    4.09
  -2   7  -7    2.61    1.67
  -2   7  -8  185.73    8.62
  -2   7  -8  198.89   23.90
   2  -7   8  220.30   19.79
   2  -7   9 1387.92   51.15
  -2   7  -9 1315.65   66.78
   2  -7  10    4.62    4.06
   2  -7  10    5.09    4.94
   2  -7  11    4.77    4.46
   2  -7  11    0.85    2.37
   2  -7  12    6.67    7.08
   2  -7  12    1.56    2.42
   2  -7  13   88.06   15.70
   2  -7  13   79.97   17.68
  -2   6  10   17.05    9.97
   2  -6  -9   33.68   13.82
  -2   6   9   47.23   13.34
  -2   6   8   12.34    7.64
   2  -6  -8    9.99    8.20
  -2   6   7  459.13   36.75
   2  -6  -7  503.24   43.57
   2  -6  -6   12.63    7.97
  -2   6   6   14.78    7.51
   2  -6  -5  623.93   21.49
   2  -6  -5  727.64   47.10
  -2   6   5  672.31   38.76
   2  -6  -4   11.92    3.26
  -2   6   4   12.09    2.61
   2  -6  -3   95.23   15.09
   2  -6  -3  100.08    7.71
  -2   6   3  101.13   12.54
   2  -6  -3   95.89    8.97
   2  -6  -2  307.31   16.19
  -2   6   2  285.75    9.39
   2  -6  -2  336.21   26.58
  -2   6   2  290.70   19.45
   2  -6  -1  146.09   12.68
  -2   6   1  175.82   14.17
   2  -6  -1  160.04   17.46
   2  -6  -1  165.40   12.24
   2  -6   0  121.33   10.83
   2  -6   0  110.54   13.06
   2  -6   0  110.41   10.14
  -2   6   0  106.28    9.63
  -2   6  -1   -1.33    2.74
   2  -6   1    2.07    1.85
  -2   6  -1   -0.56    0.79
   2  -6   1    0.76    1.18
   2  -6   1    0.40    1.49
   2  -6   2 2479.73   44.73
  -2   6  -2 2463.44   66.42
   2  -6   2 2437.17   50.56
  -2   6  -2 2495.56   54.76
  -2   6  -2 2446.21   42.73
  -2   6  -3   62.29    9.67
  -2   6  -3   46.38    7.68
   2  -6   3   58.63    7.99
  -2   6  -3   65.01    7.85
  -2   6  -3   65.31    8.25
  -2   6  -4  781.35   28.24
  -2   6  -4  771.41   34.17
  -2   6  -4  792.22   25.32
   2  -6   4  863.78   31.86
  -2   6  -5  303.36   22.58
  -2   6  -5  339.76   17.26
   2  -6   5  309.19   19.84
  -2   6  -5  330.38   14.85
  -2   6  -6   77.44    6.35
  -2   6  -6  105.54   14.45
   2  -6   6   84.24   10.75
   2  -6   7  254.97   19.76
  -2   6  -7  225.82   23.38
  -2   6  -7  225.86   10.29
  -2   6  -8 1224.31   60.48
   2  -6   8 1058.26   23.12
   2  -6   8 1190.21   44.70
   2  -6   9  332.52   27.35
   2  -6   9  355.48   25.65
   2  -6  10  339.79   26.16
   2  -6  10  370.06   31.32
   2  -6  11   92.75   17.43
   2  -6  11   99.92   15.01
   2  -6  12   55.38   11.62
   2  -6  12   86.77   17.06
   2  -6  13    9.58    7.22
   2  -5 -10  162.12   25.98
  -2   5  10  202.90   28.27
  -2   5  10  131.45   22.15
  -2   5   9  196.71   26.09
   2  -5  -9  237.63   30.89
   2  -5  -8   67.89   16.70
  -2   5   8   48.10   12.86
   2  -5  -7    9.50    7.26
  -2   5   7   14.66    6.74
   2  -5  -6  570.41   41.10
  -2   5   6  556.17   35.42
  -2   5   6  519.04   24.01
  -2   5   5 4381.51   91.48
   2  -5  -5 4298.85   48.45
  -2   5   5 4232.10   61.54
   2  -5  -5 4440.17  109.22
   2  -5  -4  471.23   33.18
   2  -5  -4  464.22   16.80
   2  -5  -4  478.14   19.08
  -2   5   4  460.58   18.24
  -2   5   4  452.30   27.31
  -2   5   3  170.64   15.21
   2  -5  -3  168.81   10.41
   2  -5  -3  164.87   18.71
   2  -5  -3  174.20   10.84
  -2   5   3  183.66   10.10
  -2   5   2   23.12    4.36
   2  -5  -2   27.27    4.34
  -2   5   2   19.55    3.04
  -2   5   2   18.66    4.57
   2  -5  -2   28.30    7.35
   2  -5  -2   23.67    5.24
  -2   5   1    5.82    2.20
  -2   5   1    6.22    2.45
   2  -5  -1    4.38    1.73
   2  -5  -1    6.41    3.26
   2  -5  -1    7.00    2.38
   2  -5   0  146.21    9.90
  -2   5   0  129.47   10.40
   2  -5   0  143.13   10.46
  -2   5   0  115.33    8.72
   2  -5   0  154.21   13.80
   2  -5   1 1873.08   42.42
   2  -5   1 1806.82   38.57
   2  -5   1 1767.76   32.81
  -2   5  -1 1788.57   49.14
  -2   5  -1 1826.16   39.85
  -2   5  -1 1822.38   44.28
   2  -5   2  150.90   11.56
  -2   5  -2  156.40   14.42
  -2   5  -2  153.20   10.84
  -2   5  -2  162.47   12.16
  -2   5  -2  173.16   13.52
   2  -5   3 2419.31   48.06
  -2   5  -3 2414.40   45.03
  -2   5  -3 2373.64   54.20
  -2   5  -3 2384.46   48.17
  -2   5  -3 2332.37   41.61
   2  -5   4   70.29    8.70
  -2   5  -4   71.10    6.56
  -2   5  -4   92.55   11.24
   2  -5   4   86.66    8.06
   2  -5   5 1623.64   32.48
  -2   5  -5 1545.95   28.26
  -2   5  -5 1564.54   50.98
   2  -5   5 1627.90   43.60
   2  -5   6  414.57   15.94
  -2   5  -6  415.31   14.37
  -2   5  -6  447.45   30.92
   2  -5   6  439.90   23.82
  -2   5  -7   65.86   13.06
   2  -5   7   77.60   11.48
   2  -5   7   60.89    5.92
   2  -5   7   68.61   10.06
   2  -5   8   31.55    4.56
   2  -5   8   18.09    6.28
   2  -5   8   38.54    8.20
   2  -5   9 1017.52   42.25
   2  -5   9 1007.64   48.60
   2  -5  10   88.27   13.12
   2  -5  10   60.09   13.29
   2  -5  11    7.77    4.39
   2  -5  11   16.95    8.17
   2  -5  12  138.78   17.73
   2  -5  12  157.74   24.52
   2  -5  13   -1.51    6.71
  -2   4  11   78.61   18.66
   2  -4 -11   85.21   19.08
  -2   4  10  193.00   26.44
  -2   4  10  193.99   24.12
   2  -4 -10  187.78   27.09
   2  -4  -9   12.79    7.42
  -2   4   9   36.03   11.33
   2  -4  -8    0.67    4.74
  -2   4   8   12.40    6.66
  -2   4   8   11.05    4.46
   2  -4  -7   54.46   12.88
  -2   4   7   67.51   12.37
  -2   4   7   46.94    8.43
  -2   4   6  378.37   27.34
   2  -4  -6  360.23   30.55
  -2   4   6  349.42   20.23
  -2   4   5  342.41   24.17
   2  -4  -5  301.10   26.47
   2  -4  -5  290.23   11.28
  -2   4   5  304.56   17.35
   2  -4  -5  316.85   17.38
   2  -4  -5  305.71   10.35
   2  -4  -4   32.21    8.17
  -2   4   4   22.22    4.13
   2  -4  -4   24.20    4.46
  -2   4   4   32.37    7.09
   2  -4  -4   29.93    3.42
   2  -4  -3   67.86    6.91
   2  -4  -3   74.78    9.02
   2  -4  -3   80.32    5.86
  -2   4   3   67.73    8.97
  -2   4   3   75.08    6.88
   2  -4  -3   72.44   11.18
  -2   4   2 1098.87   24.85
  -2   4   2 1032.41   29.52
   2  -4  -2 1078.39   22.94
   2  -4  -2 1046.96   39.13
   2  -4  -2 1029.28   29.10
   2  -4  -1 2163.40   34.31
  -2   4   1 2186.15   35.96
  -2   4   1 2195.92   36.65
   2  -4  -1 2204.90   51.09
   2  -4   0  405.91   13.09
   2  -4   0  411.77   15.84
  -2   4   0  350.78   14.92
   2  -4   0  420.18   19.29
  -2   4   0  398.05   19.71
  -2   4   0  388.91   12.52
  -2   4  -1 7170.35   76.18
  -2   4  -1 7201.48   93.42
  -2   4  -1 7385.58   72.55
  -2   4  -2   13.65    3.03
  -2   4  -2   17.91    3.78
   2  -4   2   22.06    4.07
  -2   4  -2   19.74    4.39
   2  -4   2   21.74    5.64
   2  -4   2   22.73    4.52
   2  -4   3  146.39   13.34
   2  -4   3  177.58   10.79
  -2   4  -3  153.49   12.82
   2  -4   3  157.85   11.58
  -2   4  -3  149.57   11.93
  -2   4  -3  151.24   11.50
  -2   4  -3  165.48    9.58
   2  -4   4    2.02    1.89
  -2   4  -4    1.86    1.43
   2  -4   4    0.92    0.98
  -2   4  -4   -0.05    0.44
   2  -4   5  415.80   15.44
  -2   4  -5  359.88   13.57
   2  -4   5  358.69   19.70
  -2   4  -5  381.40   26.40
   2  -4   6   77.86    6.95
  -2   4  -6   91.64    7.55
  -2   4  -6   80.13   13.67
   2  -4   6   96.89   11.59
   2  -4   6   74.34    9.59
   2  -4   7   66.98    6.65
   2  -4   7   73.72   10.29
   2  -4   7   71.47   11.40
   2  -4   8  598.57   21.58
   2  -4   8  661.15   31.92
   2  -4   8  619.33   35.95
   2  -4   9 1598.73   52.43
   2  -4   9 1469.36   60.15
   2  -4  10  324.59   24.83
   2  -4  10  380.35   32.93
   2  -4  11    3.05    5.11
   2  -4  11   -0.72    2.55
   2  -4  12  129.56   21.91
   2  -4  13  103.81   21.86
  -2   3  11   19.22    8.61
   2  -3 -11   46.76   13.89
  -2   3  10   36.30    9.53
  -2   3  10   45.58   12.57
   2  -3 -10   74.79   15.98
  -2   3  10   50.03   10.89
  -2   3   9   35.54   10.41
   2  -3  -9   53.90   12.93
  -2   3   9   47.44   10.16
  -2   3   8    9.11    4.03
  -2   3   8    6.14    3.68
   2  -3  -8   15.63    7.56
   2  -3  -7   13.24    6.10
  -2   3   7   17.33    6.30
  -2   3   7    9.60    3.90
   2  -3  -6   38.04    9.39
  -2   3   6   32.15    6.31
  -2   3   6   19.36    6.00
   2  -3  -5 1608.15   55.47
  -2   3   5 1545.74   48.47
   2  -3  -5 1607.05   40.31
  -2   3   5 1560.86   40.35
   2  -3  -4  666.84   33.46
   2  -3  -4  669.29   11.56
   2  -3  -4  697.17   24.80
  -2   3   4  631.37   23.01
   2  -3  -3 4787.73   58.11
   2  -3  -3 4976.96   65.51
  -2   3   3 4859.41   57.07
  -2   3   3 5030.12   67.65
   2  -3  -2 1114.32   18.72
  -2   3   2 1097.61   26.42
   2  -3  -2 1120.69   26.24
  -2   3   2 1122.06   19.79
   2  -3  -2 1119.78   34.84
   2  -3  -1 4208.47   40.47
   2  -3  -1 4261.30   39.32
  -2   3   1 4293.24   40.67
  -2   3   1 4234.35   41.48
  -2   3   1 4372.42   67.43
   2  -3  -1 4153.31   58.41
  -2   3   1 4284.21   60.07
   2  -3   0  285.87   11.58
  -2   3   0  275.72   13.95
   2  -3   0  303.73    7.46
  -2   3   0  296.83   14.82
  -2   3   0  280.17   11.56
   2  -3   0  284.81   14.84
   2  -3   1    9.91    2.49
  -2   3  -1   10.96    2.96
   2  -3   1    9.61    2.46
  -2   3  -1    9.69    2.38
   2  -3   1    4.52    1.94
  -2   3  -1    8.74    2.30
   2  -3   2 1361.15   27.19
  -2   3  -2 1304.08   25.62
  -2   3  -2 1348.47   29.71
  -2   3  -2 1332.40   33.17
   2  -3   2 1345.28   34.56
   2  -3   2 1347.89   29.91
   2  -3   3 3743.21   44.39
  -2   3  -3 3628.74   58.27
  -2   3  -3 3595.45   64.00
   2  -3   3 3731.47   53.90
   2  -3   3 3580.25   60.72
   2  -3   3 3662.12   50.73
  -2   3  -3 3612.97   41.54
   2  -3   4    0.95    1.11
  -2   3  -4    0.07    1.20
  -2   3  -4    1.03    1.10
   2  -3   4    0.78    1.20
  -2   3  -4    0.33    1.11
   2  -3   4    2.61    2.00
  -2   3  -5   39.85    5.17
   2  -3   5   32.68    6.56
   2  -3   5   29.91    4.22
   2  -3   5   41.58    6.52
   2  -3   6  565.19   29.57
   2  -3   6  573.91   26.15
   2  -3   6  534.93   19.44
   2  -3   7  493.69   25.66
   2  -3   7  438.62   19.20
   2  -3   7  472.56   29.55
   2  -3   8   36.54    7.49
   2  -3   8   19.67    7.18
   2  -3   9   11.41    4.67
   2  -3   9   31.66    8.61
   2  -3  10  279.09   22.87
   2  -3  10  281.59   29.05
   2  -3  11  379.33   36.72
   2  -3  12   62.15   16.01
  -2   2  12   42.32   13.91
  -2   2  11   82.69   15.10
  -2   2  11   95.80   18.76
   2  -2 -11   50.21   13.55
   2  -2 -10  182.15   23.18
  -2   2  10  262.04   28.42
  -2   2  10  224.76   22.49
  -2   2  10  199.22   19.84
   2  -2  -9   -1.44    2.16
  -2   2   9   -3.69    4.37
  -2   2   9    3.15    2.29
   2  -2  -8  124.68   17.58
  -2   2   8  113.86   14.08
   2  -2  -7 1572.29   57.51
  -2   2   7 1624.41   49.23
  -2   2   7 1550.10   54.80
  -2   2   6  190.13   15.61
  -2   2   6  181.91   17.32
   2  -2  -6  185.13   18.35
  -2   2   5  232.89   15.52
   2  -2  -5  227.10   15.49
  -2   2   5  234.29   17.48
   2  -2  -5  238.59   19.35
   2  -2  -4  350.71   17.68
  -2   2   4  328.18   18.22
   2  -2  -4  388.43   22.18
  -2   2   4  338.91   16.99
  -2   2   3 2168.60   38.69
  -2   2   3 2114.52   43.94
  -2   2   3 2109.92   39.35
   2  -2  -3 2098.04   38.41
   2  -2  -3 2159.11   46.30
  -2   2   2  182.43    9.22
   2  -2  -2  180.51    5.79
  -2   2   2  171.78    5.62
  -2   2   2  186.59   13.36
   2  -2  -2  176.50   11.32
  -2   2   2  166.72   11.17
   2  -2  -1 6639.80   66.64
  -2   2   1 6519.57   64.64
  -2   2   0 1785.17   32.13
   2  -2   0 1827.84   31.48
  -2   2   0 1759.24   29.97
  -2   2   0 1753.41   26.49
   2  -2   0 1809.15   26.86
   2  -2   1  144.29    8.60
  -2   2  -1  135.55    7.76
   2  -2   1  139.16    8.29
   2  -2   1  135.03    6.26
  -2   2  -1  137.66    8.93
  -2   2  -1  133.97    8.23
   2  -2   2 8029.16   80.15
  -2   2  -2 8197.37   87.42
   2  -2   3 5307.57   53.38
  -2   2  -3 5425.67   86.01
   2  -2   3 5335.84   64.79
   2  -2   3 5207.76   77.16
   2  -2   3 5265.95   63.51
  -2   2  -3 5376.85   70.04
  -2   2  -4  237.42   12.95
   2  -2   4  243.22   16.07
   2  -2   4  252.28   13.11
  -2   2  -4  264.80   15.19
   2  -2   4  275.64   15.72
   2  -2   5  830.94   33.68
   2  -2   5  801.43   29.20
   2  -2   5  776.94   24.64
   2  -2   6  217.36   14.02
   2  -2   6  212.17   18.78
   2  -2   6  222.50   16.52
   2  -2   7  412.24   28.61
   2  -2   7  430.68   24.63
   2  -2   8  138.19   14.75
   2  -2   8  124.14   17.25
   2  -2   9  632.35   42.07
   2  -2  10    2.21    2.42
   2  -2  11    6.59    6.87
   2  -2  12    6.05    7.08
  -2   1  12    6.20    6.92
  -2   1  12    0.65    3.50
   2  -1 -11  258.75   26.43
  -2   1  11  232.45   27.78
  -2   1  10   30.21    7.62
  -2   1  10   21.98    8.04
  -2   1  10   20.14    7.94
   2  -1 -10   23.42    8.46
  -2   1   9   14.51    5.09
  -2   1   9   30.75    9.16
   2  -1  -9   26.74    7.74
  -2   1   9   22.45    6.56
  -2   1   8  415.80   29.43
  -2   1   8  399.84   26.57
  -2   1   8  441.94   25.28
  -2   1   7  200.87   17.53
  -2   1   7  192.60   18.46
   2  -1  -7  181.51   17.70
  -2   1   6  281.44   19.02
   2  -1  -6  288.28   18.83
  -2   1   6  291.05   20.67
   2  -1  -6  240.17   18.64
  -2   1   5  503.76   23.24
   2  -1  -5  546.89   23.99
  -2   1   5  520.32   24.77
   2  -1  -5  527.69   24.87
  -2   1   5  540.56   22.81
  -2   1   4  667.97   24.33
  -2   1   4  690.80   24.50
  -2   1   4  714.00   23.75
   2  -1  -4  710.39   24.98
   2  -1  -4  727.83   25.53
  -2   1   3 5126.05   57.19
   2  -1  -3 4961.49   58.22
  -2   1   3 5039.41   65.23
  -2   1   2  237.24    6.87
  -2   1   2  227.46   11.12
  -2   1   2  223.56   10.81
  -2   1   1 1413.12   21.35
   2  -1  -1 1463.86   21.66
   2  -1  -1 1452.29   25.66
   2  -1   0 1692.41   27.33
   2  -1   0 3549.37   38.70
  -2   1   0 3524.51   39.20
   2  -1   0 3520.83   31.61
   2  -1   0  219.80    8.71
  -2   1   0 3531.49   35.15
  -2   1   0   23.48    3.34
  -2   1   0 3539.16   32.60
   2  -1   1 9999.00   68.83
  -2   1  -1 9652.96   84.16
   2  -1   2   -1.25    1.73
  -2   1  -2    0.06    0.92
  -2   1  -3 6278.94   70.62
  -2   1  -3 6290.99   79.86
   2  -1   3 6289.00   71.82
   2  -1   3 6304.94   96.82
  -2   1  -3 6379.07   67.84
  -2   1  -3 6233.90   75.82
   2  -1   3 6189.70   78.66
  -2   1  -4 5901.22   72.69
   2  -1   4 5800.48   71.16
   2  -1   4 5865.28   75.07
   2  -1   4 6001.72   86.86
   2  -1   5   80.11    9.48
   2  -1   5  105.96   12.61
   2  -1   6  934.43   41.94
   2  -1   7   17.40    5.62
   2  -1   8   15.28    7.74
   2  -1   9  229.73   26.12
   2  -1  10   58.23   14.08
   2  -1  11   10.79    7.70
  -2   0  13   91.78   20.11
  -2   0  13   80.26   16.97
  -2   0  12   25.13   10.70
  -2   0  12   32.51   10.07
  -2   0  11   21.78    8.13
   2   0 -11   12.36    6.49
  -2   0  11   34.06    9.18
   2   0 -10   77.68   12.86
  -2   0  10   92.98   12.22
  -2   0  10   98.94   15.97
  -2   0  10  101.62   15.08
   2   0  -9  109.83   14.33
  -2   0   9   85.57   13.20
  -2   0   9   99.67   15.34
  -2   0   9  106.02   11.89
   2   0  -8  315.90   10.74
  -2   0   8  364.15   26.77
  -2   0   8  326.70   23.96
   2   0  -8  343.53   22.96
  -2   0   8  318.54   19.41
  -2   0   7   34.36    3.91
  -2   0   7   33.30    5.95
   2   0  -7   40.91    3.90
  -2   0   7   33.56    7.50
  -2   0   7   47.08    8.61
   2   0  -7   48.60    8.06
   2   0  -6  182.35   13.76
  -2   0   6  173.33    7.48
  -2   0   6  187.52   12.52
   2   0  -6  207.77   16.05
   2   0  -6  179.42    7.54
  -2   0   6  182.52   15.26
  -2   0   5  532.54   18.91
   2   0  -5  538.39   20.35
   2   0  -5  536.48   23.81
  -2   0   5  528.20   23.97
  -2   0   5  539.59   11.82
   2   0  -5  527.51   12.39
  -2   0   4 1443.10   18.61
   2   0  -4 1446.38   20.45
   2   0  -4 1488.41   27.96
  -2   0   4 1420.92   35.74
  -2   0   4 1420.12   27.64
   2   0  -4 1408.87   35.23
   2   0  -3  848.55   20.21
  -2   0   3  837.80   18.96
   2   0  -3  838.05   24.01
  -2   0   3  891.73   20.27
  -2   0   3  824.94   15.15
  -2   0   2 1422.09   22.32
   2   0  -2 1410.04   23.96
  -2   0   2 1466.24   23.36
   2   0  -1 1106.28   21.33
   2   0   0 2494.99   35.09
   2   0   0 2486.07   36.31
  -2   0   0 2470.48   34.18
  -2   0   0 2430.28   36.32
   2   0   1 1628.12   32.09
  -2   0  -1 1597.17   31.28
  -2   0  -1 1602.16   34.38
   2   0   1 1625.46   34.27
  -2   0  -2  333.93   18.02
   2   0   2  370.77   16.95
   2   0   2  373.99   18.82
  -2   0  -2  343.69   16.36
  -2   0  -3 2238.66   44.33
   2   0   3 2229.46   46.01
   2   0   3 2262.19   51.71
   2   0   4  245.02   18.79
  -2   0  -4  239.59   15.45
   2   0   5   65.81   10.81
   2   0   6  311.84   25.17
   2   0   7 1149.17   52.22
   2   0   8  154.32   20.63
   2   0   9    2.58    2.80
   2   0  10   73.19   16.19
   2   0  11   -3.82    7.80
  -2  -1  14    4.32    5.60
  -2  -1  13   29.05   11.34
  -2  -1  13   16.17    8.31
  -2  -1  12   58.17   14.89
  -2  -1  11  125.72   18.05
  -2  -1  11  127.24   19.57
   2   1 -11  113.23   14.19
  -2  -1  10  149.60   19.43
  -2  -1  10  128.36   16.93
  -2  -1   9   38.27    6.17
  -2  -1   9   40.37    9.99
  -2  -1   9   28.45    4.64
  -2  -1   9   35.13    8.85
   2   1  -9   29.40    6.17
  -2  -1   8 1029.49   43.75
  -2  -1   8 1063.27   29.69
  -2  -1   8  992.41   42.15
   2   1  -8 1010.29   24.99
  -2  -1   8 1038.21   25.34
   2   1  -8 1083.18   34.58
   2   1  -7 1884.24   39.80
  -2  -1   7 1799.48   34.98
   2   1  -7 1854.42   32.85
  -2  -1   7 1822.86   52.86
  -2  -1   7 1780.07   30.93
  -2  -1   6 1124.23   42.18
   2   1  -6 1097.51   24.32
   2   1  -6 1041.71   36.21
  -2  -1   6 1057.56   23.56
   2   1  -6 1057.07   25.27
  -2  -1   6 1079.42   37.48
  -2  -1   6 1079.43   23.01
   2   1  -5 1029.99   23.14
  -2  -1   5  973.60   21.21
  -2  -1   5 1051.00   34.00
  -2  -1   5 1038.37   20.80
   2   1  -5  955.74   31.75
  -2  -1   5 1001.51   32.72
   2   1  -4 1357.01   23.43
  -2  -1   4 1339.66   21.60
   2   1  -4 1374.94   34.57
   2   1  -4 1385.68   26.55
  -2  -1   4 1279.27   24.18
  -2  -1   4 1331.02   22.88
  -2  -1   4 1352.62   35.02
  -2  -1   4 1399.38   30.78
  -2  -1   4 1261.96   34.10
  -2  -1   3  482.88   12.83
  -2  -1   3  496.05   15.59
  -2  -1   3  534.16   13.10
   2   1  -3  534.38   15.47
   2   1  -3  516.69   16.77
   2   1  -3  513.95   13.73
   2   1  -3  491.35   18.45
  -2  -1   2  810.04   17.89
   2   1  -2  817.92   12.92
   2   1  -2  844.46   18.57
  -2  -1   2  819.01   21.44
  -2  -1   1 7274.50   71.02
  -2  -1   1 7289.33   62.60
   2   1   0 6460.73   66.58
   2   1   0 6270.21   70.63
  -2  -1   0 6391.22   72.13
   2   1   1 2203.50   42.73
  -2  -1  -1 2231.57   46.98
   2   1   1 2228.86   46.76
   2   1   2    2.11    1.44
   2   1   2    3.03    2.26
  -2  -1  -3  353.43   19.09
   2   1   3  336.01   21.76
  -2  -1  -3  327.84   17.11
   2   1   4  270.95   21.15
   2   1   5  126.38   15.77
   2   1   6  133.20   17.10
   2   1   7  170.21   21.39
   2   1   8   37.62   11.54
   2   1   9   23.97    9.69
   2   1  10   23.23   10.93
  -2  -2  14   20.97   10.78
  -2  -2  14   17.37    7.92
  -2  -2  13   78.65   16.25
  -2  -2  13   55.48   14.53
  -2  -2  12   13.96    7.26
  -2  -2  12   11.00    7.00
  -2  -2  11  136.72   19.59
  -2  -2  11   75.54   13.60
  -2  -2  10   53.48    7.16
  -2  -2  10   37.55    9.20
   2   2 -10   28.76    5.64
  -2  -2  10   46.37   10.40
  -2  -2   9  282.80   12.39
  -2  -2   9  273.76   15.06
  -2  -2   9  289.32   24.35
   2   2  -9  277.65   15.20
   2   2  -9  269.08   15.60
  -2  -2   8  354.19   12.74
   2   2  -8  355.40   14.65
   2   2  -8  316.04   16.28
  -2  -2   8  346.01   24.78
  -2  -2   8  341.03   16.17
   2   2  -7 1051.81   29.22
  -2  -2   7 1107.16   28.13
  -2  -2   7 1116.70   41.72
   2   2  -7 1119.31   21.14
  -2  -2   7 1101.72   19.95
  -2  -2   6  191.81    7.35
   2   2  -6  185.05   11.81
  -2  -2   6  191.64   14.81
  -2  -2   6  212.06   11.97
  -2  -2   6  192.21   15.79
   2   2  -5   77.30    5.01
  -2  -2   5   93.67    7.76
   2   2  -5   97.46    8.49
  -2  -2   5   72.67    9.08
   2   2  -5   82.29    9.38
  -2  -2   5   84.14    8.33
  -2  -2   5   74.94    4.48
   2   2  -4    3.41    1.86
   2   2  -4    0.56    0.74
  -2  -2   4    2.75    0.98
  -2  -2   4   -0.64    1.46
   2   2  -4    6.14    1.42
  -2  -2   4    2.71    1.58
   2   2  -4    0.39    1.52
  -2  -2   4    5.89    1.87
  -2  -2   4    2.72    1.43
   2   2  -3 1366.47   24.49
  -2  -2   3 1381.54   25.01
   2   2  -3 1393.61   24.18
  -2  -2   3 1440.83   31.41
   2   2  -3 1379.77   31.21
   2   2  -2 1663.60   31.19
  -2  -2   2 1579.07   36.20
   2   2  -2 1578.10   35.13
  -2  -2   2 1638.92   34.40
   2   2  -1 3466.40   54.76
  -2  -2   1 3362.10   52.22
  -2  -2   1 3328.78   56.54
   2   2   0 2051.75   43.03
  -2  -2   0 2023.12   41.78
   2   2   0 2109.54   47.30
   2   2   1 2297.78   52.93
   2   2   2  130.28   13.82
  -2  -2  -2  143.49   10.30
   2   2   3  348.73   24.01
  -2  -2  -3  322.49   17.12
   2   2   4   -2.15    2.36
   2   2   4    4.17    1.67
   2   2   5  325.05   26.80
   2   2   5  276.47   16.28
   2   2   6 1112.44   53.06
   2   2   7    5.85    6.04
   2   2   8   10.04    6.72
   2   2   9   14.35    9.00
   2   2  10   67.77   16.78
  -2  -3  14   66.75   16.94
  -2  -3  14   82.72   18.04
  -2  -3  13  399.74   37.85
  -2  -3  13  413.80   36.75
  -2  -3  12  141.01   21.12
  -2  -3  12  121.81   19.23
  -2  -3  11  146.19   12.79
  -2  -3  11  169.35   20.82
  -2  -3  11  157.06   20.93
  -2  -3  10   52.85    7.67
  -2  -3  10   44.67   10.14
  -2  -3   9  158.53   17.99
  -2  -3   9  136.46   11.76
  -2  -3   8  111.40   14.04
  -2  -3   8  113.40   10.37
  -2  -3   7  720.36   25.46
  -2  -3   7  738.35   33.84
  -2  -3   6  284.44   15.65
   2   3  -6  239.85   15.59
  -2  -3   6  250.64   16.02
   2   3  -6  280.56   19.35
  -2  -3   6  252.16   18.09
   2   3  -5  907.83   16.67
   2   3  -5  881.47   30.67
   2   3  -5  857.10   28.22
  -2  -3   5  890.75   28.33
   2   3  -5  915.73   29.95
  -2  -3   5  816.28   26.26
  -2  -3   5  915.30   32.12
   2   3  -4 2856.18   36.34
   2   3  -4 2825.13   52.36
   2   3  -4 2861.69   44.13
  -2  -3   4 2889.66   51.56
  -2  -3   4 2914.51   49.92
   2   3  -4 2867.49   50.90
  -2  -3   4 2794.19   53.28
   2   3  -3 1201.64   31.35
   2   3  -3 1243.13   28.06
  -2  -3   3 1224.83   33.01
   2   3  -3 1259.27   30.16
  -2  -3   3 1236.00   30.57
  -2  -3   3 1234.83   35.28
  -2  -3   2 1227.66   33.75
   2   3  -2 1146.40   25.59
   2   3  -2 1247.47   31.92
   2   3  -2 1242.15   35.79
  -2  -3   2 1218.49   37.20
  -2  -3   1  956.39   30.38
   2   3  -1  907.82   19.28
   2   3  -1  938.09   32.05
  -2  -3   0   58.94    7.99
   2   3   0   55.97    3.79
   2   3   1    0.02    1.48
  -2  -3  -1    0.99    1.03
   2   3   2  661.25   33.44
  -2  -3  -2  687.57   29.33
  -2  -3  -2  679.24   21.22
   2   3   3  198.92    9.34
  -2  -3  -3  163.08   12.06
   2   3   3  185.32   19.07
  -2  -3  -4  408.02   24.18
   2   3   4  387.23   15.75
   2   3   4  377.50   28.91
  -2  -3  -4  381.86   20.22
  -2  -3  -5    7.88    3.88
   2   3   5    4.91    3.75
  -2  -3  -6  209.66   18.68
   2   3   6  162.36   21.72
   2   3   7   79.38   16.14
  -2  -3  -7   69.66   11.32
   2   3   8   10.88    7.65
   2   3   9  146.35   24.69
  -2  -4  14   63.51   14.87
  -2  -4  14  120.54   22.69
  -2  -4  13  179.36   24.76
  -2  -4  13  226.16   27.29
  -2  -4  12  171.34   23.25
  -2  -4  12  184.69   23.36
  -2  -4  11    1.33    2.24
  -2  -4  11   -0.09    1.95
  -2  -4  10   10.42    4.04
  -2  -4  10   15.66    6.83
  -2  -4   9   49.66   10.13
  -2  -4   9   70.07    9.22
  -2  -4   8  156.24   13.52
  -2  -4   8  158.45   16.91
  -2  -4   7 2504.50   62.35
  -2  -4   7 2410.16   51.24
   2   4  -7 2431.85   63.00
   2   4  -6  119.63    5.81
   2   4  -6  122.12   12.16
  -2  -4   6  111.71   11.94
  -2  -4   6  118.84   11.19
  -2  -4   6  130.19   13.12
  -2  -4   5   77.27    9.36
   2   4  -5   90.27    6.61
  -2  -4   5   82.33    9.41
  -2  -4   5   78.26    5.37
   2   4  -5   86.88    9.10
  -2  -4   4 1388.97   38.64
  -2  -4   4 1394.63   38.62
  -2  -4   4 1442.88   36.67
   2   4  -4 1433.37   36.86
   2   4  -4 1438.51   31.53
   2   4  -3 1558.50   36.94
  -2  -4   3 1561.69   34.49
  -2  -4   3 1629.22   42.19
  -2  -4   2  132.06   12.22
   2   4  -2  157.82   13.61
  -2  -4   1  176.16   14.26
   2   4  -1  180.49   15.69
   2   4   0   15.18    5.15
  -2  -4   0   15.00    4.46
  -2  -4  -1  674.39   29.90
   2   4   1  690.61   35.23
  -2  -4  -1  652.56   17.86
  -2  -4  -2  402.37   23.85
  -2  -4  -2  408.60   15.28
   2   4   2  417.68   28.83
  -2  -4  -3   14.99    4.99
  -2  -4  -3   17.54    3.67
   2   4   3   26.00    7.80
  -2  -4  -4  575.47   30.61
   2   4   4  630.53   39.83
  -2  -4  -5   73.40   11.32
   2   4   5   80.09   14.75
   2   4   6   14.10    6.65
  -2  -4  -6    4.71    4.21
   2   4   7   12.46    7.86
   2   4   8   -2.41    5.97
  -2  -5  14  175.51   26.36
  -2  -5  14  162.22   24.19
  -2  -5  13    2.98    3.65
  -2  -5  13    9.12    7.59
  -2  -5  12    1.55    2.59
  -2  -5  12   13.60    6.32
  -2  -5  11    0.52    2.74
  -2  -5  11    0.32    2.71
  -2  -5  10   70.15   13.69
  -2  -5  10   76.12   10.45
  -2  -5   9  620.42   35.61
  -2  -5   9  546.29   27.77
   2   5  -8   88.21   13.09
  -2  -5   8   66.56    9.48
  -2  -5   8   55.83   10.48
   2   5  -7  253.99    7.32
  -2  -5   7  283.67   21.42
   2   5  -7  250.45   19.48
  -2  -5   7  286.32   19.04
  -2  -5   6  257.54   18.88
   2   5  -6  270.91   11.64
   2   5  -6  238.92   16.99
  -2  -5   6  239.61   17.40
   2   5  -5  168.07   11.12
  -2  -5   5  155.94   13.35
  -2  -5   5  141.00   10.25
  -2  -5   5  162.72   14.35
   2   5  -5  151.02   13.36
   2   5  -4  240.37   15.05
   2   5  -4  257.72   18.87
  -2  -5   4  241.56   17.61
  -2  -5   4  222.59   14.50
  -2  -5   3  295.45   14.89
  -2  -5   3  288.01   19.26
  -2  -5   2  103.39   11.65
  -2  -5   2   80.38    6.78
   2   5  -2   81.03   10.78
  -2  -5   1  502.61   26.34
   2   5  -1  522.86   29.01
  -2  -5   1  497.46   14.46
  -2  -5   0   54.90    8.91
   2   5   0   60.27   10.87
  -2  -5  -1  314.48   21.71
   2   5   1  361.95   27.49
  -2  -5  -1  313.26    9.73
  -2  -5  -2  300.80   10.90
  -2  -5  -2  344.16   23.48
   2   5   2  331.33   27.74
   2   5   3  120.32   17.57
  -2  -5  -3  105.78   13.32
  -2  -5  -4  436.51   28.14
   2   5   4  482.11   37.07
  -2  -5  -5    6.59    4.26
   2   5   5   -2.46    4.64
   2   5   6   55.65   14.75
   2   5   7   20.62   11.94
  -2  -6  14    0.77    3.38
  -2  -6  14    2.63    5.45
  -2  -6  13   21.41    7.78
  -2  -6  12  141.00   16.11
  -2  -6  12  132.43   20.17
  -2  -6  11  441.34   27.74
  -2  -6  11  385.71   31.63
  -2  -6  10   34.13    7.58
  -2  -6  10   41.36    9.67
  -2  -6   9  625.69   36.05
   2   6  -9  648.64   38.98
  -2  -6   9  604.24   30.88
   2   6  -8  145.16   16.53
  -2  -6   8  165.04   16.04
  -2  -6   8  153.20   16.81
   2   6  -7    2.92    1.82
   2   6  -7    2.23    1.35
  -2  -6   7    1.10    1.53
  -2  -6   7   -0.18    3.13
  -2  -6   6   -0.63    0.78
  -2  -6   6    0.55    1.81
  -2  -6   6    4.60    2.59
   2   6  -6   -1.93    3.11
   2   6  -6    1.47    1.54
   2   6  -5   60.41    9.51
  -2  -6   5   42.72    8.06
  -2  -6   5   51.39    7.53
  -2  -6   5   74.26    9.34
  -2  -6   4  741.65   33.73
   2   6  -4  775.89   37.72
  -2  -6   4  716.50   26.19
  -2  -6   3    8.08    2.79
  -2  -6   3   10.55    4.64
  -2  -6   2  244.56   11.41
   2   6  -2  201.13   18.30
  -2  -6   2  187.53   16.90
  -2  -6   1  845.89   15.72
   2   6  -1  984.63   42.85
  -2  -6   1  946.16   38.59
   2   6   0  103.65   15.09
  -2  -6   0  116.70   14.00
  -2  -6  -1    1.13    1.67
   2   6   1   -1.13    2.38
  -2  -6  -2  107.93   14.07
   2   6   2  111.79   17.02
  -2  -6  -3  204.27   19.81
   2   6   3  183.13   23.10
   2   6   4   56.44   13.76
  -2  -6  -4   45.45    9.79
   2   6   5    1.24    4.46
  -2  -6  -5   12.29    4.68
   2   6   6   30.02   11.24
  -2  -7  14   -0.58    4.49
  -2  -7  13   39.77   12.15
  -2  -7  13   20.66    7.70
  -2  -7  12    2.28    2.09
  -2  -7  12    0.93    3.96
  -2  -7  11  460.50   34.93
  -2  -7  11  352.91   26.48
   2   7 -10  129.53   18.70
  -2  -7  10  125.36   15.47
  -2  -7  10  145.76   18.75
  -2  -7   9    0.05    3.05
  -2  -7   9    5.42    4.20
   2   7  -9   -2.00    2.16
  -2  -7   8  116.74   15.09
   2   7  -8   87.93   12.93
  -2  -7   8  107.14   13.84
   2   7  -8   92.71    7.14
   2   7  -7   50.03    6.37
  -2  -7   7   74.64   11.09
  -2  -7   7   63.30   10.31
   2   7  -7   70.36   10.91
   2   7  -6  159.65   16.12
  -2  -7   6  146.40   15.76
  -2  -7   6  164.67   12.33
  -2  -7   6  115.39   12.78
   2   7  -5   52.71   10.31
  -2  -7   5   33.83    8.05
  -2  -7   5   31.76    6.85
  -2  -7   5   35.99    6.47
  -2  -7   4 1157.76   33.57
  -2  -7   4 1121.04   43.73
  -2  -7   3  118.68   14.43
  -2  -7   3  158.71   10.67
  -2  -7   2   13.76    5.44
  -2  -7   2   14.93    2.42
  -2  -7   1  393.21   26.92
   2   7  -1  402.62   29.13
  -2  -7   0  902.31   41.28
   2   7   0  931.25   46.72
   2   7   1   86.59   15.19
  -2  -7  -1  108.65   14.71
   2   7   2    4.70    4.98
  -2  -7  -2    2.74    3.75
   2   7   3    9.11    7.35
  -2  -7  -3    0.58    2.65
   2   7   4   17.03    8.14
  -2  -7  -4   10.01    6.55
   2   7   5  129.10   23.45
  -2  -8  14    8.88    7.01
  -2  -8  13   20.94    9.99
  -2  -8  13   22.32    8.08
  -2  -8  12   99.34   15.64
  -2  -8  12   84.05   15.91
  -2  -8  11   70.83   12.39
  -2  -8  11   74.64   14.49
   2   8 -11   43.46   13.38
  -2  -8  10   76.53   12.55
   2   8 -10   87.39   15.80
  -2  -8  10   55.52   11.28
  -2  -8   9    0.09    1.76
   2   8  -9   -0.21    2.57
  -2  -8   9    0.65    2.12
  -2  -8   8   56.12   10.67
   2   8  -8   66.11   11.77
  -2  -8   8   57.38   10.49
   2   8  -7  111.04   14.70
  -2  -8   7  107.83   14.76
  -2  -8   7  133.64   14.73
  -2  -8   6  126.49   12.57
  -2  -8   6  130.38   15.70
  -2  -8   6  125.57   13.27
   2   8  -6  136.10   16.54
   2   8  -5  796.00   42.99
  -2  -8   5  813.39   37.76
  -2  -8   5  857.28   40.56
  -2  -8   5  839.38   31.70
  -2  -8   4  320.17   26.58
  -2  -8   4  352.46   26.22
  -2  -8   4  385.54   18.74
  -2  -8   3   19.48    6.56
  -2  -8   3   16.50    3.18
  -2  -8   2  324.39   25.64
  -2  -8   1   19.51    6.39
   2   8  -1   28.26    8.57
  -2  -8   0  186.46   19.85
   2   8   0  233.99   24.65
   2   8   1   65.10   14.22
  -2  -8  -1   62.02   11.88
   2   8   2   22.66    8.83
  -2  -8  -2   14.31    6.04
   2   8   3    6.96    7.47
  -2  -8  -3    2.92    3.64
   2   8   4   13.32   10.19
  -2  -9  14    5.09    6.16
  -2  -9  14   -0.29    4.44
  -2  -9  13   33.55    9.93
  -2  -9  13   14.09    7.53
  -2  -9  12   74.31   13.60
  -2  -9  12   51.18   12.13
   2   9 -12   73.57   17.26
  -2  -9  11   47.04   10.78
   2   9 -11   45.23   13.43
  -2  -9  11   44.15   11.02
  -2  -9  10   21.44    7.07
   2   9 -10   42.65   11.62
  -2  -9  10   22.12    7.97
  -2  -9   9  111.32   16.02
   2   9  -9   98.88   15.94
  -2  -9   9   77.71   13.15
  -2  -9   8  113.15   15.79
  -2  -9   8  111.85   14.74
  -2  -9   7  136.44   17.44
   2   9  -7  169.81   19.51
  -2  -9   7  167.66   16.76
  -2  -9   6  129.46   16.84
   2   9  -6  103.20   16.29
  -2  -9   6   84.01   11.50
  -2  -9   6  112.13   12.77
  -2  -9   5   14.37    5.53
  -2  -9   5   10.29    3.41
   2   9  -5    5.98    3.83
  -2  -9   5   10.13    5.98
  -2  -9   4   51.73   12.12
  -2  -9   4   42.61   10.10
  -2  -9   3    5.58    4.12
  -2  -9   3    6.22    5.20
  -2  -9   2    4.82    5.07
  -2  -9   1  148.86   18.74
   2   9  -1  151.17   20.08
   2   9   0   10.00    6.23
  -2  -9   0    0.78    3.33
   2   9   1    2.91    3.67
  -2  -9  -1    4.14    4.70
   2   9   2   25.26    9.70
  -2  -9  -2   37.53   10.08
   2   9   3    3.29    4.86
  -2 -10  14   43.83   11.88
  -2 -10  13    8.91    6.06
  -2 -10  13    3.34    4.37
   2  10 -12    8.99    7.07
  -2 -10  12   17.32    7.24
  -2 -10  11   43.87   10.65
   2  10 -11   34.64   11.35
  -2 -10  11   63.46   13.21
   2  10 -10    4.75    2.89
  -2 -10  10   37.82   10.14
  -2 -10  10   21.61    8.21
   2  10  -9    3.33    5.30
  -2 -10   9    4.67    5.66
  -2 -10   9    3.90    3.60
   2  10  -8    9.29    5.96
  -2 -10   8    7.94    5.23
  -2 -10   8    3.67    3.87
   2  10  -7   46.32   10.82
  -2 -10   7   38.37   10.40
  -2 -10   7   45.03    9.23
  -2 -10   6    2.65    2.88
   2  10  -6    4.84    5.01
  -2 -10   6    1.25    2.12
   2  10  -5    7.17    6.42
  -2 -10   5    3.35    4.36
  -2 -10   5    3.62    3.77
  -2 -10   4    3.48    4.24
  -2 -10   4   -0.14    3.30
  -2 -10   3   89.10   14.71
  -2 -10   3   78.97   15.93
  -2 -10   2   -4.70    4.80
  -2 -10   2   12.47    7.95
  -2 -10   1    0.05    4.10
  -2 -10   1   -0.73    2.69
  -2 -10   0   38.07   10.42
  -2 -10   0   70.38   18.60
   2  10   0   52.20   14.37
   2  10   1   26.59   10.44
  -2 -10  -1   21.31   11.46
  -2 -10  -1    2.78    3.51
   2  10   2   15.71    8.40
  -2 -11  13   28.86   10.09
  -2 -11  13   43.65   13.09
  -2 -11  12    1.62    2.85
   2  11 -12   -0.77    5.14
  -2 -11  12  -10.00    6.93
   2  11 -11   -2.43    5.68
  -2 -11  11   -2.04    3.67
  -2 -11  11   -1.58    3.70
   2  11 -10   13.93    8.34
  -2 -11  10   11.03    5.37
  -2 -11   9   31.29    9.89
   2  11  -9   42.17   11.55
  -2 -11   8   18.06    8.03
   2  11  -8   20.27    8.06
  -2 -11   7    5.53    6.46
   2  11  -7    0.20    2.71
   2  11  -6   30.82   10.47
  -2 -11   6   11.01    5.26
  -2 -11   5   -0.15    4.28
  -2 -11   5    0.44    3.52
  -2 -11   4   19.67    7.47
  -2 -11   4   22.46    9.10
   2  11  -4   21.47   10.72
  -2 -11   3   -7.27    4.18
  -2 -11   3    6.75    4.76
  -2 -11   2  147.26   20.77
  -2 -11   2  182.93   26.97
  -2 -11   1    2.95    4.11
  -2 -11   1   12.33    9.69
  -2 -11   0   12.78    9.30
  -2 -11   0    8.50    7.02
  -2 -12  11  227.30   27.73
  -2 -12  10    4.61    5.18
   2  12 -10   12.54    8.23
  -2 -12   9   -1.63    4.06
   2  12  -9   10.89    7.62
   2  12  -8    1.77    4.99
  -2 -12   8    8.82    6.65
  -2 -12   7    7.87    7.49
   2  12  -7    1.59    4.11
  -2 -12   6   44.92   12.13
   2  12  -6   41.70   13.32
  -2 -12   5    4.48    6.16
   2  12  -5    2.54    5.93
  -2 -12   4   26.02    9.05
   2  12  -4   21.11    9.81
  -2 -12   4   41.60   12.57
  -2 -12   3   20.18    8.17
  -2 -12   3   14.66    8.07
  -2 -12   2   44.78   12.32
  -2 -12   2   46.77   15.91
   2  13  -9   12.34    8.43
   2  13  -8    2.21    5.95
   2  13  -7   11.27    9.27
   2  13  -5   10.51    9.78
  -3  15  -4    6.70    6.61
   3 -14   2  134.18   19.96
  -3  14  -2  122.13   21.62
  -3  14  -3  109.53   23.24
  -3  14  -3  101.62   19.30
   3 -14   3  114.72   18.61
  -3  14  -4   43.02   12.23
   3 -14   4   58.10   13.42
  -3  14  -4   63.47   17.57
  -3  14  -5   47.30   13.22
   3 -14   5   36.41   11.15
  -3  14  -5   58.72   16.65
   3 -14   6   70.47   16.37
  -3  14  -6   74.72   17.89
  -3  14  -7   -0.56    6.94
   3 -14   7   19.03    8.58
  -3  14  -8   -1.84    3.76
   3 -14   8   10.94    6.71
  -3  14  -9    4.66    7.51
  -3  13   0  333.13   37.93
   3 -13   0  284.80   31.96
  -3  13  -1   53.16   14.58
   3 -13   1   57.11   13.90
   3 -13   1   70.28   13.75
  -3  13  -2   57.97   17.29
  -3  13  -2   47.63   13.93
   3 -13   2   53.67   12.25
   3 -13   3   -0.23    5.07
  -3  13  -3   -1.90    2.76
   3 -13   4  189.32   22.95
  -3  13  -4  122.92   18.58
  -3  13  -4  189.51   28.44
  -3  13  -5    2.63    3.90
  -3  13  -5    6.95    6.41
   3 -13   5    2.08    4.47
  -3  13  -6   45.90   13.43
   3 -13   6   37.69   10.43
  -3  13  -6   19.36    6.51
   3 -13   7   18.41    8.77
  -3  13  -7   16.43    9.52
   3 -13   8   10.87    7.44
  -3  13  -8    3.88    5.30
  -3  13  -9   -3.83    4.24
   3 -13   9    3.93    4.53
  -3  13 -10   -1.37    4.35
   3 -13  10   -5.00    6.16
  -3  13 -11   11.47   10.59
   3 -12  -2   90.30   18.72
  -3  12   2  107.06   21.63
  -3  12   1   13.38    7.88
   3 -12  -1    8.36    8.51
   3 -12   0   20.05    6.74
  -3  12   0   19.41    8.56
   3 -12   0   10.25    6.66
   3 -12   1   32.52   10.21
   3 -12   1   16.78    6.72
  -3  12  -1   21.28   10.20
  -3  12  -2   13.08    8.49
  -3  12  -2   12.46    8.83
   3 -12   2   18.57    7.66
  -3  12  -3   45.81   14.23
  -3  12  -3   18.38    8.19
   3 -12   3   30.33    9.03
  -3  12  -4   69.20   13.89
  -3  12  -4   89.23   17.92
   3 -12   4   94.89   15.39
  -3  12  -5   10.98    5.53
  -3  12  -5    2.96    5.53
   3 -12   5    5.36    4.14
  -3  12  -6   80.36   16.33
   3 -12   6   83.30   14.68
  -3  12  -7    3.12    5.38
   3 -12   7    7.14    6.11
   3 -12   8   21.56    7.32
  -3  12  -8   15.26    8.94
   3 -12   9  231.51   25.67
  -3  12  -9  205.41   28.61
   3 -12  10   16.17    7.62
  -3  12 -10    3.63    4.56
   3 -12  11   21.59    8.84
  -3  12 -11   19.90    9.72
  -3  12 -12   22.22   12.47
   3 -12  12   10.00    7.72
   3 -12  13  110.65   21.16
  -3  11   3   -3.40    4.17
   3 -11  -3   -3.79    5.26
  -3  11   2    7.71    6.50
   3 -11  -2    3.88    6.54
   3 -11  -1    1.59    3.07
   3 -11  -1    3.61    5.34
  -3  11   1    5.40    5.45
   3 -11   0  124.38   19.09
   3 -11   0  141.87   16.69
  -3  11   0  148.06   22.08
  -3  11  -1    8.19    5.10
   3 -11   1   18.24    6.05
   3 -11   1   14.92    6.96
  -3  11  -2  148.73   20.23
  -3  11  -2  205.12   28.22
   3 -11   2  143.99   17.28
  -3  11  -3  964.67   48.82
  -3  11  -3  902.93   56.09
   3 -11   3  898.45   43.48
  -3  11  -4  126.53   16.75
   3 -11   4  146.67   17.84
  -3  11  -4  111.57   18.58
   3 -11   5   19.75    7.62
  -3  11  -5   10.33    5.12
  -3  11  -5   20.24    8.23
   3 -11   6   -2.03    4.26
  -3  11  -6   -1.10    4.28
  -3  11  -6   -2.85    2.80
  -3  11  -7  222.70   18.12
   3 -11   7  235.19   23.90
  -3  11  -7  252.07   27.97
  -3  11  -8   21.75    8.85
   3 -11   8    9.11    4.60
  -3  11  -9  195.12   26.67
   3 -11   9  138.28   19.40
   3 -11  10    0.57    2.75
  -3  11 -10   -2.72    4.31
   3 -11  11   22.04    9.11
  -3  11 -11   21.63   12.51
   3 -11  12  175.59   24.18
  -3  11 -12  151.02   29.27
   3 -11  12  197.36   26.03
   3 -11  13  136.61   21.94
   3 -11  13  160.61   24.09
  -3  10   5   81.05   18.65
   3 -10  -5   92.91   20.31
  -3  10   4   13.25    6.79
   3 -10  -4   14.33    8.89
  -3  10   3  125.97   20.81
   3 -10  -3  105.93   19.58
  -3  10   3  139.18   17.85
  -3  10   2    4.36    5.63
   3 -10  -2    4.08    3.53
   3 -10  -2    5.58    5.13
  -3  10   2    4.58    3.75
   3 -10  -1    6.07    5.28
  -3  10   1   -3.51    2.94
  -3  10   1    3.34    2.80
   3 -10  -1   -1.09    2.45
   3 -10   0    1.55    2.08
  -3  10   0    6.68    6.44
   3 -10   0    3.00    2.86
   3 -10   1  103.84   15.85
   3 -10   1  106.97   13.59
  -3  10  -1  100.72   16.92
  -3  10  -2   -1.91    3.25
   3 -10   2   -0.44    1.73
  -3  10  -2   -1.94    3.20
  -3  10  -3  820.26   41.82
  -3  10  -3  899.60   51.52
   3 -10   3  854.24   40.05
  -3  10  -4    1.59    2.99
  -3  10  -4   -1.50    2.86
   3 -10   4    8.69    4.40
   3 -10   5   30.04    7.82
  -3  10  -5   34.92    9.09
  -3  10  -5   45.07    8.88
  -3  10  -6  126.76   13.36
  -3  10  -6  149.36   20.07
   3 -10   6  111.60   14.97
  -3  10  -7   30.53    6.29
   3 -10   7   24.75    7.66
  -3  10  -7   43.43   11.44
  -3  10  -8  229.25   27.58
   3 -10   8  238.44   23.44
  -3  10  -9  108.68   20.26
   3 -10   9   70.51   13.15
   3 -10  10   15.48    7.24
  -3  10 -10    6.61    7.12
   3 -10  11   63.01   13.17
   3 -10  11   75.19   14.70
   3 -10  12  181.23   23.86
   3 -10  12  195.98   25.27
   3 -10  13    8.90    6.38
   3 -10  13    5.19    6.79
   3  -9  -6    1.01    5.02
  -3   9   6   27.39   10.09
  -3   9   5    8.46    6.51
  -3   9   5    0.68    3.68
   3  -9  -5   -0.85    5.58
  -3   9   4   42.61   10.10
  -3   9   4   70.42   15.28
   3  -9  -4   57.87   14.46
   3  -9  -3    5.45    2.51
  -3   9   3   12.93    5.74
   3  -9  -3    7.86    5.88
  -3   9   3   17.64    6.62
   3  -9  -2   83.00   10.76
   3  -9  -2   80.39   14.94
  -3   9   2   65.67   10.69
  -3   9   2   83.94   16.29
   3  -9  -1  219.45   23.48
  -3   9   1  217.53   24.29
   3  -9  -1  230.95   18.21
  -3   9   1  223.49   17.87
   3  -9   0  213.24   17.70
   3  -9   0  225.95   22.35
  -3   9   0  216.60   23.19
   3  -9   1  292.45   24.20
   3  -9   1  281.91   20.90
  -3   9  -1  272.87   24.96
  -3   9  -2   58.92   13.54
  -3   9  -2   63.46   11.44
   3  -9   2   39.39    8.04
  -3   9  -2   45.31    6.36
  -3   9  -3   10.20    5.34
   3  -9   3   13.90    4.38
  -3   9  -3   11.13    5.21
  -3   9  -4 1858.07   66.32
  -3   9  -4 1867.99   54.87
   3  -9   4 1997.30   58.42
  -3   9  -5    2.18    2.36
  -3   9  -5    0.44    2.00
   3  -9   5   -2.53    2.83
   3  -9   6   -1.36    2.61
  -3   9  -6    4.28    2.27
  -3   9  -6    0.27    2.69
  -3   9  -7  516.47   22.60
  -3   9  -7  542.96   38.85
   3  -9   7  476.32   31.28
   3  -9   8   12.83    5.39
  -3   9  -8    4.50    1.95
  -3   9  -8   11.81    6.43
  -3   9  -9  273.25   31.66
   3  -9   9  283.72   25.63
   3  -9  10   -0.73    2.70
  -3   9 -10    7.75    9.50
   3  -9  10    0.48    2.40
   3  -9  11    6.01    5.08
   3  -9  11    4.41    5.05
   3  -9  12    3.67    4.05
   3  -9  13   84.30   19.76
   3  -9  13   93.14   17.16
  -3   8   8    0.96    3.86
  -3   8   7   21.65    9.42
  -3   8   7   39.56   13.24
   3  -8  -7   31.46   11.36
  -3   8   6   35.37   10.06
  -3   8   6   32.04   10.95
   3  -8  -6   14.23    9.11
  -3   8   5   75.41   15.13
   3  -8  -5   86.03   16.56
  -3   8   5   79.89   13.99
   3  -8  -4  128.71   19.47
  -3   8   4   96.51   14.34
  -3   8   3   10.25    3.88
   3  -8  -3    9.72    3.45
   3  -8  -3    8.60    6.19
  -3   8   2   65.94   12.60
   3  -8  -2   97.23   15.48
  -3   8   2   74.98   10.65
   3  -8  -2   94.76   10.52
  -3   8   1  148.39   13.63
   3  -8  -1  124.35   12.36
   3  -8  -1  138.13   17.12
  -3   8   1  122.22    6.45
  -3   8   1  157.90   19.31
   3  -8   0  858.94   40.55
   3  -8   0  803.14   31.98
  -3   8   0  764.70   20.25
  -3   8   0  857.34   42.26
   3  -8   1   18.59    4.62
  -3   8  -1   26.05    7.35
   3  -8   1   20.78    5.47
   3  -8   1   27.93    6.79
  -3   8  -1   25.90    4.49
   3  -8   2    4.32    2.57
  -3   8  -2    2.31    2.39
   3  -8   2    6.15    3.19
  -3   8  -2    8.12    5.15
  -3   8  -2    3.88    2.44
   3  -8   3  680.43   26.41
  -3   8  -3  658.44   37.80
   3  -8   3  688.57   31.68
  -3   8  -3  730.68   33.22
  -3   8  -4  705.79   30.04
  -3   8  -4  779.99   39.89
   3  -8   4  746.35   33.90
  -3   8  -5   16.76    6.58
  -3   8  -5   15.78    4.42
   3  -8   5   18.29    5.64
  -3   8  -6 1257.63   34.69
  -3   8  -6 1286.55   54.17
   3  -8   6 1308.89   47.69
  -3   8  -7  591.38   22.06
  -3   8  -7  618.49   40.39
   3  -8   7  641.15   34.83
  -3   8  -8  865.54   24.35
  -3   8  -8  849.39   51.64
   3  -8   8  933.86   43.28
   3  -8   9    7.02    3.88
  -3   8  -9   14.37    7.40
   3  -8   9   25.77    7.66
   3  -8  10   33.18    9.22
   3  -8  10   16.28    6.51
   3  -8  11   82.51   14.93
   3  -8  11   63.84   14.09
   3  -8  12    0.22    3.78
   3  -8  12    1.01    3.36
   3  -8  13    9.23    6.74
   3  -8  13   11.79    8.45
  -3   7   9   -9.99    9.46
  -3   7   9   13.69    8.19
   3  -7  -9    2.23    6.82
  -3   7   8   -1.95    4.58
  -3   7   8    0.33    4.45
   3  -7  -8   -6.65    6.20
   3  -7  -7  130.33   22.42
  -3   7   7  128.67   19.62
  -3   7   7  114.83   18.81
  -3   7   6   63.17   13.87
   3  -7  -6   58.41   14.22
   3  -7  -5  142.17   20.85
  -3   7   5  146.26   17.70
   3  -7  -4  124.68   10.50
   3  -7  -4   93.40   15.70
   3  -7  -4  110.30    9.66
  -3   7   4  122.24   14.86
  -3   7   3  354.09   23.21
   3  -7  -3  368.70   18.45
   3  -7  -3  389.46   30.40
   3  -7  -3  391.93   17.98
  -3   7   3  376.71   14.18
  -3   7   2   13.10    5.19
  -3   7   2    6.37    1.99
  -3   7   2    1.98    2.05
   3  -7  -2    6.50    3.26
   3  -7  -2    8.30    4.37
   3  -7  -1  781.52   38.06
   3  -7  -1  691.32   26.92
  -3   7   1  731.59   27.49
   3  -7  -1  720.98   27.25
  -3   7   1  725.58   37.95
  -3   7   0    9.97    2.83
   3  -7   0    8.81    3.24
  -3   7   0   21.79    6.48
   3  -7   0   11.69    4.19
   3  -7   0   13.86    4.85
  -3   7  -1  726.22   34.21
   3  -7   1  795.53   30.49
   3  -7   1  763.90   24.77
  -3   7  -2 1114.86   40.00
   3  -7   2 1085.55   29.60
   3  -7   2 1017.51   35.38
  -3   7  -2  991.33   30.96
  -3   7  -2 1078.62   46.18
  -3   7  -3  273.66   22.29
   3  -7   3  257.92   18.43
  -3   7  -3  257.35   18.00
   3  -7   3  211.33   12.88
  -3   7  -4  100.44   10.49
  -3   7  -4  128.97   15.05
   3  -7   4   97.24   11.84
  -3   7  -5   -0.17    1.30
  -3   7  -5    0.88    2.59
   3  -7   5    0.99    1.29
  -3   7  -6  185.64   12.21
  -3   7  -6  196.47   21.18
   3  -7   6  189.26   17.56
  -3   7  -7 1150.53   28.72
  -3   7  -7 1133.52   55.04
   3  -7   7 1080.78   43.43
   3  -7   7 1053.73   32.08
  -3   7  -8  360.01   15.83
  -3   7  -8  409.04   36.05
   3  -7   8  378.87   27.11
   3  -7   8  322.35   24.91
   3  -7   9   75.34   13.20
   3  -7   9   61.33   11.51
   3  -7  10    5.27    4.44
   3  -7  10    3.92    3.79
   3  -7  11   31.48   10.36
   3  -7  11   36.95    9.70
   3  -7  12   94.54   16.00
   3  -7  12   56.82   14.07
   3  -7  13  114.55   18.29
   3  -7  13   97.31   20.17
  -3   6  10  141.81   24.38
  -3   6  10  200.27   27.43
  -3   6   9   10.63    7.60
  -3   6   9    0.85    3.33
   3  -6  -9    6.35    5.30
  -3   6   8    1.47    3.94
   3  -6  -8   -3.96    6.27
  -3   6   8    1.60    4.45
   3  -6  -7  380.43   34.76
  -3   6   7  392.81   32.00
  -3   6   7  376.07   31.77
  -3   6   6   95.78   15.38
  -3   6   6   81.64   13.71
   3  -6  -6   81.90   16.23
  -3   6   5    5.85    3.84
  -3   6   5    1.74    1.34
   3  -6  -5   -0.01    0.86
   3  -6  -5    6.72    4.94
   3  -6  -5   -0.85    1.85
   3  -6  -4  512.66   34.60
   3  -6  -4  526.81   22.67
   3  -6  -4  540.91   18.61
  -3   6   4  519.65   20.37
  -3   6   4  558.37   29.93
  -3   6   3 1127.63   32.08
  -3   6   3 1107.22   27.80
   3  -6  -3 1121.80   48.73
   3  -6  -3 1114.01   28.89
  -3   6   3 1238.09   39.70
  -3   6   3 1209.24   48.65
  -3   6   2    2.75    1.72
   3  -6  -2    1.67    1.83
  -3   6   2    6.99    4.54
   3  -6  -2    2.80    1.86
  -3   6   2    2.42    1.60
   3  -6  -2    8.65    4.21
   3  -6  -1   63.38    9.83
   3  -6  -1   67.13    7.32
   3  -6  -1   63.73    7.35
  -3   6   1   78.74    8.05
  -3   6   1   61.69    7.87
  -3   6   1   88.13   12.30
  -3   6   0   54.88    8.93
   3  -6   0   46.74    5.40
   3  -6   0   47.19    6.63
   3  -6   0   41.76    7.34
   3  -6   1    1.27    1.11
  -3   6  -1    6.08    3.26
   3  -6   1    2.71    1.10
  -3   6  -1    2.71    2.16
  -3   6  -2 3852.29   78.48
   3  -6   2 3915.80   65.01
   3  -6   2 3980.86   46.33
  -3   6  -2 3880.24   66.96
  -3   6  -3  663.02   25.64
  -3   6  -3  664.93   31.42
   3  -6   3  639.69   27.28
  -3   6  -4   14.40    4.92
   3  -6   4    1.61    1.36
  -3   6  -4    8.35    2.98
   3  -6   4    8.25    3.42
   3  -6   5    2.65    2.17
   3  -6   5    4.66    2.87
  -3   6  -5    1.44    1.68
  -3   6  -5    8.03    4.93
  -3   6  -6  114.03    9.16
   3  -6   6  119.91   10.58
  -3   6  -6  117.70   16.41
   3  -6   6  121.59   13.81
  -3   6  -7 2246.25   40.83
  -3   6  -7 2253.16   79.19
   3  -6   7 2349.26   63.27
   3  -6   7 2281.12   45.80
   3  -6   7 2344.24   63.11
   3  -6   8  252.86   21.78
   3  -6   8  233.52   22.26
   3  -6   9   22.26    7.55
   3  -6   9   11.77    4.87
   3  -6  10   90.10   14.42
   3  -6  10  115.75   18.03
   3  -6  11   53.14   11.48
   3  -6  11   19.31    9.62
   3  -6  12  101.30   19.95
   3  -6  12   54.56   11.86
   3  -6  13   -0.19    5.60
   3  -5 -11    1.32    4.89
  -3   5  11    4.62    5.37
  -3   5  10    2.27    3.40
  -3   5  10    7.41    7.38
   3  -5 -10    6.61    6.37
  -3   5   9   96.63   16.72
  -3   5   9   88.95   17.20
   3  -5  -9   95.22   17.83
  -3   5   8  204.48   22.86
  -3   5   8  206.35   23.78
   3  -5  -8  233.42   26.63
  -3   5   7  146.42   18.68
   3  -5  -7  195.00   23.77
  -3   5   7  206.00   17.14
  -3   5   7  185.11   20.59
   3  -5  -6  288.54   18.68
  -3   5   6  287.47   24.22
   3  -5  -6  297.37   27.44
  -3   5   6  301.83   19.34
  -3   5   6  282.94   24.74
  -3   5   5   10.29    4.03
   3  -5  -5    7.04    3.10
  -3   5   5    7.61    4.37
   3  -5  -5   13.27    5.43
  -3   5   5    4.56    2.66
   3  -5  -4  559.69   23.99
  -3   5   4  593.93   28.25
   3  -5  -4  551.93   33.05
   3  -5  -4  553.26   15.58
  -3   5   4  553.10   22.29
  -3   5   4  563.61   32.21
  -3   5   3   14.44    3.91
   3  -5  -3   22.23    3.53
  -3   5   3   17.23    5.09
  -3   5   3   21.76    3.92
   3  -5  -3   16.78    4.37
   3  -5  -3   17.22    5.80
  -3   5   2   10.30    4.13
  -3   5   2    9.27    2.85
   3  -5  -2    8.06    2.37
   3  -5  -2    9.87    2.94
  -3   5   2   14.11    3.35
   3  -5  -2    5.14    1.81
  -3   5   1 1212.03   40.91
   3  -5  -1 1195.32   25.26
  -3   5   1 1154.99   29.17
   3  -5  -1 1199.37   38.77
   3  -5  -1 1222.32   29.23
  -3   5   1 1176.68   25.79
  -3   5   0  247.38   17.28
  -3   5   0  267.30   14.90
   3  -5   0  254.98    9.58
   3  -5   0  273.44   14.48
  -3   5  -1 4926.80   72.57
   3  -5   1 4935.25   41.22
  -3   5  -1 4957.19   83.84
   3  -5   1 5060.70   66.22
  -3   5  -1 4792.77   65.73
   3  -5   2   13.08    3.65
  -3   5  -2   16.93    3.73
  -3   5  -2   17.56    4.76
   3  -5   2   11.92    4.12
   3  -5   3 2631.95   50.79
  -3   5  -3 2610.41   46.03
  -3   5  -3 2771.20   60.97
   3  -5   3 2661.18   53.26
   3  -5   4   16.36    4.40
   3  -5   4    9.76    3.06
  -3   5  -4    5.54    2.45
  -3   5  -4   15.58    3.61
  -3   5  -5   46.14    5.83
   3  -5   5   60.01    8.41
   3  -5   5   44.22    7.55
  -3   5  -5   38.74    8.81
   3  -5   5   35.60    5.66
   3  -5   6  163.39   11.91
  -3   5  -6  156.73   10.92
   3  -5   6  142.40   14.67
   3  -5   6  161.25   15.38
   3  -5   7 1648.57   39.51
  -3   5  -7 1767.90   40.07
   3  -5   7 1702.04   55.34
   3  -5   7 1596.11   51.54
   3  -5   8   84.42   12.14
   3  -5   8   98.69   14.61
   3  -5   9   -4.55    3.55
   3  -5   9   -1.86    3.15
   3  -5  10  588.42   35.97
   3  -5  10  628.26   43.16
   3  -5  11  242.64   28.60
   3  -5  11  220.60   23.19
   3  -5  12   62.07   17.06
   3  -5  12   48.23   11.32
   3  -5  13   26.94   13.96
  -3   4  11    9.97    8.39
  -3   4  11   11.80    7.48
  -3   4  10   19.07    8.82
  -3   4  10   13.97    6.25
   3  -4 -10   16.45    7.95
  -3   4   9   83.29   14.33
  -3   4   9   71.13   14.41
   3  -4  -9   66.97   14.34
  -3   4   9   50.42   10.28
  -3   4   8  114.55   15.81
  -3   4   8  146.69   19.05
   3  -4  -8  135.02   19.41
  -3   4   8  126.34   14.74
  -3   4   7   22.14    7.19
  -3   4   7   18.54    5.35
   3  -4  -7   15.82    6.90
  -3   4   7    9.85    4.54
  -3   4   6  548.46   32.17
   3  -4  -6  606.85   28.22
  -3   4   6  593.05   32.58
   3  -4  -6  567.25   35.27
  -3   4   6  631.33   28.56
  -3   4   5   -0.63    1.83
   3  -4  -5    1.69    1.66
   3  -4  -5    4.79    3.84
  -3   4   5    1.37    1.82
  -3   4   5    7.55    3.70
   3  -4  -4  132.15    5.76
   3  -4  -4  127.61   11.07
  -3   4   4  133.06   12.40
   3  -4  -4  153.18   15.80
  -3   4   4  142.89   11.85
  -3   4   4  119.39   13.48
  -3   4   3 1042.21   20.89
  -3   4   3 1019.29   30.08
   3  -4  -3 1031.66   38.15
   3  -4  -3 1074.80   20.18
  -3   4   3 1025.88   37.70
  -3   4   2  197.38   15.69
  -3   4   2  180.30    9.49
  -3   4   2  195.06   10.92
   3  -4  -2  183.43   14.99
   3  -4  -2  195.40    9.64
  -3   4   1   52.76    7.37
  -3   4   1   66.51    6.28
   3  -4  -1   66.33    4.53
  -3   4   1   65.43    4.75
   3  -4  -1   72.91    6.45
  -3   4   0  999.64   30.97
  -3   4   0 1039.15   26.63
  -3   4   0 1074.35   32.94
   3  -4   0 1042.33   26.33
   3  -4   0 1040.12   33.43
  -3   4  -1 2411.76   44.69
  -3   4  -1 2420.14   49.75
   3  -4   1 2424.14   48.05
  -3   4  -1 2349.80   42.60
   3  -4   1 2460.94   43.46
  -3   4  -2  119.51    9.54
   3  -4   2  123.49   10.26
  -3   4  -2  142.50   12.32
   3  -4   2  130.63    7.76
  -3   4  -2  110.49    9.74
   3  -4   2  127.61   10.64
   3  -4   3  623.65   25.07
  -3   4  -3  667.14   21.55
  -3   4  -3  590.35   27.65
   3  -4   3  661.00   22.10
   3  -4   3  665.79   23.17
   3  -4   4  391.70   17.80
  -3   4  -4  368.29   16.31
  -3   4  -4  424.94   27.01
   3  -4   4  380.46   19.40
   3  -4   4  396.10   21.10
   3  -4   5 2135.00   41.99
   3  -4   5 2247.29   53.86
  -3   4  -5 2165.41   68.96
   3  -4   5 2073.37   51.57
  -3   4  -5 2127.98   40.37
   3  -4   6   27.12    4.92
  -3   4  -6   23.57    4.54
   3  -4   6   26.09    6.73
   3  -4   7    0.47    1.53
   3  -4   7    0.48    3.34
   3  -4   8    9.57    3.89
   3  -4   8   16.49    7.28
   3  -4   9    1.66    1.84
   3  -4   9    7.15    4.56
   3  -4  10   67.63   14.79
   3  -4  10   75.73   13.14
   3  -4  11    3.90    4.21
   3  -4  11   17.50    9.36
   3  -4  12   59.79   18.93
  -3   3  12   69.46   18.43
  -3   3  11    5.76    4.28
   3  -3 -11    5.39    4.08
  -3   3  11   -5.71    5.57
  -3   3  10  464.35   32.40
   3  -3 -10  457.24   36.06
  -3   3  10  493.35   39.44
  -3   3  10  489.20   33.30
  -3   3   9  140.19   19.54
   3  -3  -9  193.80   22.06
  -3   3   9  175.32   18.90
  -3   3   9  197.03   20.60
   3  -3  -8    5.50    3.56
  -3   3   8   16.24    5.98
  -3   3   8   11.88    6.18
  -3   3   8    8.03    4.40
  -3   3   7    0.79    4.06
  -3   3   7    2.96    2.88
   3  -3  -7    2.41    2.39
  -3   3   7    0.88    2.29
   3  -3  -7   -4.31    3.74
   3  -3  -6  182.74   15.57
  -3   3   6  214.48   18.57
   3  -3  -6  200.04   18.93
  -3   3   6  187.04   15.65
  -3   3   6  202.24   18.24
  -3   3   5  294.59   19.50
   3  -3  -5  251.49   17.31
   3  -3  -5  240.80   19.31
  -3   3   5  289.94   18.09
  -3   3   5  259.97   19.14
  -3   3   4  422.81   23.37
  -3   3   4  419.25   20.22
   3  -3  -4  420.77   20.71
  -3   3   4  393.87   19.98
   3  -3  -4  413.64   23.20
   3  -3  -3   27.86    2.83
  -3   3   3   27.24    2.68
  -3   3   3   28.08    5.52
  -3   3   3   30.65    5.01
   3  -3  -3   33.21    6.12
   3  -3  -2 3639.84   37.85
  -3   3   2 3495.49   40.03
  -3   3   2 3617.09   59.38
  -3   3   2 3553.71   64.62
  -3   3   2 3683.34   37.05
  -3   3   1 1561.88   37.10
  -3   3   1 1529.88   27.04
  -3   3   1 1519.91   36.06
   3  -3  -1 1483.12   27.28
  -3   3   0  356.17   17.20
   3  -3   0  374.61   15.13
  -3   3   0  383.83   17.12
  -3   3   0  385.18   15.25
   3  -3   0  387.05   18.21
  -3   3  -1   12.28    3.32
  -3   3  -1   20.84    3.98
   3  -3   1   18.02    3.85
   3  -3   1   15.51    3.54
   3  -3   1   19.91    2.62
  -3   3  -1   17.45    3.97
   3  -3   2  805.94   24.16
  -3   3  -2  730.23   27.56
  -3   3  -2  714.07   24.73
   3  -3   2  761.26   20.98
   3  -3   2  787.70   26.06
  -3   3  -2  756.84   22.54
   3  -3   3  329.08   18.06
  -3   3  -3  342.07   15.57
  -3   3  -3  345.15   22.01
   3  -3   3  317.93   15.24
   3  -3   3  305.46   16.14
   3  -3   4 5010.86   74.95
   3  -3   4 4973.40   62.67
  -3   3  -4 4956.55   62.06
   3  -3   4 4991.33   74.78
   3  -3   5 3457.47   55.39
   3  -3   5 3606.85   67.92
  -3   3  -5 3717.35   58.20
   3  -3   5 3612.92   71.99
   3  -3   6   61.53    9.31
   3  -3   6   27.49    6.86
   3  -3   7   -0.90    2.39
   3  -3   7    6.56    4.69
   3  -3   8  399.77   27.01
   3  -3   8  415.05   31.74
   3  -3   9  233.69   21.54
   3  -3   9  252.18   26.77
   3  -3  10  236.17   28.03
   3  -3  11  224.83   29.63
   3  -3  12    5.95    7.60
  -3   2  12    3.56    5.09
  -3   2  12    2.04    3.33
  -3   2  11    2.03    3.30
  -3   2  11   -7.44    6.31
  -3   2  10   10.34    6.26
  -3   2  10    9.20    4.18
  -3   2  10   22.59    7.37
   3  -2 -10   17.78    6.30
  -3   2   9   14.11    5.20
  -3   2   9   21.94    7.52
  -3   2   9    7.24    5.17
   3  -2  -9    7.92    4.23
  -3   2   8  132.82   16.84
   3  -2  -8  116.93   14.94
  -3   2   8  117.05   14.67
  -3   2   8  121.41   14.57
  -3   2   7  588.07   31.87
   3  -2  -7  590.62   30.26
   3  -2  -7  565.56   31.18
  -3   2   7  591.10   30.19
  -3   2   7  565.24   29.54
  -3   2   6   71.29   10.24
   3  -2  -6   59.37    9.28
   3  -2  -6   57.37    9.38
  -3   2   6   53.98    8.72
  -3   2   6   64.81    9.45
  -3   2   5 3706.56   65.51
  -3   2   5 3696.00   65.72
  -3   2   5 3671.44   65.62
   3  -2  -5 3637.11   65.90
   3  -2  -5 3748.24   67.73
  -3   2   4  272.26   16.59
  -3   2   4  313.61   16.72
   3  -2  -4  283.52   16.88
   3  -2  -4  286.28   16.73
  -3   2   3 1157.01   32.23
  -3   2   3 1180.52   16.04
  -3   2   3 1215.95   36.16
  -3   2   2  139.52   10.29
   3  -2  -2  135.99    7.42
  -3   2   2  146.06   10.74
  -3   2   2  136.94    7.07
   3  -2  -1 5566.31   64.97
  -3   2   1 5657.58   63.00
  -3   2   1 5480.96   58.34
   3  -2  -1 5495.64   54.08
  -3   2   1 5539.20   52.17
  -3   2   0  896.66   23.73
   3  -2   0  877.96   25.02
  -3   2   0  884.19   23.97
   3  -2   0  874.80   23.56
   3  -2   0  866.22   23.32
  -3   2   0  824.51   21.46
  -3   2   0  880.04   16.27
   3  -2   0  905.26   16.30
   3  -2   1  522.06   18.78
  -3   2  -1  517.82   18.30
   3  -2   1  562.36   20.62
   3  -2   1  544.36   19.89
  -3   2  -1  538.48   21.13
  -3   2  -1  587.53   17.18
   3  -2   1  524.45   16.31
  -3   2  -1  536.89   20.03
   3  -2   2   14.83    3.35
  -3   2  -2    4.07    1.76
   3  -2   2    0.33    1.38
  -3   2  -2    4.84    3.45
  -3   2  -2    9.64    2.82
   3  -2   2   10.16    3.18
   3  -2   2    8.39    2.46
  -3   2  -2    8.21    2.72
  -3   2  -3  235.81   13.74
   3  -2   3  258.05   14.41
   3  -2   3  290.48   17.22
  -3   2  -3  270.19   16.72
   3  -2   3  238.90   15.69
   3  -2   4 5754.11   73.53
   3  -2   4 5733.65   81.73
  -3   2  -4 5854.20   74.73
   3  -2   4 5657.12   85.96
   3  -2   5  962.03   35.94
   3  -2   5  860.03   37.18
   3  -2   6  595.11   29.73
   3  -2   6  616.70   34.68
   3  -2   7    4.51    3.36
   3  -2   8   20.37    7.52
   3  -2   9   82.59   15.86
   3  -2  10  212.99   27.31
   3  -2  11  248.85   32.05
  -3   1  13   11.18    8.77
  -3   1  13    9.33    6.27
  -3   1  12   11.23    6.81
  -3   1  11    2.49    4.18
   3  -1 -11    6.06    4.88
  -3   1  11   16.29    7.11
  -3   1  10  277.41   21.60
  -3   1  10  309.97   28.77
  -3   1  10  252.27   23.91
  -3   1   9    2.84    3.66
  -3   1   9    0.71    2.15
   3  -1  -9    4.26    3.82
  -3   1   9    5.16    5.04
  -3   1   8  240.06   18.06
  -3   1   8  245.10   22.01
   3  -1  -8  217.47   18.25
  -3   1   8  222.04   20.18
  -3   1   7  299.81   19.14
  -3   1   7  261.91   20.69
  -3   1   7  236.90   19.16
   3  -1  -7  240.90   19.31
   3  -1  -7  255.32   18.20
  -3   1   6 2053.34   46.57
   3  -1  -6 2170.08   54.37
  -3   1   6 2189.28   54.37
  -3   1   6 2257.27   55.50
   3  -1  -6 2136.97   47.95
  -3   1   5 1618.67   38.54
   3  -1  -5 1705.91   44.92
   3  -1  -5 1641.63   37.74
  -3   1   5 1616.46   43.66
  -3   1   4   18.56    3.87
  -3   1   4   22.08    2.60
   3  -1  -4   23.24    4.86
  -3   1   4   22.68    4.82
  -3   1   4   15.99    1.90
  -3   1   3   21.62    3.95
  -3   1   3   19.53    2.74
   3  -1  -3   13.70    3.26
  -3   1   3   16.05    3.32
  -3   1   2 3025.65   43.57
  -3   1   2 2945.97   38.00
   3  -1  -1 7706.26   70.96
  -3   1   1 7682.61   67.87
  -3   1   1 7661.37   67.67
  -3   1   1 7800.62   47.86
  -3   1   0 7591.30   70.63
   3  -1   0 7706.03   70.98
  -3   1   0 7764.87   74.11
   3  -1   0 7842.88   63.39
   3  -1   0 7546.45   65.15
   3  -1   1 7066.48   72.18
  -3   1  -1 7291.04   77.16
  -3   1  -1 7002.37   70.40
   3  -1   1 7061.26   79.59
  -3   1  -1 7236.03   73.57
   3  -1   2  103.79    9.47
  -3   1  -2  109.69    9.54
   3  -1   2   90.09   10.74
  -3   1  -2   89.36    9.43
   3  -1   2  106.54   10.21
   3  -1   3   74.11    8.58
  -3   1  -3   83.19    9.41
   3  -1   3   57.82    8.34
   3  -1   4 3325.32   69.95
   3  -1   5  556.52   31.22
   3  -1   6  182.20   19.58
   3  -1   7  211.87   22.58
   3  -1   8    8.31    4.89
   3  -1   9  166.99   23.06
   3  -1  10   65.56   16.12
   3  -1  11    9.41    9.03
  -3   0  14   38.62   12.31
  -3   0  13   -1.04    4.75
  -3   0  12   96.05   18.71
  -3   0  12   90.91   16.40
  -3   0  11    2.82    2.81
   3   0 -11    4.57    3.94
  -3   0  11   10.33    6.80
  -3   0  10   56.52    8.94
  -3   0  10   69.29   13.52
   3   0 -10   36.92    7.75
  -3   0  10   65.39   12.18
  -3   0   9 2235.56   52.64
   3   0  -9 2232.68   54.30
  -3   0   9 2242.94   70.32
  -3   0   9 2329.46   68.89
  -3   0   8   40.69    6.63
  -3   0   8   38.94    3.34
  -3   0   8   52.85    9.92
   3   0  -8   40.15    6.54
  -3   0   8   41.59    8.61
  -3   0   7  237.45   14.58
  -3   0   7  220.62    8.21
   3   0  -7  248.19   19.55
   3   0  -7  254.52   15.29
  -3   0   7  245.37   19.71
  -3   0   6  414.28   17.85
   3   0  -6  444.79   24.74
  -3   0   6  416.66   11.64
  -3   0   6  436.46   24.31
  -3   0   5   92.55    7.90
  -3   0   5   97.29    5.86
   3   0  -5   93.18   10.64
  -3   0   5  104.77   11.19
   3   0  -4 1788.32   35.34
  -3   0   4 1789.56   33.09
   3   0  -4 1726.07   41.12
  -3   0   4 1722.26   27.77
  -3   0   4 1817.95   33.86
   3   0  -3  664.14   20.39
  -3   0   3  655.44   19.36
  -3   0   3  649.32   13.97
  -3   0   3  621.10   18.24
   3   0  -2  266.83   12.66
  -3   0   2  270.22   12.43
  -3   0   2  258.71   12.58
   3   0  -1    0.01    0.94
  -3   0   0 1972.55   37.95
   3   0   0 1953.84   39.77
  -3   0   0 1942.61   40.15
  -3   0  -1    4.13    2.21
   3   0   1    8.24    3.41
  -3   0  -1    3.33    0.91
   3   0   1    4.76    2.88
  -3   0  -1    0.42    0.90
   3   0   2  904.10   33.03
   3   0   3  153.64   14.99
   3   0   4   21.01    5.96
   3   0   5  842.08   40.84
   3   0   6   33.78    9.57
   3   0   7  570.32   38.94
   3   0   8  127.48   20.02
   3   0   9   -0.55    3.78
   3   0  10   20.55    9.00
  -3  -1  14  113.48   20.06
  -3  -1  13   23.89    9.54
  -3  -1  13   24.52    9.66
  -3  -1  12   76.50   15.83
  -3  -1  12   77.95   15.10
  -3  -1  11    4.31    3.02
  -3  -1  11   20.85    7.74
  -3  -1  10    5.63    2.51
   3   1 -10    4.47    2.59
  -3  -1  10   13.40    5.68
  -3  -1  10    5.93    4.66
  -3  -1   9  157.64   11.50
  -3  -1   9  148.71    9.28
   3   1  -9  161.48   12.23
  -3  -1   9  164.47   18.51
  -3  -1   8  138.92   10.07
   3   1  -8  115.41    8.85
  -3  -1   8  146.38   16.27
  -3  -1   8  129.13    8.42
  -3  -1   7   63.73    6.44
  -3  -1   7   62.89    5.89
   3   1  -7   64.25   10.32
   3   1  -7   61.79    6.44
  -3  -1   7   75.23   10.96
  -3  -1   6 1017.16   24.45
   3   1  -6 1017.60   26.33
   3   1  -6 1015.27   36.74
  -3  -1   6 1071.00   35.51
  -3  -1   6 1037.56   24.28
  -3  -1   6 1013.04   37.23
   3   1  -5 1563.62   31.33
  -3  -1   5 1585.95   29.11
  -3  -1   5 1537.51   33.38
  -3  -1   5 1553.67   30.59
   3   1  -5 1533.24   32.46
  -3  -1   5 1594.24   43.60
  -3  -1   5 1603.69   30.01
   3   1  -4  478.46   16.66
  -3  -1   4  488.11   17.74
  -3  -1   4  454.24   15.40
  -3  -1   4  470.33   13.11
   3   1  -4  469.84   21.59
   3   1  -3  176.97   10.24
  -3  -1   3  170.04    9.84
  -3  -1   3  166.70   11.02
   3   1  -2  183.16   11.10
  -3  -1   2  173.66   10.65
  -3  -1   2  174.45   11.66
  -3  -1   2  196.44   13.01
  -3  -1   1 4231.99   57.32
  -3  -1   1 4261.89   64.41
   3   1  -1 4268.75   61.19
   3   1   0  635.19   24.83
  -3  -1   0  671.60   25.63
  -3  -1   0  641.53   26.55
   3   1   0  678.38   27.01
   3   1   1  380.17   21.77
   3   1   2  202.97   17.46
   3   1   3 1354.99   48.20
   3   1   4  118.26   15.26
   3   1   5  133.76   17.20
   3   1   6  138.14   18.78
   3   1   7  832.35   49.05
   3   1   8  230.27   27.58
   3   1   9   17.98    8.84
   3   1  10    3.62    6.16
  -3  -2  14   70.44   16.42
  -3  -2  14  103.90   19.62
  -3  -2  13  166.78   24.25
  -3  -2  13  141.83   20.68
  -3  -2  12   29.44   10.31
  -3  -2  12   25.29    9.21
  -3  -2  11  528.36   37.53
  -3  -2  11  525.62   36.96
  -3  -2  10   85.74   13.95
  -3  -2  10   75.50    7.89
  -3  -2   9  306.01   12.71
   3   2  -9  303.90   17.02
  -3  -2   9  327.36   25.82
  -3  -2   9  319.30   15.88
  -3  -2   8    0.66    1.08
  -3  -2   8    0.48    1.02
   3   2  -8    1.70    1.63
  -3  -2   8    0.20    2.13
  -3  -2   7   73.27    7.70
  -3  -2   7   80.17    6.05
   3   2  -7   59.19    7.41
  -3  -2   7   79.21    9.97
  -3  -2   7   70.96   10.58
   3   2  -7   64.86   10.03
   3   2  -6 1266.47   26.37
  -3  -2   6 1267.54   24.26
   3   2  -6 1260.74   40.83
   3   2  -6 1209.29   33.69
  -3  -2   6 1274.56   32.81
  -3  -2   6 1251.60   30.93
  -3  -2   6 1264.44   41.55
   3   2  -5 1178.53   25.31
  -3  -2   5 1104.31   23.43
   3   2  -5 1148.01   32.82
  -3  -2   5 1199.30   27.20
  -3  -2   5 1125.23   30.13
   3   2  -5 1211.56   37.29
  -3  -2   5 1155.97   37.19
  -3  -2   4 2156.74   42.94
   3   2  -4 2292.13   32.66
  -3  -2   4 2234.66   35.99
   3   2  -4 2225.67   46.16
   3   2  -4 2168.63   46.08
   3   2  -4 2278.36   36.26
  -3  -2   3    5.05    1.99
  -3  -2   3    6.09    1.87
   3   2  -3   10.25    2.69
   3   2  -3   10.84    2.35
   3   2  -3   14.52    3.40
  -3  -2   3   12.33    3.54
   3   2  -2  876.58   27.09
  -3  -2   2  903.47   27.88
  -3  -2   2  882.76   29.44
  -3  -2   2  894.46   32.11
  -3  -2   1   44.94    7.18
   3   2  -1   35.61    6.52
   3   2   0   -3.64    2.83
   3   2   1  150.57   15.08
   3   2   2   88.54   12.06
   3   2   3  234.51   21.24
   3   2   4  221.25   22.32
   3   2   5  210.96   23.30
   3   2   6    6.34    5.39
   3   2   7  173.34   23.55
   3   2   8  130.41   22.01
   3   2   9   11.56   10.39
  -3  -3  14    3.64    6.06
  -3  -3  14    4.08    7.57
  -3  -3  13    6.34    5.78
  -3  -3  13   28.31   11.80
  -3  -3  12  309.21   30.76
  -3  -3  12  322.99   30.87
  -3  -3  11  450.00   34.11
  -3  -3  11  395.92   20.36
  -3  -3  10   23.82    5.27
  -3  -3  10   40.87    9.95
  -3  -3   9  172.29   13.31
  -3  -3   9  190.92   19.86
  -3  -3   8  675.80   26.11
  -3  -3   8  647.18   34.06
  -3  -3   7   24.93    3.13
  -3  -3   7   27.90    5.48
  -3  -3   7   25.47    5.04
  -3  -3   7   32.02    7.38
   3   3  -7   26.06    6.60
   3   3  -7   21.45    3.21
   3   3  -6 1073.04   23.07
  -3  -3   6 1089.90   32.84
  -3  -3   6 1098.28   32.49
  -3  -3   6 1096.08   23.22
   3   3  -6 1018.28   33.54
   3   3  -6  998.04   36.32
  -3  -3   6 1114.11   39.25
   3   3  -5 1121.83   25.47
  -3  -3   5 1147.11   26.64
   3   3  -5 1127.59   29.00
   3   3  -5 1123.80   35.73
  -3  -3   5 1186.92   34.85
  -3  -3   5 1189.80   38.18
  -3  -3   4  730.76   27.71
   3   3  -4  782.11   23.86
   3   3  -4  746.71   21.73
   3   3  -4  724.75   26.68
   3   3  -3   53.32    6.99
  -3  -3   3   55.44    7.82
   3   3  -3   49.58    6.35
   3   3  -2    3.40    1.92
   3   3  -2    2.54    1.67
  -3  -3   1 3816.54   70.12
   3   3  -1 3769.58   72.34
  -3  -3   0  831.02   33.71
   3   3   0  776.48   35.54
  -3  -3  -1  184.52   16.71
   3   3   1  191.39   19.10
  -3  -3  -2  105.08   12.96
   3   3   2  122.23   15.81
  -3  -3  -3 1143.34   43.74
   3   3   3 1097.75   49.78
  -3  -3  -3 1081.37   34.34
  -3  -3  -4   80.09   11.89
   3   3   4   88.13   14.94
  -3  -3  -5  154.24   17.24
   3   3   5  129.74   19.24
  -3  -3  -6   90.41   13.51
   3   3   6   97.18   17.77
   3   3   7   69.49   15.84
  -3  -3  -7   62.49   12.44
   3   3   8   40.49   13.98
  -3  -4  14   -1.00    4.77
  -3  -4  14    1.70    3.97
  -3  -4  13  147.22   21.26
  -3  -4  12  222.37   25.42
  -3  -4  11   20.98    5.98
  -3  -4  11    9.05    3.95
  -3  -4  10  154.66   14.14
  -3  -4  10  150.75   18.85
  -3  -4   9   60.17    8.73
  -3  -4   9   69.77   12.57
  -3  -4   8  319.79   19.65
  -3  -4   8  330.26   24.65
   3   4  -7  683.88   17.15
  -3  -4   7  655.37   30.20
   3   4  -7  683.52   30.72
  -3  -4   7  686.84   28.56
  -3  -4   7  726.20   34.17
   3   4  -6   13.95    4.35
   3   4  -6   14.24    4.11
   3   4  -6   12.56    2.79
  -3  -4   6   14.68    4.17
  -3  -4   6    9.70    3.86
   3   4  -5  756.23   24.02
   3   4  -5  714.18   28.95
   3   4  -5  727.54   25.09
  -3  -4   5  765.54   30.66
  -3  -4   5  767.72   30.55
   3   4  -4  123.10   10.75
   3   4  -4  131.57   11.52
  -3  -4   4  120.87   12.27
   3   4  -4  124.37   11.47
  -3  -4   4  143.12   12.37
  -3  -4   3  884.00   33.68
   3   4  -3  822.63   26.50
  -3  -4   2  305.69   20.52
   3   4  -2  341.29   15.57
   3   4  -2  324.70   21.67
  -3  -4   1  990.73   37.69
   3   4  -1 1046.36   41.29
   3   4  -1 1047.40   23.91
  -3  -4   0   55.69    9.35
   3   4   0   68.55    5.18
  -3  -4  -1   60.19    9.93
   3   4   1   54.51   10.44
  -3  -4  -2  259.58   21.81
   3   4   2  309.45   26.78
  -3  -4  -2  254.86   14.42
  -3  -4  -3  349.51   25.87
   3   4   3  324.73   28.69
   3   4   4   29.91    9.45
  -3  -4  -4   18.01    6.00
   3   4   5   36.70   10.86
  -3  -4  -5   24.69    7.11
   3   4   6    2.00    4.85
  -3  -4  -6   10.01    5.36
   3   4   7   52.74   15.97
  -3  -5  14  107.12   19.76
  -3  -5  14   60.91   15.42
  -3  -5  13   55.82   13.76
  -3  -5  12    5.70    2.78
  -3  -5  12   22.04    8.51
  -3  -5  11  247.16   19.66
  -3  -5  11  294.95   27.77
  -3  -5  10   98.99   12.26
  -3  -5  10  126.80   17.64
  -3  -5   9   74.69   12.42
  -3  -5   9   70.28   10.13
  -3  -5   8    2.55    2.23
   3   5  -8    0.79    0.75
   3   5  -8    0.84    1.56
  -3  -5   8   -1.29    1.65
   3   5  -7  357.52   14.08
  -3  -5   7  380.12   23.08
   3   5  -7  409.37   23.53
  -3  -5   7  365.91   24.30
   3   5  -6   24.60    4.45
   3   5  -6   16.97    4.45
  -3  -5   6   18.60    5.19
  -3  -5   6   10.85    3.88
   3   5  -5  317.05   19.05
  -3  -5   5  327.96   21.80
  -3  -5   5  259.91   17.88
   3   5  -4  368.82   23.57
  -3  -5   4  341.61   22.43
  -3  -5   4  334.02   18.87
  -3  -5   3  559.97   22.58
  -3  -5   3  638.86   30.92
   3   5  -2   12.81    5.62
  -3  -5   2   15.63    5.29
  -3  -5   1   39.04    8.04
   3   5  -1   45.80   10.03
  -3  -5   0   28.72    7.11
   3   5   0   41.62    9.48
  -3  -5  -1  107.79   14.19
   3   5   1   98.64   15.73
   3   5   2   -0.03    2.73
  -3  -5  -2   -1.92    3.22
  -3  -5  -3  305.19   25.15
   3   5   3  300.82   29.92
  -3  -5  -4  151.10   18.28
   3   5   4  155.57   22.54
   3   5   5   76.22   16.01
  -3  -5  -5   43.52   10.10
   3   5   6   61.47   16.09
   3   5   7   27.91   11.29
  -3  -6  14   17.43    9.37
  -3  -6  13   59.12   13.82
  -3  -6  12   30.36    7.99
  -3  -6  12   49.70   12.16
  -3  -6  11   -0.10    1.62
  -3  -6  11    4.92    4.60
  -3  -6  10    4.50    3.01
  -3  -6  10    4.26    6.02
   3   6  -9  923.93   44.31
  -3  -6   9  898.01   38.91
  -3  -6   9  958.90   45.35
   3   6  -8  140.63   15.54
  -3  -6   8  153.88   16.09
  -3  -6   8  142.80   16.32
   3   6  -7   34.96    5.23
   3   6  -7   24.35    5.87
  -3  -6   7   23.78    3.11
  -3  -6   7   24.88    6.45
   3   6  -6   72.16   10.02
  -3  -6   6   77.25   10.58
  -3  -6   6   74.82   11.04
   3   6  -5   32.44    7.49
  -3  -6   5   29.47    7.02
  -3  -6   5   24.74    5.58
  -3  -6   4 1826.00   55.61
  -3  -6   4 1769.57   42.99
  -3  -6   3  255.77   21.09
  -3  -6   3  233.93   14.33
   3   6  -2   22.40    6.49
  -3  -6   2   29.04    7.20
  -3  -6   2   33.15    4.97
   3   6  -1    1.87    2.79
  -3  -6   1    0.64    2.07
  -3  -6   1    1.57    1.06
   3   6   0  142.49   19.02
  -3  -6   0  135.84   16.18
   3   6   1   10.51    5.39
  -3  -6  -1    7.52    5.07
  -3  -6  -2  152.54   18.03
   3   6   2  147.99   21.18
   3   6   3  288.74   30.89
  -3  -6  -3  336.37   27.45
   3   6   4    1.07    3.75
  -3  -6  -4    4.70    4.65
   3   6   5   -1.55    4.35
   3   6   6   12.82    9.37
  -3  -7  14    8.29    6.08
  -3  -7  13   12.40    7.83
  -3  -7  13   24.32    7.43
  -3  -7  12    5.39    4.39
  -3  -7  12    1.30    3.74
  -3  -7  11  178.34   18.84
  -3  -7  11  116.00   17.78
   3   7 -10   49.62   11.58
  -3  -7  10   64.41   10.92
  -3  -7  10   74.85   13.70
  -3  -7   9   -2.68    3.36
   3   7  -9    6.47    4.21
  -3  -7   9    5.37    4.36
  -3  -7   8  211.75   20.01
   3   7  -8  207.38   19.31
  -3  -7   8  155.36   17.30
  -3  -7   7  106.35   14.03
  -3  -7   7   98.69   12.78
  -3  -7   7  106.56    9.19
   3   7  -7  111.63   13.65
   3   7  -6   13.98    5.22
  -3  -7   6   26.08    6.39
  -3  -7   6   12.47    5.18
  -3  -7   6   12.15    4.57
   3   7  -5   10.97    4.28
  -3  -7   5   14.48    5.41
  -3  -7   5   13.05    4.20
  -3  -7   4 1067.43   45.50
  -3  -7   4 1148.36   34.60
  -3  -7   3  362.49   26.65
  -3  -7   3  376.30   17.77
  -3  -7   2  306.65   24.85
  -3  -7   2  264.07   12.38
   3   7  -2  271.40   24.91
  -3  -7   1  318.96   25.96
   3   7  -1  370.47   30.03
  -3  -7   0  669.70   38.45
   3   7   0  709.13   43.71
   3   7   1   54.69   12.76
  -3  -7  -1   18.79    6.87
   3   7   2   54.60   14.10
  -3  -7  -2   41.77   10.41
   3   7   3   29.47   10.42
  -3  -7  -3   39.59   10.01
   3   7   4   -4.48    6.34
  -3  -7  -4    0.78    3.64
  -3  -8  14   17.89    9.26
  -3  -8  13   37.97   11.97
  -3  -8  13   30.62    8.56
  -3  -8  12   -1.40    3.38
  -3  -8  12    4.93    6.15
  -3  -8  11   22.33    7.32
   3   8 -11   36.12   10.91
  -3  -8  11   14.73    5.70
  -3  -8  10  118.66   16.07
   3   8 -10  152.28   20.47
  -3  -8  10  114.26   16.65
  -3  -8   9    5.32    3.63
   3   8  -9   12.77    6.64
  -3  -8   9   12.87    6.05
  -3  -8   8   94.09   13.50
   3   8  -8   79.21   12.58
  -3  -8   8   61.97   11.34
  -3  -8   7  283.27   21.63
   3   8  -7  292.49   23.57
  -3  -8   7  269.54   23.59
  -3  -8   7  243.01   16.37
   3   8  -6   -1.09    3.35
  -3  -8   6    1.92    2.16
  -3  -8   6    2.22    2.73
  -3  -8   6    3.54    3.30
  -3  -8   5  139.34   17.16
  -3  -8   5  177.00   14.92
   3   8  -5  139.78   18.68
  -3  -8   4   41.56    6.47
  -3  -8   4   49.04   10.25
  -3  -8   3  218.24   21.84
  -3  -8   2  166.55   19.76
   3   8  -1   33.91    9.98
  -3  -8   1    7.03    4.02
   3   8   0    4.13    5.41
  -3  -8   0   -2.61    2.41
  -3  -8  -1   43.69   11.18
   3   8   1   31.73   10.31
  -3  -8  -2   16.81    7.73
   3   8   2    5.61    5.28
   3   8   3   90.18   20.08
  -3  -8  -3   67.35   13.69
  -3  -9  14   81.39   15.44
  -3  -9  14   81.22   17.54
  -3  -9  13   15.17    7.25
  -3  -9  13   17.25    7.70
  -3  -9  12   44.31   11.00
  -3  -9  12   37.24   11.03
  -3  -9  11   22.89    7.91
   3   9 -11   12.40    6.57
  -3  -9  11   26.29    9.12
  -3  -9  10   -2.90    4.88
   3   9 -10    7.38    6.80
  -3  -9  10   -0.43    2.49
   3   9  -9   52.84   11.67
  -3  -9   9   63.79   12.71
  -3  -9   9   58.61   11.31
  -3  -9   8   18.17    7.64
   3   9  -8   11.38    6.29
  -3  -9   8   14.11    5.60
  -3  -9   7   -1.48    2.00
   3   9  -7    0.76    3.67
  -3  -9   7    1.43    3.18
  -3  -9   6   95.04   15.17
  -3  -9   6   95.70   14.07
   3   9  -6   97.23   15.55
  -3  -9   6   87.75   11.68
  -3  -9   5   18.67    6.97
   3   9  -5   13.55    7.25
  -3  -9   5   11.91    6.38
  -3  -9   4    1.43    2.55
  -3  -9   3  345.89   29.57
  -3  -9   2    0.17    3.45
  -3  -9   1   75.90   14.01
   3   9  -1   82.41   15.88
   3   9   0   21.84    8.77
  -3  -9   0   26.75    9.63
   3   9   1    3.19    3.95
  -3  -9  -1    1.83    4.17
   3   9   2   10.81    8.52
  -3  -9  -2    4.79    4.50
  -3 -10  14   11.37    6.51
  -3 -10  13   16.21    7.84
  -3 -10  13   34.59   12.98
  -3 -10  12    1.20    3.13
  -3 -10  12    0.66    3.25
  -3 -10  11   31.94    9.46
  -3 -10  11  140.87   21.17
  -3 -10  10   23.85    8.26
   3  10 -10   40.81   11.29
  -3 -10  10   28.30    9.10
  -3 -10   9   41.94   11.18
   3  10  -9   40.27   10.60
  -3 -10   9   34.86    9.27
  -3 -10   8    4.12    4.53
   3  10  -8    1.12    3.51
  -3 -10   8    3.07    2.71
   3  10  -7  170.80   21.33
  -3 -10   7  151.87   20.28
  -3 -10   6   -0.80    3.37
   3  10  -6    6.05    6.03
   3  10  -5    0.92    3.23
  -3 -10   5    6.51    5.47
  -3 -10   5   16.17    7.82
  -3 -10   4   10.72    4.92
  -3 -10   4   18.07    7.04
  -3 -10   3   18.82    8.74
  -3 -10   3   35.00   10.99
  -3 -10   2   11.19    8.37
  -3 -10   2    3.52    2.60
  -3 -10   1   64.60   13.90
   3  10   0   76.17   17.25
  -3 -10   0  108.74   19.16
  -3 -10  -1    7.68    6.27
  -3 -11  13   96.58   18.56
  -3 -11  12    3.45    3.09
  -3 -11  12   -0.45    3.46
  -3 -11  11    1.91    4.06
  -3 -11  11    0.54    3.64
  -3 -11  10   45.85   12.35
  -3 -11   9   18.20    7.66
   3  11  -9   12.51    7.58
  -3 -11   8   30.32   10.64
   3  11  -8    0.84    2.87
  -3 -11   7    6.31    5.96
   3  11  -7   13.38    8.01
  -3 -11   6   13.43    7.42
   3  11  -6    9.06    5.96
   3  11  -5   58.64   15.40
  -3 -11   5   85.81   16.07
   3  11  -4   24.22   10.25
  -3 -11   4   27.04   11.04
  -3 -11   4   40.70   11.80
  -3 -11   3   25.63   11.87
  -3 -11   3   14.74    7.52
  -3 -11   2   -6.69    8.86
  -3 -11   2   13.12    7.43
  -3 -11   1   -4.31    5.77
  -3 -12   8   -5.81    4.96
   3  12  -7    0.71    5.66
  -3 -12   7   17.94    8.34
  -3 -12   6    8.82    6.75
   3  12  -6   -8.68    8.35
   3  12  -5    2.92    5.96
   4 -15   3   73.12   15.77
  -4  15  -4   95.47   19.23
   4 -15   4   72.64   15.88
  -4  14  -1   30.10   12.59
  -4  14  -2   67.92   15.18
  -4  14  -2   58.51   18.62
   4 -14   2   69.96   14.17
  -4  14  -3   10.09    8.81
   4 -14   3   10.92    6.01
   4 -14   4   18.06    8.15
  -4  14  -4   10.20    6.09
   4 -14   5    0.95    3.07
  -4  14  -5    4.85    4.49
  -4  14  -5    9.91   10.45
   4 -14   6   65.01   15.13
  -4  14  -6   55.04   15.23
  -4  14  -7    8.20    7.57
   4 -14   7   17.06    8.32
  -4  14  -8    2.84    7.37
   4 -14   8    3.62    4.74
  -4  14  -9    2.29    5.50
  -4  13   0   93.07   19.94
  -4  13  -1    5.95    7.77
  -4  13  -1   11.69    7.06
   4 -13   1    9.55    6.34
  -4  13  -2   99.34   18.13
  -4  13  -2   95.83   20.79
   4 -13   2  104.54   16.01
  -4  13  -3   74.29   15.34
  -4  13  -3   53.21   15.25
   4 -13   3   55.37   12.09
  -4  13  -4  154.31   21.62
  -4  13  -4  154.86   24.82
   4 -13   4  128.74   18.81
  -4  13  -5    6.81    4.66
   4 -13   5   11.33    5.93
  -4  13  -5    0.58    4.36
  -4  13  -6    4.98    3.18
  -4  13  -6   13.21    8.26
   4 -13   6    2.84    4.27
  -4  13  -7   43.41   13.71
   4 -13   7   30.67    9.89
  -4  13  -8  110.35   20.62
   4 -13   8  100.28   18.34
   4 -13   9    6.90    5.93
  -4  13  -9    8.48    7.61
   4 -13  10   10.52    6.97
  -4  13 -10   12.12    9.56
  -4  12   2   12.59    8.12
   4 -12  -2   29.39    9.44
  -4  12   1    6.85    4.84
   4 -12  -1    3.44    5.39
  -4  12   0  170.81   24.92
   4 -12   0  174.91   19.38
  -4  12  -1  138.66   21.43
  -4  12  -1  155.79   27.82
   4 -12   1  163.42   19.06
  -4  12  -2  325.52   30.78
  -4  12  -2  325.75   37.11
   4 -12   2  368.31   28.84
  -4  12  -3    2.70    3.25
  -4  12  -3    4.09    4.61
   4 -12   3    7.72    4.97
  -4  12  -4  371.78   31.19
  -4  12  -4  297.87   31.96
   4 -12   4  297.87   26.66
  -4  12  -5   69.70   12.53
  -4  12  -5   47.87   12.89
   4 -12   5   68.35   13.36
  -4  12  -6    6.98    4.16
  -4  12  -6   -0.75    2.61
   4 -12   6    5.78    4.26
  -4  12  -7   81.68   16.86
   4 -12   7   93.74   16.29
   4 -12   8    1.92    2.43
  -4  12  -8    1.99    3.43
  -4  12  -9  145.86   24.81
   4 -12   9  125.38   19.40
   4 -12  10    3.11    3.85
  -4  12 -10   12.38    9.13
  -4  12 -11  106.49   24.04
   4 -12  11  131.51   21.14
  -4  11   4   10.71    7.70
   4 -11  -4   -1.21    3.43
  -4  11   3    3.41    4.34
   4 -11  -3   -0.16    3.68
  -4  11   2   19.89    7.96
   4 -11  -2   27.26    9.69
  -4  11   1  162.97   23.34
   4 -11  -1  120.09   18.83
   4 -11  -1  106.06   13.90
   4 -11   0    4.70    3.58
  -4  11   0   14.81    7.04
  -4  11  -1   53.90   12.40
   4 -11   1   63.78   11.26
  -4  11  -1   34.87   11.94
  -4  11  -2   21.19    8.01
  -4  11  -2   19.70   10.17
   4 -11   2   15.24    5.62
  -4  11  -3   16.13    7.07
  -4  11  -3   22.31    9.25
   4 -11   3   24.07    7.17
  -4  11  -4  204.39   20.97
   4 -11   4  179.94   19.92
  -4  11  -4  173.61   23.08
  -4  11  -5   68.52   11.38
  -4  11  -5   93.80   16.35
   4 -11   5  100.51   14.97
  -4  11  -6    6.05    3.36
  -4  11  -6    0.44    3.08
   4 -11   6   -1.30    2.95
  -4  11  -7  292.02   20.80
  -4  11  -7  338.26   33.46
   4 -11   7  320.04   28.22
   4 -11   8    4.56    5.18
  -4  11  -8    1.71    3.38
   4 -11   9    3.11    3.70
  -4  11  -9   -3.36    4.41
  -4  11 -10  263.64   35.41
   4 -11  10  207.54   23.01
   4 -11  10  234.73   25.90
   4 -11  11    0.47    4.76
  -4  11 -11   32.66   14.14
   4 -11  11   24.60    9.99
   4 -11  12    6.05    8.09
   4 -11  12   -3.85    5.57
   4 -11  13   16.19    9.64
  -4  10   5    2.87    3.57
   4 -10  -5    4.63    6.89
   4 -10  -4  196.71   26.29
  -4  10   4  207.87   27.44
  -4  10   3   62.66   15.06
   4 -10  -3   69.39   14.90
  -4  10   2   39.51   11.64
   4 -10  -2   38.24    8.05
   4 -10  -2   57.14   12.91
   4 -10  -1    2.64    2.19
  -4  10   1    0.46    4.24
   4 -10  -1   -0.26    3.13
   4 -10   0   33.44    7.59
  -4  10   0   14.53    6.47
  -4  10  -1  183.20   21.57
  -4  10  -1  223.45   27.64
   4 -10   1  199.60   18.48
  -4  10  -2  202.61   21.65
  -4  10  -2  241.93   27.28
   4 -10   2  258.25   21.46
  -4  10  -3   58.20   10.96
  -4  10  -3   63.77   13.41
   4 -10   3   76.65   11.97
  -4  10  -4  876.95   39.90
   4 -10   4 1009.96   44.42
  -4  10  -4 1036.14   52.49
  -4  10  -5   -0.57    2.19
   4 -10   5    2.19    1.60
  -4  10  -6  536.34   27.84
  -4  10  -6  486.85   36.88
   4 -10   6  560.42   34.77
  -4  10  -7  141.40   13.47
  -4  10  -7   99.29   17.16
   4 -10   7  127.79   17.54
   4 -10   8   55.07   11.58
  -4  10  -8   51.60   14.56
   4 -10   9    9.54    5.24
  -4  10  -9   11.36    8.15
   4 -10   9   -2.27    3.12
   4 -10  10    2.80    3.41
  -4  10 -10   21.09   10.14
   4 -10  10   21.18    8.58
  -4  10 -11   55.50   18.17
   4 -10  11   82.71   15.70
   4 -10  11   87.41   16.45
   4 -10  12   86.58   17.07
   4 -10  12   92.71   17.64
   4 -10  13    3.91    6.76
   4 -10  13   10.43    7.45
   4  -9  -7    5.80    6.42
  -4   9   7   33.76   12.48
  -4   9   6   47.39   12.07
   4  -9  -6   34.12   11.88
  -4   9   5   63.96   14.94
   4  -9  -5   64.74   14.35
  -4   9   4    2.69    2.68
  -4   9   4    8.65    6.63
   4  -9  -4    8.05    7.07
   4  -9  -3  141.71   20.39
   4  -9  -3  137.30   12.82
  -4   9   3  151.46   16.27
  -4   9   3  197.95   24.39
  -4   9   2   38.12    7.01
  -4   9   2   55.04   12.45
   4  -9  -2   39.35   10.16
   4  -9  -2   44.48    7.67
  -4   9   1  657.91   41.17
   4  -9  -1  652.04   38.66
   4  -9  -1  664.82   30.38
  -4   9   1  652.25   26.48
  -4   9   0  422.71   31.51
   4  -9   0  413.27   24.39
  -4   9  -1   -0.14    2.66
  -4   9  -1   -2.88    2.89
   4  -9   1   -0.63    1.36
  -4   9  -2  346.80   26.37
  -4   9  -2  392.77   32.16
   4  -9   2  308.00   17.32
   4  -9   2  317.11   22.62
   4  -9   3   59.17   10.04
  -4   9  -3   71.98   11.29
  -4   9  -3   53.74   11.41
   4  -9   3   59.55    7.98
  -4   9  -4  538.79   28.63
  -4   9  -4  544.87   35.60
   4  -9   4  502.50   29.83
  -4   9  -5 1112.82   39.43
  -4   9  -5 1124.55   52.66
   4  -9   5 1025.79   44.15
  -4   9  -6  329.92   20.05
  -4   9  -6  288.39   27.28
   4  -9   6  292.92   24.37
  -4   9  -7    2.61    2.51
   4  -9   7    3.41    3.78
  -4   9  -7   -2.68    3.80
  -4   9  -8  220.68   14.70
  -4   9  -8  227.93   28.26
   4  -9   8  211.14   20.52
   4  -9   8  232.15   23.06
   4  -9   9   23.38    8.13
  -4   9  -9   22.10   10.83
   4  -9   9   33.79    9.38
   4  -9  10   17.09    6.73
  -4   9 -10   14.41    8.89
   4  -9  10   17.91    8.22
   4  -9  11    3.27    4.73
   4  -9  11    8.32    5.74
   4  -9  12  109.73   24.23
   4  -9  12   32.65   11.25
   4  -9  13   46.89   13.82
   4  -9  13   36.17   12.16
  -4   8   8  143.04   23.11
   4  -8  -8  163.46   25.51
   4  -8  -7   -3.54    5.59
  -4   8   7    6.10    5.45
  -4   8   6   62.52   13.68
  -4   8   6   98.19   15.70
   4  -8  -6  109.74   19.82
  -4   8   5   20.38    6.69
  -4   8   5   14.93    5.65
  -4   8   4    8.98    4.14
  -4   8   4    7.56    6.52
   4  -8  -4   15.39    7.54
   4  -8  -3   15.88    4.48
  -4   8   3   13.92    4.27
  -4   8   3   14.66    6.08
   4  -8  -3    6.41    4.34
   4  -8  -2  677.56   38.89
   4  -8  -2  669.73   27.28
  -4   8   2  595.49   26.61
  -4   8   2  717.62   41.70
  -4   8   1   19.64    4.20
  -4   8   1   31.12    7.60
   4  -8  -1   24.81    5.17
   4  -8  -1   24.55    7.10
   4  -8  -1   18.43    4.30
  -4   8   0 1468.03   54.27
   4  -8   0 1500.74   43.43
   4  -8   0 1342.71   32.52
  -4   8  -1  467.34   29.36
  -4   8  -1  514.59   36.43
   4  -8   1  471.31   17.86
   4  -8   1  472.33   25.39
  -4   8  -2  168.55   16.70
  -4   8  -2  161.72   18.92
   4  -8   2  152.68   10.45
   4  -8   2  167.35   15.57
   4  -8   3   -0.01    1.42
  -4   8  -3   -1.82    2.52
  -4   8  -3    1.48    3.05
   4  -8   3   -0.56    2.99
  -4   8  -4  277.48   19.05
  -4   8  -4  292.22   24.61
   4  -8   4  260.66   20.69
  -4   8  -5  835.43   31.55
  -4   8  -5  940.00   45.82
   4  -8   5  837.09   38.44
  -4   8  -6  513.95   23.35
  -4   8  -6  498.18   35.48
   4  -8   6  510.63   30.87
   4  -8   7    4.71    3.59
  -4   8  -7    4.35    2.41
   4  -8   7   10.23    4.29
  -4   8  -8  138.46   11.26
  -4   8  -8  166.83   24.38
   4  -8   8  145.02   17.05
   4  -8   8  162.64   18.85
   4  -8   9  223.37   23.11
  -4   8  -9  180.86   27.39
   4  -8  10   57.93   14.13
   4  -8  10   56.71   12.22
   4  -8  11  127.02   19.94
   4  -8  11  109.97   18.82
   4  -8  12   25.16   10.84
   4  -8  12   33.82   11.30
   4  -8  13   52.87   13.56
   4  -8  13   65.22   17.14
  -4   7   9   -0.50    3.93
   4  -7  -9    3.60    5.56
  -4   7   8   62.24   14.11
  -4   7   8   43.78   12.08
   4  -7  -8   59.36   15.12
   4  -7  -7   91.91   17.51
  -4   7   7   98.24   16.30
  -4   7   7   84.82   16.63
  -4   7   6   14.95    6.08
  -4   7   6   17.96    6.82
   4  -7  -6   19.79    8.55
  -4   7   5    0.54    2.91
   4  -7  -5   -2.74    3.27
  -4   7   5    1.72    3.61
   4  -7  -5   -0.15    3.42
  -4   7   4    1.10    2.51
   4  -7  -4    2.67    3.00
  -4   7   4    9.29    6.51
   4  -7  -4    6.43    4.23
  -4   7   4    0.49    1.80
   4  -7  -4    3.29    2.29
   4  -7  -3  701.95   38.74
  -4   7   3  718.68   29.70
   4  -7  -3  687.39   24.45
  -4   7   3  696.25   39.33
  -4   7   2    0.99    1.55
  -4   7   2    5.48    4.50
   4  -7  -2    1.16    1.40
   4  -7  -2   -1.34    2.77
   4  -7  -2    1.51    2.28
   4  -7  -1  164.14   10.52
  -4   7   1  150.71   16.83
   4  -7  -1  159.00   12.78
  -4   7   1  190.35   11.08
   4  -7   0  233.41   16.21
  -4   7   0  258.05   21.12
   4  -7   0  267.95   11.53
  -4   7  -1   33.11    7.06
  -4   7  -1   35.27    8.98
   4  -7   1   27.48    3.40
   4  -7   1   29.68    5.91
  -4   7  -2   28.41    6.56
  -4   7  -2   33.12    7.98
   4  -7   2   26.11    3.62
   4  -7   2   44.32    7.71
  -4   7  -3   38.33    6.95
  -4   7  -3   33.98    8.19
   4  -7   3   47.98    8.27
  -4   7  -4 3297.26   61.85
  -4   7  -4 3311.84   79.36
   4  -7   4 3392.32   71.53
  -4   7  -5  115.47   10.97
   4  -7   5  113.86   11.51
  -4   7  -5  111.38   15.45
   4  -7   5  128.19   14.33
   4  -7   6   15.55    5.57
  -4   7  -6    7.63    2.71
  -4   7  -6    3.97    4.39
   4  -7   6    7.18    2.77
  -4   7  -7   15.57    3.67
  -4   7  -7   17.71    8.59
   4  -7   7   26.71    7.71
   4  -7   7   14.85    4.54
   4  -7   8  256.22   23.46
  -4   7  -8  240.56   15.49
  -4   7  -8  252.56   30.69
   4  -7   8  266.50   23.55
   4  -7   9  157.68   19.36
   4  -7   9  119.35   17.03
   4  -7  10    5.47    3.58
   4  -7  10    2.93    3.40
   4  -7  11   44.16   11.19
   4  -7  11   35.05   11.28
   4  -7  12   83.28   15.79
   4  -7  12   87.42   18.70
   4  -7  13   20.56   12.76
  -4   6  10   29.23   10.99
   4  -6 -10   31.55   11.29
  -4   6   9    9.46    6.72
  -4   6   9    3.72    5.35
   4  -6  -9   12.49    7.81
  -4   6   8   10.18    5.98
  -4   6   8   19.94    7.67
   4  -6  -8   10.50    6.72
   4  -6  -7  248.02   19.44
  -4   6   7  241.25   23.86
   4  -6  -7  246.01   26.34
  -4   6   7  221.77   23.58
   4  -6  -6  553.27   28.51
  -4   6   6  473.77   30.30
   4  -6  -6  549.75   37.70
  -4   6   6  564.58   27.62
  -4   6   6  543.44   36.32
   4  -6  -5  904.67   34.60
  -4   6   5  854.67   36.95
   4  -6  -5  942.96   46.59
  -4   6   5  850.77   31.75
  -4   6   5  818.76   42.99
  -4   6   4 1375.20   53.60
   4  -6  -4 1328.67   27.34
  -4   6   4 1337.28   30.14
  -4   6   4 1431.59   43.25
   4  -6  -4 1373.74   53.01
  -4   6   4 1417.79   38.90
  -4   6   3  685.91   36.33
  -4   6   3  703.21   23.54
   4  -6  -3  688.35   35.66
  -4   6   3  712.73   27.02
   4  -6  -3  679.84   22.15
  -4   6   2 2973.12   71.57
  -4   6   2 2756.47   49.08
  -4   6   2 2907.84   46.17
   4  -6  -2 2838.62   47.84
   4  -6  -2 2912.26   69.05
  -4   6   1   24.73    4.72
  -4   6   1   28.76    7.26
   4  -6  -1   15.41    2.52
  -4   6   1   17.24    2.82
   4  -6  -1   13.33    3.47
  -4   6   0   71.49   10.27
   4  -6   0   58.85    3.66
   4  -6   0   67.35    8.23
  -4   6  -1 1824.54   48.22
  -4   6  -1 1858.73   55.52
   4  -6   1 1776.98   44.10
  -4   6  -2  406.19   21.78
  -4   6  -2  427.10   25.44
   4  -6   2  414.58   22.21
  -4   6  -3  353.30   19.69
  -4   6  -3  341.57   23.27
   4  -6   3  352.39   15.52
   4  -6   3  333.18   20.69
  -4   6  -4  269.67   16.48
  -4   6  -4  291.94   23.11
   4  -6   4  252.38   15.46
   4  -6   4  236.99   18.49
  -4   6  -5   74.31    8.37
   4  -6   5   82.11    9.86
  -4   6  -5   82.51   13.95
   4  -6   6  138.00   15.51
  -4   6  -6  130.78   11.13
  -4   6  -6  121.32   18.10
   4  -6   6  153.30   15.30
   4  -6   7   17.10    6.19
  -4   6  -7    7.68    3.25
   4  -6   7   18.05    6.57
  -4   6  -7    3.82    4.10
   4  -6   8   72.36   12.65
   4  -6   8  108.87   15.06
  -4   6  -8  101.76   10.76
   4  -6   9 1262.72   53.92
   4  -6   9 1192.36   55.53
   4  -6  10    5.29    4.74
   4  -6  10    3.78    6.54
   4  -6  11   25.57    8.75
   4  -6  11   11.64    7.77
   4  -6  12   29.08    9.70
   4  -6  12   63.06   16.46
  -4   5  11   40.55   14.03
  -4   5  11   24.82    9.24
   4  -5 -11   41.16   13.26
  -4   5  10   -1.48    3.26
  -4   5  10   -0.93    3.30
   4  -5 -10    8.16    7.61
  -4   5   9   93.30   15.74
   4  -5  -9   93.77   16.94
  -4   5   9  114.50   18.79
  -4   5   8    8.06    4.74
  -4   5   8   18.36    7.08
  -4   5   8    3.92    3.39
   4  -5  -8   11.83    5.36
  -4   5   7   48.51   10.34
  -4   5   7   65.56   12.21
   4  -5  -7   43.13    8.24
   4  -5  -7   24.12    7.91
  -4   5   7   52.35    9.18
  -4   5   6  425.32   30.09
  -4   5   6  449.27   28.11
   4  -5  -6  463.13   26.17
   4  -5  -6  430.43   30.90
  -4   5   6  457.31   25.49
  -4   5   5  223.00   20.89
   4  -5  -5  245.73   18.37
  -4   5   5  219.95   18.03
   4  -5  -5  214.69   20.57
  -4   5   5  263.29   18.19
  -4   5   4  634.98   33.72
   4  -5  -4  658.65   16.64
  -4   5   4  649.41   17.08
   4  -5  -4  617.83   32.74
  -4   5   4  633.08   26.72
  -4   5   3  133.80   14.58
   4  -5  -3  122.21    8.46
  -4   5   3  113.68    9.79
   4  -5  -3  133.33   14.26
  -4   5   3  125.04    8.61
  -4   5   2 2199.57   56.57
  -4   5   2 2100.78   38.06
  -4   5   2 2214.14   34.43
   4  -5  -2 2086.20   37.64
  -4   5   1  153.20   14.36
  -4   5   1  167.63   11.46
  -4   5   1  149.37    5.53
   4  -5  -1  163.82   11.18
  -4   5   0  212.53   16.00
  -4   5   0  210.56   17.88
   4  -5   0  207.14   13.48
  -4   5   0  229.81   14.25
  -4   5  -1  249.57   16.59
  -4   5  -1  245.27   18.20
   4  -5   1  233.44   15.33
  -4   5  -2 1701.48   41.49
  -4   5  -2 1722.29   48.00
   4  -5   2 1745.77   27.87
   4  -5   2 1756.78   44.25
  -4   5  -3  218.31   14.42
  -4   5  -3  213.30   18.03
   4  -5   3  203.77   12.18
   4  -5   3  204.36   15.85
   4  -5   4  534.80   23.24
  -4   5  -4  548.10   22.75
   4  -5   4  568.34   27.93
  -4   5  -4  531.06   31.50
   4  -5   5   96.22   12.13
  -4   5  -5   90.12    9.13
   4  -5   5  114.40   12.32
  -4   5  -5  129.01   17.10
  -4   5  -6   16.90    4.34
  -4   5  -6   26.02    8.35
   4  -5   6   21.84    6.56
   4  -5   6   23.14    6.58
   4  -5   7  311.10   24.20
  -4   5  -7  340.89   20.14
   4  -5   7  322.20   25.34
   4  -5   8    2.89    4.71
   4  -5   8   12.66    5.33
   4  -5   9   -2.48    3.73
   4  -5   9    1.94    3.92
   4  -5  10   29.57    8.58
   4  -5  10   45.96   12.67
   4  -5  11   47.97   11.07
   4  -5  11   46.52   13.20
   4  -5  12   14.67    7.10
  -4   4  12   42.66   12.80
  -4   4  11   35.27   12.25
  -4   4  11   14.87    6.46
   4  -4 -11   30.22   10.87
  -4   4  10    0.03    2.63
  -4   4  10    9.60    6.24
   4  -4 -10    6.43    4.95
  -4   4  10    5.23    5.01
  -4   4   9    2.55    2.80
   4  -4  -9    6.55    5.15
  -4   4   9    8.87    4.79
  -4   4   9    8.49    4.75
  -4   4   8   88.52   13.71
   4  -4  -8   92.42   12.54
  -4   4   8   82.81   13.68
   4  -4  -8  101.10   15.38
  -4   4   8   98.43   13.57
  -4   4   7  365.51   27.04
   4  -4  -7  355.39   24.33
  -4   4   7  355.68   26.34
   4  -4  -7  328.65   26.19
  -4   4   7  377.93   24.69
  -4   4   6  531.69   31.25
   4  -4  -6  590.44   29.78
  -4   4   6  561.32   30.00
   4  -4  -6  547.72   31.82
  -4   4   6  587.33   28.98
  -4   4   5   16.27    5.29
   4  -4  -5   10.23    3.87
   4  -4  -5    9.94    4.75
  -4   4   5   17.96    5.11
  -4   4   5    8.21    3.58
  -4   4   4 2344.95   59.04
   4  -4  -4 2262.99   27.06
  -4   4   4 2300.67   25.83
  -4   4   4 2329.29   48.12
   4  -4  -4 2374.78   58.34
   4  -4  -3    7.64    2.03
  -4   4   3    2.95    1.31
  -4   4   3    1.03    1.11
  -4   4   3    7.34    2.53
  -4   4   2   98.41   11.02
  -4   4   2  106.20    6.60
   4  -4  -2   98.03    7.85
  -4   4   2  109.95    8.10
   4  -4  -1   66.87    7.03
  -4   4   1   62.83    6.48
  -4   4   0   -0.04    1.31
  -4   4   0   -0.34    1.16
   4  -4   0    2.24    1.70
  -4   4   0    2.16    1.92
   4  -4   1   98.47   10.40
   4  -4   1  114.03   10.48
  -4   4  -1   92.36    9.42
   4  -4   1  110.40   12.44
  -4   4  -1   91.80    9.68
   4  -4   1  103.44    5.52
   4  -4   2 1141.10   34.15
   4  -4   2 1121.34   34.99
  -4   4  -2 1141.10   32.06
  -4   4  -2 1089.55   36.92
   4  -4   2 1139.14   26.13
   4  -4   3   52.19    8.07
  -4   4  -3   53.67    7.00
  -4   4  -3   40.57    8.06
   4  -4   3   48.72    6.63
   4  -4   4    2.47    2.41
  -4   4  -4    2.75    1.72
  -4   4  -4    6.02    3.88
   4  -4   4    1.89    2.39
   4  -4   5  506.75   27.80
  -4   4  -5  503.72   22.85
   4  -4   5  484.09   26.55
   4  -4   6  164.87   16.60
  -4   4  -6  181.26   14.42
   4  -4   6  131.48   15.39
   4  -4   7 1920.92   60.01
   4  -4   7 1786.40   62.16
   4  -4   8    0.93    1.56
   4  -4   8    2.34    2.78
   4  -4   9   38.87    9.79
   4  -4   9   15.83    7.44
   4  -4  10  101.73   18.80
   4  -4  11   13.40    6.28
   4  -4  12   60.48   16.03
  -4   3  12    4.81    7.16
  -4   3  11   15.15    6.87
   4  -3 -11    8.22    5.57
  -4   3  11    6.40    4.26
  -4   3  11    7.19    8.28
  -4   3  10   56.37   11.12
   4  -3 -10   53.75   12.05
  -4   3  10   81.57   13.95
  -4   3  10   55.47   13.75
  -4   3   9  113.48   15.48
  -4   3   9   96.63   15.64
   4  -3  -9  111.21   15.59
  -4   3   9   77.32   13.10
  -4   3   8  107.63   14.38
   4  -3  -8  121.85   15.00
   4  -3  -8  135.17   16.61
  -4   3   8  119.21   14.89
  -4   3   8  116.91   16.16
  -4   3   7   -3.16    2.78
   4  -3  -7    0.33    2.22
  -4   3   7   -0.84    2.05
   4  -3  -7   -2.75    3.21
  -4   3   7    2.54    2.64
  -4   3   6 1381.82   46.29
  -4   3   6 1298.66   43.25
   4  -3  -6 1343.10   45.24
  -4   3   6 1281.94   43.58
   4  -3  -6 1328.69   45.21
  -4   3   5    0.92    1.90
   4  -3  -5    1.01    2.85
   4  -3  -5    4.24    2.54
  -4   3   5    1.85    1.67
  -4   3   4  176.49   14.92
  -4   3   4  161.15   11.83
  -4   3   4  156.58    5.98
  -4   3   3 2942.47   57.31
   4  -3  -3 2805.69   36.79
  -4   3   3 2777.11   41.16
  -4   3   3 2867.84   34.09
  -4   3   2   40.07    6.38
   4  -3  -2   47.39    5.45
  -4   3   2   51.89    5.36
  -4   3   1 1639.67   39.93
   4  -3  -1 1694.43   35.47
  -4   3   1 1634.05   37.16
  -4   3   1 1644.54   19.48
  -4   3   1 1625.11   33.45
   4  -3   0  547.76   23.27
  -4   3   0  617.23   23.37
   4  -3   0  595.43   22.51
  -4   3   0  576.50   13.10
   4  -3   0  588.41   24.47
  -4   3   0  579.07   21.24
   4  -3   0  580.21   12.51
  -4   3   0  593.71   22.05
   4  -3   1 6037.14   76.46
  -4   3  -1 6024.40   72.60
   4  -3   1 6153.54   77.47
   4  -3   1 5990.54   76.33
   4  -3   1 6158.39   57.19
  -4   3  -1 5991.97   76.96
  -4   3  -1 6108.55   55.61
  -4   3  -1 5977.56   75.42
   4  -3   2 4265.40   63.92
  -4   3  -2 4422.70   63.50
   4  -3   2 4380.21   71.16
  -4   3  -2 4395.55   58.62
  -4   3  -2 4375.67   77.03
   4  -3   2 4451.15   59.17
   4  -3   3    6.49    2.66
  -4   3  -3    2.68    3.53
  -4   3  -3    2.51    1.81
   4  -3   3    2.99    2.24
  -4   3  -3    3.42    2.01
   4  -3   4  317.24   20.95
  -4   3  -4  310.74   18.07
   4  -3   4  304.48   20.15
   4  -3   5  888.82   37.13
  -4   3  -5  896.39   32.48
   4  -3   5  820.52   36.40
   4  -3   6 1379.08   49.11
   4  -3   6 1356.79   51.43
   4  -3   7  308.92   24.23
   4  -3   7  339.64   27.78
   4  -3   8  104.40   16.54
   4  -3   9  136.90   20.30
   4  -3  10   19.29    9.82
   4  -3  11   56.02   16.72
  -4   2  13    6.26    5.80
  -4   2  13   11.93    9.23
  -4   2  12   40.12   11.07
  -4   2  12   50.88   14.14
   4  -2 -11   28.03    7.94
  -4   2  11   28.04    9.06
  -4   2  11   28.26    9.68
  -4   2  10    1.92    3.57
  -4   2  10   -0.03    2.96
   4  -2 -10    3.94    3.41
  -4   2  10    1.29    3.59
  -4   2   9   95.24   13.14
  -4   2   9   89.83   14.41
   4  -2  -9   88.35   12.27
  -4   2   9   75.47   12.91
  -4   2   8 1160.17   43.58
  -4   2   8 1100.33   47.17
   4  -2  -8 1055.58   40.93
  -4   2   8 1048.27   44.42
   4  -2  -8 1072.64   44.80
  -4   2   7   34.46    7.58
  -4   2   7   51.13    9.32
   4  -2  -7   39.03    8.45
   4  -2  -7   47.40    8.08
  -4   2   7   43.03    8.65
  -4   2   6   22.62    5.61
  -4   2   6   10.55    4.53
   4  -2  -6    9.96    3.93
  -4   2   6   15.94    4.57
  -4   2   5    0.79    2.12
   4  -2  -5    2.05    2.14
  -4   2   4   12.02    3.47
  -4   2   4    5.46    2.41
   4  -2  -3   46.61    7.26
  -4   2   3   36.19    4.42
  -4   2   3   37.39    6.03
  -4   2   3   41.39    6.36
  -4   2   2 2452.02   46.45
  -4   2   2 2544.01   40.84
  -4   2   2 2400.30   39.39
   4  -2  -1 2210.88   45.42
  -4   2   1 2097.53   42.10
  -4   2   1 2147.24   41.00
   4  -2  -1 2063.80   40.24
  -4   2   1 2130.17   33.29
  -4   2   1 2207.58   32.42
   4  -2   0 4891.56   66.39
  -4   2   0 4774.52   65.03
  -4   2   0 4965.78   64.20
   4  -2   0 4810.04   56.64
   4  -2   0 4824.59   66.65
  -4   2   0 4777.06   61.14
  -4   2   0 4821.03   52.48
   4  -2   0 4868.28   52.58
  -4   2  -1 2226.96   47.22
   4  -2   1 2279.72   46.08
  -4   2  -1 2353.11   46.03
   4  -2   1 2450.06   50.23
   4  -2   1 2367.75   46.36
  -4   2  -1 2411.07   53.03
  -4   2  -1 2361.97   42.85
   4  -2   1 2462.56   42.97
   4  -2   2 1914.65   49.31
  -4   2  -2 1923.84   42.90
   4  -2   2 1913.42   47.25
  -4   2  -2 1887.49   43.75
   4  -2   2 2010.48   44.70
   4  -2   3    5.79    5.03
  -4   2  -3    0.88    1.44
   4  -2   3    6.68    3.08
  -4   2  -4 1078.62   36.15
   4  -2   4 1060.80   39.26
   4  -2   4 1148.56   41.62
   4  -2   5  512.52   30.56
   4  -2   6  874.23   43.02
   4  -2   7  119.81   17.34
   4  -2   8   88.18   15.52
   4  -2   9   -0.62    4.19
   4  -2  10  152.97   24.27
   4  -2  11   41.23   14.34
  -4   1  13    2.00    4.76
  -4   1  13   15.09    8.80
  -4   1  12  254.32   29.72
  -4   1  12  210.25   25.55
   4  -1 -11   36.72    8.31
  -4   1  11   15.27    7.67
  -4   1  11   24.20    8.52
  -4   1  10  113.05   13.26
  -4   1  10  146.02   19.69
   4  -1 -10  114.44   13.82
  -4   1  10  135.01   17.90
  -4   1   9  300.73   21.02
   4  -1  -9  309.56   25.40
  -4   1   9  339.73   27.58
   4  -1  -9  271.54   19.77
  -4   1   9  362.66   27.80
  -4   1   8   68.14    9.36
   4  -1  -8  110.50   14.76
  -4   1   8   85.65   12.77
  -4   1   8  100.46   13.93
  -4   1   7  653.95   27.54
   4  -1  -7  705.50   34.54
  -4   1   7  693.08   34.31
  -4   1   6  350.42   19.00
  -4   1   6  403.21   10.63
  -4   1   6  376.78    8.77
   4  -1  -6  391.27   24.53
   4  -1  -5   19.30    4.83
  -4   1   5   16.23    2.78
  -4   1   5   14.99    3.83
  -4   1   5   22.95    2.92
   4  -1  -5   25.28    5.78
  -4   1   5   16.84    4.55
   4  -1  -4 1805.88   42.85
  -4   1   4 1732.54   38.92
  -4   1   4 1649.74   29.62
  -4   1   4 1732.63   32.20
  -4   1   4 1660.86   38.47
   4  -1  -3 2965.46   51.69
  -4   1   3 2990.33   49.10
  -4   1   3 2919.73   44.97
  -4   1   2 4198.69   57.86
  -4   1   2 4187.73   57.10
  -4   1   2 4054.96   32.74
  -4   1   2 4114.11   51.21
   4  -1  -1 3778.67   57.59
  -4   1   1 3744.64   55.24
  -4   1   1 3713.65   57.35
   4  -1  -1 3874.87   39.14
  -4   1   1 3926.40   53.30
   4  -1  -1 3819.24   48.23
   4  -1   0  383.36   18.87
   4  -1   0  421.93   18.70
  -4   1   0  421.61   20.48
   4  -1   0  412.86   17.42
  -4   1   0  426.22   19.13
   4  -1   1 1554.73   42.50
  -4   1  -1 1571.76   39.25
  -4   1  -1 1541.95   39.96
   4  -1   1 1621.70   40.50
  -4   1  -2  501.12   23.44
   4  -1   2  439.93   23.70
   4  -1   3    3.80    2.68
  -4   1  -3    7.65    3.10
   4  -1   4   19.23    6.37
   4  -1   5  849.17   41.37
   4  -1   6    5.97    4.48
   4  -1   7   22.29    7.32
   4  -1   8   16.45    9.41
   4  -1   9   70.31   16.65
   4  -1  10    6.36    7.88
  -4   0  14   77.41   17.57
  -4   0  13   29.16    9.93
  -4   0  13    6.93    5.20
  -4   0  12   16.82    8.93
  -4   0  12   11.87    6.18
  -4   0  11   29.21    9.41
  -4   0  11   31.19    9.71
  -4   0  10  292.49   19.04
  -4   0  10  326.04   28.13
  -4   0  10  283.40   26.12
  -4   0   9  281.66   17.73
   4   0  -9  307.44   25.23
  -4   0   9  271.51   23.92
  -4   0   8    0.33    0.50
  -4   0   8   -1.68    2.04
   4   0  -8    2.34    2.95
  -4   0   8    0.25    2.07
  -4   0   7    8.27    1.80
  -4   0   7    6.69    2.75
  -4   0   7    2.80    3.00
   4   0  -7   10.05    3.34
  -4   0   6  899.77   27.81
  -4   0   6  992.37   35.48
   4   0  -6  877.46   36.61
  -4   0   6  920.88   21.67
  -4   0   6  917.74   32.34
  -4   0   6  906.91   36.89
   4   0  -6  882.74   30.81
   4   0  -5    7.84    2.98
  -4   0   5   12.50    3.17
  -4   0   5   14.03    3.81
  -4   0   5    6.68    2.03
   4   0  -5    9.31    3.74
  -4   0   5   12.34    3.44
   4   0  -4   86.77    8.61
  -4   0   4   85.85    8.16
  -4   0   4   93.10    8.10
  -4   0   4   76.90    4.71
   4   0  -3 1522.14   35.72
  -4   0   3 1479.05   33.57
   4   0  -2 4297.42   60.59
  -4   0   2 4455.78   60.16
  -4   0   2 4254.38   62.27
  -4   0   1  381.94   18.40
   4   0  -1  398.57   15.72
  -4   0   1  406.61   19.90
   4   0  -1  356.05   17.70
  -4   0   0 1225.65   34.89
  -4   0   0 1323.62   38.90
   4   0   0 1275.98   37.36
  -4   0  -1  126.04   11.84
   4   0   1  106.50   11.68
  -4   0  -2  267.03   18.59
   4   0   2  278.31   20.43
   4   0   3  862.11   38.98
   4   0   4   90.50   14.04
   4   0   5  230.45   22.61
   4   0   6  900.92   48.53
   4   0   7    4.03    5.53
   4   0   8    1.36    4.58
   4   0   9  187.61   27.54
   4   0  10    6.26    7.33
  -4  -1  14   -4.35    6.71
  -4  -1  14    9.23    6.31
  -4  -1  13  114.12   20.18
  -4  -1  13  127.45   20.27
  -4  -1  12    9.73    7.22
  -4  -1  12   10.30    6.14
  -4  -1  11   40.94   10.86
  -4  -1  11   64.71   12.77
  -4  -1  10    0.52    1.26
  -4  -1  10    5.77    4.60
  -4  -1   9  293.74   15.93
   4   1  -9  319.32   25.58
  -4  -1   9  304.89   25.16
  -4  -1   9  252.32   12.12
   4   1  -8   21.80    6.62
  -4  -1   8   19.37    4.11
  -4  -1   8   16.75    3.31
  -4  -1   8   13.43    4.94
  -4  -1   7  318.62   15.58
  -4  -1   7  311.83   19.20
  -4  -1   7  335.33   15.24
  -4  -1   7  317.19   23.21
   4   1  -7  364.60   24.55
   4   1  -6  274.98   15.49
  -4  -1   6  270.20   14.08
  -4  -1   6  283.15   14.38
  -4  -1   6  254.22   13.92
   4   1  -6  228.76   18.37
  -4  -1   6  286.47   14.82
  -4  -1   6  249.05   19.27
   4   1  -5 1078.13   29.52
  -4  -1   5 1097.80   28.33
  -4  -1   5 1084.81   20.19
  -4  -1   5 1130.62   30.38
   4   1  -5 1101.06   38.20
   4   1  -4  761.83   24.89
  -4  -1   4  777.29   24.13
  -4  -1   4  785.64   26.27
   4   1  -4  749.27   29.35
   4   1  -3  611.17   22.67
  -4  -1   3  591.82   22.02
  -4  -1   3  587.74   23.83
  -4  -1   3  577.71   24.84
   4   1  -2 2575.23   50.00
  -4  -1   2 2535.25   48.08
  -4  -1   2 2496.71   54.52
  -4  -1   1   90.68    9.77
   4   1  -1   97.86   11.14
  -4  -1   0  862.88   32.70
   4   1   0  869.75   34.51
   4   1   1  442.49   26.15
   4   1   2  120.91   14.48
   4   1   3  895.65   42.48
   4   1   4    8.68    5.34
   4   1   5  293.76   27.69
   4   1   6  148.64   20.88
   4   1   7   79.97   16.44
   4   1   8   61.40   16.09
  -4  -2  14   16.40    8.28
  -4  -2  14   36.08   11.90
  -4  -2  13    7.81    6.87
  -4  -2  13   11.87    6.74
  -4  -2  12    7.49    6.61
  -4  -2  12    3.31    3.19
  -4  -2  11   98.45   16.14
  -4  -2  10  703.93   24.17
  -4  -2  10  836.74   44.55
  -4  -2   9   91.12    7.57
  -4  -2   9   89.03   13.67
   4   2  -9  106.12   14.64
  -4  -2   9   91.89    8.97
  -4  -2   8   45.98    5.51
  -4  -2   8   41.87    6.18
   4   2  -8   35.30    8.44
  -4  -2   8   28.04    7.49
  -4  -2   8   36.89    6.77
   4   2  -7   13.74    4.34
   4   2  -7   15.16    3.46
  -4  -2   7   14.95    3.03
  -4  -2   7   14.09    3.73
  -4  -2   7   12.87    4.94
  -4  -2   7   17.26    4.11
   4   2  -6  853.94   25.48
  -4  -2   6  861.88   24.47
  -4  -2   6  864.97   23.87
  -4  -2   6  830.90   28.48
   4   2  -6  914.83   36.58
  -4  -2   6  888.49   21.26
  -4  -2   6  899.11   36.89
   4   2  -5   83.65    8.09
  -4  -2   5   70.06    7.28
  -4  -2   5   80.41    9.18
   4   2  -5   71.63    9.77
   4   2  -4 1922.87   40.41
  -4  -2   4 1928.62   40.30
  -4  -2   4 1949.32   45.82
   4   2  -4 1942.36   25.22
   4   2  -4 1888.05   46.41
  -4  -2   3   92.99    9.48
  -4  -2   3  107.21   11.37
  -4  -2   2  370.81   20.60
  -4  -2   2  345.41   20.66
   4   2  -2  318.01   19.58
   4   2  -1   29.92    6.87
  -4  -2   1   36.34    7.22
   4   2   0 1101.68   42.92
   4   2   1 1046.84   44.15
   4   2   2  376.17   27.73
   4   2   3  166.73   19.48
   4   2   4   11.20    5.48
   4   2   5  471.72   37.05
   4   2   6   26.94    9.90
   4   2   7    6.38    6.43
   4   2   8   78.92   19.07
  -4  -3  14   50.16   13.74
  -4  -3  14   41.41   13.06
  -4  -3  13   11.93    8.28
  -4  -3  13   10.38    6.37
  -4  -3  12  345.46   31.83
  -4  -3  11   16.23    4.34
  -4  -3  11   17.64    7.32
  -4  -3  10  821.36   30.44
  -4  -3  10  763.73   42.69
  -4  -3   9   18.54    4.81
  -4  -3   9   14.08    2.62
  -4  -3   8   79.05    6.68
  -4  -3   8   94.62   10.27
  -4  -3   8   78.48    9.73
   4   3  -8   87.92   12.56
  -4  -3   8   88.23   12.82
   4   3  -8   75.27    7.13
   4   3  -7  495.89   18.56
  -4  -3   7  528.94   30.07
  -4  -3   7  524.12   18.58
   4   3  -7  500.70   28.56
  -4  -3   7  461.58   21.89
  -4  -3   7  484.34   23.60
   4   3  -6  379.64   17.06
  -4  -3   6  413.30   17.85
   4   3  -6  428.67   19.43
  -4  -3   6  432.09   22.71
   4   3  -6  361.68   22.82
  -4  -3   6  419.71   25.17
   4   3  -5 1532.68   44.65
   4   3  -5 1491.63   36.07
  -4  -3   5 1544.80   37.34
   4   3  -5 1610.35   31.14
  -4  -3   5 1557.84   43.64
   4   3  -4    8.65    2.81
  -4  -3   4    6.31    3.05
  -4  -3   4    0.48    1.38
   4   3  -4   10.21    2.84
  -4  -3   3  517.92   26.25
   4   3  -3  452.96   21.10
   4   3  -2   20.83    5.64
  -4  -3   2   20.03    5.44
  -4  -3   1  239.41   19.24
   4   3  -1  179.48   17.21
   4   3   0    7.83    5.86
  -4  -3   0    9.26    4.59
  -4  -3  -1 1376.32   49.62
   4   3   1 1282.86   52.41
   4   3   2   29.29    7.79
  -4  -3  -2   26.41    8.48
  -4  -3  -3   75.33   12.37
   4   3   3   67.76   13.66
   4   3   4    8.65    6.19
  -4  -3  -4   14.30    5.43
   4   3   5    2.45    3.64
  -4  -3  -5    5.94    4.60
  -4  -3  -6   71.33   13.27
   4   3   6   91.14   18.71
   4   3   7   18.54    9.62
  -4  -4  14    1.36    3.19
  -4  -4  14    1.21    4.31
  -4  -4  13    5.95    5.44
  -4  -4  12  148.58   21.25
  -4  -4  11  165.55   15.09
  -4  -4  11  123.81   18.88
  -4  -4  10    3.49    2.35
  -4  -4  10    2.57    2.84
  -4  -4   9  125.46   13.05
  -4  -4   9   84.99   13.78
  -4  -4   8   24.64    5.95
   4   4  -8   17.08    3.32
  -4  -4   8   11.00    5.44
   4   4  -7  102.19    8.61
   4   4  -7   92.65   10.69
  -4  -4   7  104.44   11.92
   4   4  -7  105.33   13.09
  -4  -4   7  120.35   14.63
   4   4  -6    1.38    1.42
   4   4  -6    0.38    1.57
   4   4  -6   -2.00    1.78
  -4  -4   6    4.46    3.28
  -4  -4   6   -1.96    2.77
   4   4  -5  302.18   15.76
  -4  -4   5  301.09   20.95
   4   4  -5  276.35   18.82
  -4  -4   5  312.68   20.80
   4   4  -4   45.64    7.25
   4   4  -4   68.86    8.85
  -4  -4   4   73.20   10.20
  -4  -4   3  274.79   20.61
   4   4  -3  262.18   16.23
   4   4  -2   -0.90    1.81
  -4  -4   2   -1.86    1.70
   4   4  -2    0.75    1.07
  -4  -4   1  977.76   41.34
   4   4  -1  985.36   26.85
   4   4  -1 1002.16   44.19
   4   4   0   -1.17    3.35
   4   4   0    3.43    1.76
  -4  -4  -1  395.38   28.40
   4   4   1  359.72   29.94
   4   4   2   60.61   12.92
  -4  -4  -2   48.24    9.98
  -4  -4  -3  239.34   23.21
   4   4   3  214.85   25.30
   4   4   4   -1.35    3.88
  -4  -4  -4    1.15    4.25
   4   4   5   83.67   17.42
  -4  -4  -5   49.55   11.72
   4   4   6   24.18   12.01
  -4  -4  -6   45.97   11.14
  -4  -5  14   41.32   12.71
  -4  -5  13   42.45   12.32
  -4  -5  12  145.12   15.77
  -4  -5  12  137.15   20.83
  -4  -5  11    3.77    2.94
  -4  -5  11    5.38    5.81
  -4  -5  10   56.06    9.83
  -4  -5  10   56.11   11.91
  -4  -5   9    3.67    3.33
  -4  -5   9    7.63    4.46
   4   5  -8   67.05   10.04
  -4  -5   8   64.16    9.99
  -4  -5   8   40.90    8.99
   4   5  -7  730.85   25.26
   4   5  -7  800.43   31.24
  -4  -5   7  806.68   35.90
  -4  -5   7  822.90   37.77
   4   5  -6  300.22   17.99
  -4  -5   6  288.99   21.57
   4   5  -6  284.53   20.73
  -4  -5   6  255.91   19.91
  -4  -5   5  374.11   24.92
   4   5  -5  427.85   22.70
   4   5  -5  383.95   22.77
  -4  -5   5  379.56   22.95
   4   5  -4    0.82    1.14
  -4  -5   4    4.44    3.03
  -4  -5   4    3.49    1.65
  -4  -5   3   21.93    6.29
   4   5  -3   21.52    4.87
   4   5  -2 1079.89   30.63
  -4  -5   2 1030.94   43.43
   4   5  -2 1103.67   47.08
  -4  -5   1  705.23   37.45
   4   5  -1  740.52   21.81
   4   5  -1  749.43   41.21
   4   5   0   -1.06    2.28
  -4  -5   0    0.07    1.74
   4   5   1   20.27    8.20
  -4  -5  -1   12.83    5.54
  -4  -5  -2  467.79   32.63
   4   5   2  487.04   38.59
  -4  -5  -3  110.29   16.99
   4   5   3  114.21   19.59
   4   5   4   50.00   13.19
  -4  -5  -4   73.07   13.75
   4   5   5   19.92    9.39
  -4  -5  -5   28.11    8.74
   4   5   6    3.91    7.90
  -4  -6  14   24.61   10.06
  -4  -6  13  145.60   22.21
  -4  -6  12   48.25   12.55
  -4  -6  12   39.28    8.92
  -4  -6  11   85.89   12.84
  -4  -6  11   76.26   14.66
  -4  -6  10   38.13    8.66
  -4  -6  10   51.30   11.07
   4   6  -9  428.14   28.95
  -4  -6   9  467.83   29.17
  -4  -6   9  447.85   31.67
   4   6  -8    6.33    3.83
  -4  -6   8   -0.59    2.13
  -4  -6   8    0.92    2.65
  -4  -6   7  237.27   20.75
   4   6  -7  267.31   19.09
  -4  -6   7  233.33   20.21
  -4  -6   6  158.22   17.20
   4   6  -6  182.34   15.83
  -4  -6   5  435.89   28.54
   4   6  -5  428.09   26.51
  -4  -6   5  427.91   24.19
  -4  -6   4    9.19    4.57
  -4  -6   4   17.38    4.43
  -4  -6   3   77.66   12.34
  -4  -6   3   57.55    7.98
  -4  -6   2 1287.84   51.78
   4   6  -2 1369.31   55.75
   4   6  -1    2.71    6.00
  -4  -6   1    0.17    1.95
  -4  -6   0   58.69   11.58
   4   6   0   79.86   14.91
  -4  -6  -1  121.87   17.53
   4   6   1  125.64   20.02
   4   6   2    6.02    4.56
  -4  -6  -2   -4.12    3.13
  -4  -6  -3  108.48   16.70
   4   6   3  144.23   23.76
   4   6   4   22.51   10.40
  -4  -6  -4   20.62    7.67
  -4  -7  14   -3.86    4.88
  -4  -7  13   11.34    5.07
  -4  -7  13    5.86    6.08
  -4  -7  12   32.14    8.82
  -4  -7  12   30.84   10.47
  -4  -7  11    0.74    3.44
  -4  -7  11    0.96    3.58
   4   7 -10  116.61   16.67
  -4  -7  10  146.32   17.31
  -4  -7  10  126.17   17.92
   4   7  -9   54.88   10.82
  -4  -7   9   73.28   12.70
  -4  -7   9   43.56   10.39
   4   7  -8  760.89   36.01
  -4  -7   8  763.89   39.93
  -4  -7   8  745.83   38.57
   4   7  -7   70.38   10.47
  -4  -7   7   85.26   13.53
  -4  -7   7   91.22   10.74
  -4  -7   7   71.13   11.64
   4   7  -6   10.08    4.45
  -4  -7   6   17.02    6.26
  -4  -7   6   11.49    4.23
   4   7  -5    3.43    1.90
  -4  -7   5   13.10    5.30
  -4  -7   5    8.84    3.62
  -4  -7   4  221.16   21.88
  -4  -7   4  236.90   16.89
  -4  -7   3    4.10    4.01
  -4  -7   3    6.50    2.64
  -4  -7   2   75.02   13.62
   4   7  -2   92.14   15.67
  -4  -7   1   76.58   14.31
   4   7  -1  110.02   17.72
   4   7   0   15.86    7.27
  -4  -7   0    5.27    5.19
   4   7   1   28.85   10.68
  -4  -7  -1   10.30    6.38
   4   7   2    1.06    4.02
  -4  -7  -2    5.60    6.12
   4   7   3   19.87   10.31
  -4  -7  -3   31.27   10.22
  -4  -8  14   -2.62    5.30
  -4  -8  13   27.79   10.41
  -4  -8  13   19.68    7.42
  -4  -8  12   -2.68    2.10
  -4  -8  12   -6.08    5.52
  -4  -8  11   94.28   15.25
  -4  -8  11   70.50   14.64
  -4  -8  10   10.48    5.04
   4   8 -10   21.38    8.09
  -4  -8  10   13.72    6.39
  -4  -8   9    2.34    3.48
   4   8  -9   -1.60    4.39
  -4  -8   9   -1.09    2.59
  -4  -8   8    0.66    2.93
  -4  -8   8    1.38    3.51
  -4  -8   7   64.07   12.48
   4   8  -7   58.39   10.74
  -4  -8   7   60.19   10.80
   4   8  -6   34.84    9.10
  -4  -8   6   32.64    9.56
  -4  -8   6   28.04    6.85
   4   8  -5  110.59   17.34
  -4  -8   5  114.73   16.44
  -4  -8   5  111.57   12.44
  -4  -8   4   -1.85    2.81
  -4  -8   3  415.25   32.73
  -4  -8   2   19.05    8.34
  -4  -8   1  310.09   29.13
   4   8  -1  289.41   29.82
   4   8   0   34.05   11.38
  -4  -8   0   17.90    6.93
   4   8   1   52.13   13.98
  -4  -8  -1   51.85   13.09
   4   8   2    4.01    4.93
  -4  -8  -2    1.45    5.32
  -4  -9  13    6.41    5.61
  -4  -9  13   21.75   10.08
  -4  -9  12   56.84   12.52
  -4  -9  12   44.08   12.31
  -4  -9  11   26.17    8.62
  -4  -9  11   23.06    8.37
  -4  -9  10   50.66   12.08
  -4  -9  10   31.12    9.33
  -4  -9   9   13.44    7.18
   4   9  -9    9.90    5.73
  -4  -9   9   15.73    6.12
   4   9  -8  132.17   17.11
  -4  -9   8  100.43   16.24
  -4  -9   8   91.10   13.62
   4   9  -7   46.48   10.35
  -4  -9   7   42.57    9.33
  -4  -9   7   47.74   11.06
   4   9  -6   35.53   10.03
  -4  -9   6   22.51    8.01
  -4  -9   6   35.36    9.58
   4   9  -5  180.33   23.86
  -4  -9   5  168.29   21.39
  -4  -9   4   17.88    6.58
  -4  -9   3   90.03   16.48
  -4  -9   2  144.76   20.77
   4   9  -1   10.71    5.93
  -4  -9   1   13.72    7.70
   4   9   0   -1.27    3.77
  -4  -9   0   -0.10    3.73
  -4  -9  -1  127.19   20.99
  -4 -10  13   24.88    9.41
  -4 -10  13   29.48   11.04
  -4 -10  12   27.39    9.13
  -4 -10  12   11.22    6.24
  -4 -10  11   15.92    7.57
  -4 -10  11    5.48    5.22
  -4 -10  10   15.96    7.47
  -4 -10  10    2.53    3.45
  -4 -10   9   10.26    6.43
  -4 -10   8   64.11   14.04
   4  10  -7   42.60   11.48
  -4 -10   7   33.61    9.78
   4  10  -6   19.65    7.76
  -4 -10   6   20.86    7.56
   4  10  -5    4.85    6.56
  -4 -10   5    6.57    7.01
  -4 -10   5   13.87    7.36
  -4 -10   4   10.74    5.97
  -4 -10   4    3.02    4.81
  -4 -10   3    0.21    3.22
  -4 -10   2   -0.18    4.65
  -4 -10   1   51.89   13.73
  -4 -11  11    1.36    4.79
  -4 -11  10    1.55    4.94
  -4 -11   9   47.39   12.29
  -4 -11   8    3.93    4.59
  -4 -11   7   31.54   10.68
  -4 -11   6    5.95    5.55
   4  11  -5   -1.14    5.51
  -4 -11   5    6.42    6.40
   4  11  -4    5.12    8.02
  -4 -11   4   -2.16    4.38
  -4 -11   3   19.87   10.45
  -5  15  -3   27.92   11.45
   5 -15   3   28.31   10.42
  -5  15  -4   18.91   10.11
   5 -15   4   16.54    8.86
   5 -15   5   21.48    9.22
  -5  14  -1   70.03   18.96
  -5  14  -2  187.98   26.74
  -5  14  -2  247.51   34.73
   5 -14   2  166.86   21.73
  -5  14  -3    0.30    3.44
  -5  14  -3    7.70    6.14
   5 -14   3    2.77    4.48
  -5  14  -4   29.38   10.81
  -5  14  -4   23.68   10.79
   5 -14   4   58.61   13.96
  -5  14  -5   -0.14    4.44
   5 -14   5   -1.47    4.82
  -5  14  -6   -7.06    7.26
   5 -14   6    7.62    5.86
   5 -14   7   31.02   11.07
  -5  14  -7   40.25   13.30
   5 -14   8   10.14    6.96
  -5  14  -8   22.15   11.69
  -5  13   1   95.65   20.83
  -5  13   0   44.77   13.30
  -5  13   0   49.18   17.14
  -5  13  -1   69.36   16.40
  -5  13  -1   53.28   16.48
   5 -13   1   30.03    8.74
  -5  13  -2   71.52   18.43
  -5  13  -2   63.20   15.43
   5 -13   2   78.59   14.24
  -5  13  -3   51.37   12.29
  -5  13  -3   77.43   17.68
   5 -13   3   57.04   11.83
  -5  13  -4   44.05   11.24
  -5  13  -4   42.68   13.72
   5 -13   4   69.15   13.72
  -5  13  -5   40.09   13.27
  -5  13  -5    8.02    4.53
   5 -13   5   38.75   10.68
  -5  13  -6   72.63   13.22
  -5  13  -6   67.50   16.53
   5 -13   6   85.48   16.08
   5 -13   7   -3.05    3.53
  -5  13  -7   15.79    8.86
   5 -13   8    1.68    3.81
  -5  13  -8   11.65    9.92
  -5  13  -9   -5.96    5.63
   5 -13   9    8.71    7.79
   5 -13  10   19.67    9.55
  -5  13 -10   29.97   12.07
  -5  12   3  170.40   26.61
  -5  12   2   72.79   17.25
  -5  12   1   18.88   10.23
  -5  12   0    5.25    6.71
  -5  12   0   -5.12    6.91
   5 -12   0    2.63    3.75
  -5  12  -1    8.78    6.16
  -5  12  -1    3.05    5.17
   5 -12   1   -0.99    3.43
  -5  12  -2   66.53   13.73
  -5  12  -2   71.93   17.26
   5 -12   2   87.23   13.97
  -5  12  -3   66.36   13.98
  -5  12  -3   53.47   13.94
   5 -12   3   47.64   10.72
  -5  12  -4   25.13    8.51
  -5  12  -4   27.63   10.50
   5 -12   4   42.50   10.38
  -5  12  -5  136.99   17.62
  -5  12  -5  117.40   19.90
   5 -12   5  137.20   19.10
   5 -12   6    3.53    5.00
  -5  12  -6   17.94    6.24
  -5  12  -6    5.65    6.40
   5 -12   7    8.44    5.83
  -5  12  -7    5.89    6.64
   5 -12   8    5.52    5.01
  -5  12  -8   14.98    9.03
  -5  12  -9   80.58   19.42
   5 -12   9   91.20   17.78
   5 -12  10    6.74    6.24
  -5  12 -10   -1.03    5.77
   5 -12  11   -1.56    4.07
  -5  12 -11    4.80    7.09
  -5  11   4    7.30    6.36
  -5  11   2   39.53   12.00
  -5  11   1   56.62   13.56
   5 -11  -1   64.11   11.19
  -5  11   0   -2.64    4.36
  -5  11   0   -0.47    4.82
   5 -11   0    1.00    3.27
  -5  11  -1    2.51    2.71
  -5  11  -1   -3.14    5.81
   5 -11   1   -0.70    2.57
  -5  11  -2  351.47   30.21
  -5  11  -2  365.41   34.91
   5 -11   2  343.77   26.75
  -5  11  -3  204.98   21.56
  -5  11  -3  219.64   26.27
   5 -11   3  228.00   22.11
  -5  11  -4   36.50    9.38
  -5  11  -4   24.38    8.90
   5 -11   4   37.66    9.18
   5 -11   5    1.03    3.21
  -5  11  -5    2.43    2.23
  -5  11  -5    2.85    3.97
  -5  11  -6  185.21   18.37
  -5  11  -6  184.51   24.14
   5 -11   6  195.01   22.15
   5 -11   7    1.27    2.71
  -5  11  -7    4.08    3.45
  -5  11  -7    4.52    2.64
   5 -11   8    5.37    4.25
  -5  11  -8   -1.53    3.88
   5 -11   8    1.87    2.88
   5 -11   9   43.22   10.80
  -5  11  -9   26.92   11.80
   5 -11   9   32.67    9.53
  -5  11 -10  173.80   30.96
   5 -11  10  157.49   21.00
   5 -11  10  193.07   25.32
  -5  11 -11   35.24   14.78
   5 -11  11   32.77   11.16
   5 -11  11   12.52    6.09
   5 -11  12   30.39   10.58
  -5  10   6   39.50   12.66
   5 -10  -6   38.92   13.13
  -5  10   5   11.48    6.74
   5 -10  -5    0.12    4.64
  -5  10   4  565.28   43.75
   5 -10  -4  630.54   45.45
  -5  10   3   18.63    8.07
  -5  10   2   33.26   10.31
   5 -10  -2   31.57    7.34
  -5  10   1   78.65   15.00
   5 -10  -1   62.85   10.09
  -5  10   0    0.32    3.61
  -5  10   0   -0.85    4.63
   5 -10   0   10.71    4.79
  -5  10  -1  229.76   23.61
  -5  10  -1  203.22   25.70
   5 -10   1  194.61   18.44
  -5  10  -2  274.29   24.44
  -5  10  -2  294.26   29.09
   5 -10   2  336.32   25.02
  -5  10  -3  132.78   16.17
  -5  10  -3  193.80   22.63
   5 -10   3  176.39   18.72
  -5  10  -4  328.30   24.40
  -5  10  -4  249.49   25.61
   5 -10   4  278.49   24.21
  -5  10  -5   98.26   12.84
  -5  10  -5  109.47   17.67
   5 -10   5  120.45   16.25
  -5  10  -6   48.89    8.77
   5 -10   6   49.70   10.86
  -5  10  -6   40.72   12.29
   5 -10   6   27.25    6.43
  -5  10  -7   55.51    9.04
  -5  10  -7   90.14   17.45
   5 -10   7   70.06   10.82
   5 -10   7   83.35   14.40
  -5  10  -8   84.96   18.21
   5 -10   8   69.24   11.98
   5 -10   8  114.79   17.78
   5 -10   9   -1.30    2.98
  -5  10  -9    6.04    7.79
   5 -10   9    3.96    3.80
  -5  10 -10   20.70   10.35
   5 -10  10    8.20    6.34
   5 -10  10    7.98    5.76
   5 -10  11   57.11   13.36
   5 -10  11   35.79   11.52
   5 -10  12    1.74    4.44
   5 -10  12    3.83    6.36
  -5   9   7    6.49    7.49
   5  -9  -7    6.06    6.23
  -5   9   6    1.84    4.97
   5  -9  -6   -2.66    5.70
  -5   9   5   -0.25    2.92
   5  -9  -5    8.77    7.70
  -5   9   4  217.37   25.24
   5  -9  -4  225.93   25.76
  -5   9   3   60.33   13.87
   5  -9  -3   31.60    6.49
   5  -9  -2    9.23    3.62
  -5   9   2    1.02    2.98
  -5   9   1    5.69    4.11
   5  -9  -1    4.86    2.59
  -5   9   0  991.67   47.59
  -5   9   0  920.03   53.45
   5  -9   0  911.85   37.07
  -5   9  -1   43.49    9.69
  -5   9  -1   61.53   13.49
   5  -9   1   40.27    8.05
  -5   9  -2  237.14   21.18
  -5   9  -2  202.02   22.05
   5  -9   2  183.02   17.86
  -5   9  -3   70.59   11.10
  -5   9  -3   89.74   14.97
   5  -9   3   70.81   11.13
  -5   9  -4  206.34   18.09
  -5   9  -4  186.75   21.28
   5  -9   4  196.02   19.18
   5  -9   5    5.28    3.96
  -5   9  -5    2.02    2.52
  -5   9  -5    1.23    2.52
   5  -9   5    6.41    3.04
  -5   9  -6  161.24   14.70
  -5   9  -6  149.27   20.78
   5  -9   6  157.83   14.93
   5  -9   6  126.37   16.41
  -5   9  -7  192.64   15.86
   5  -9   7  208.79   18.90
  -5   9  -7  214.16   26.82
   5  -9   7  205.39   21.95
  -5   9  -8   28.38    6.31
  -5   9  -8   53.23   15.42
   5  -9   8   35.43    9.83
   5  -9   8   24.16    7.49
   5  -9   9   89.44   15.86
  -5   9  -9   64.77   16.79
   5  -9   9   94.16   15.38
   5  -9  10   78.21   15.66
   5  -9  10   49.30   12.12
   5  -9  11   23.14    8.56
   5  -9  11   10.92    7.27
   5  -9  12   75.79   16.69
   5  -9  12   72.59   15.25
   5  -9  13   10.64    6.96
   5  -8  -8  115.69   20.50
  -5   8   7    3.95    3.56
   5  -8  -7   13.38    6.74
  -5   8   6   67.16   14.58
   5  -8  -6   68.72   14.61
  -5   8   5   84.63   15.40
   5  -8  -5   87.47   15.96
  -5   8   5  102.21   13.20
  -5   8   4   44.28   10.50
  -5   8   4   54.69    8.70
   5  -8  -4   43.85   10.28
  -5   8   3   61.91   12.49
  -5   8   3   75.88    9.27
   5  -8  -3   66.92    8.31
  -5   8   2  595.49   36.74
  -5   8   2  568.73   20.59
   5  -8  -2  579.20   25.99
  -5   8   1 1736.80   60.94
   5  -8  -1 1653.19   45.65
   5  -8   0    9.13    3.26
  -5   8   0   15.48    7.47
  -5   8   0   15.21    6.29
  -5   8  -1  294.58   22.99
  -5   8  -1  233.75   23.28
   5  -8   1  267.21   19.68
  -5   8  -2  278.20   21.36
  -5   8  -2  291.18   24.60
   5  -8   2  270.40    9.66
   5  -8   2  272.09   20.31
   5  -8   3    0.90    0.92
  -5   8  -3    0.70    2.10
  -5   8  -3    0.35    1.61
   5  -8   3    1.17    1.14
  -5   8  -4   58.08    9.17
  -5   8  -4   36.90    8.42
   5  -8   4   55.66    6.99
   5  -8   4   63.72   10.76
  -5   8  -5   95.57   15.40
  -5   8  -5  117.31   12.37
   5  -8   5   97.79   10.72
  -5   8  -6  122.85   12.42
  -5   8  -6   82.04   15.46
   5  -8   6  106.44   12.72
   5  -8   6  107.12   15.02
   5  -8   7  173.68   19.86
   5  -8   7  182.72   18.16
  -5   8  -7  196.42   15.54
  -5   8  -7  153.45   22.65
  -5   8  -8   46.68    7.81
  -5   8  -8   57.69   15.21
   5  -8   8   51.42   11.36
   5  -8   8   36.74    9.48
   5  -8   9  121.70   17.94
   5  -8   9   55.86   12.40
   5  -8  10  221.06   25.45
   5  -8  10  246.63   26.86
   5  -8  11    1.93    4.06
   5  -8  12   37.10   11.69
   5  -8  12   21.27    8.18
  -5   7  10  101.98   20.17
  -5   7   9   10.44    7.04
   5  -7  -9    0.08    3.21
  -5   7   8   62.73   13.92
   5  -7  -8   53.38   12.90
  -5   7   7   25.94    8.07
  -5   7   7   26.20    9.26
   5  -7  -7   10.95    6.01
  -5   7   6    3.83    3.12
  -5   7   6    4.88    4.49
   5  -7  -6    0.03    3.03
   5  -7  -6    0.95    2.13
  -5   7   5  154.77   19.67
   5  -7  -5  126.49   14.20
   5  -7  -5  139.88   18.70
  -5   7   5  144.16   15.00
  -5   7   5  141.32   13.97
   5  -7  -4  590.28   21.02
  -5   7   4  586.53   36.43
  -5   7   4  633.10   27.76
  -5   7   3    9.83    3.16
  -5   7   3    3.13    2.79
   5  -7  -3    7.26    2.40
  -5   7   2  150.87   17.46
  -5   7   2  171.21   10.01
   5  -7  -2  174.28   13.27
  -5   7   1 1542.66   53.30
   5  -7  -1 1504.95   40.83
  -5   7   0 1671.20   52.57
  -5   7   0 1603.91   59.12
   5  -7   0 1576.79   43.72
  -5   7  -1   81.78   11.18
  -5   7  -1   90.69   13.21
   5  -7   1   94.19   11.15
  -5   7  -2   37.20    7.70
   5  -7   2   27.27    6.26
  -5   7  -2   30.77    7.75
   5  -7   2   24.08    2.66
  -5   7  -3   47.89    7.99
  -5   7  -3   52.30   10.15
   5  -7   3   61.29    6.33
   5  -7   3   53.23    9.33
  -5   7  -4  840.10   32.44
   5  -7   4  867.14   28.44
  -5   7  -4  868.14   42.85
   5  -7   4  880.18   38.91
   5  -7   5  483.55   30.06
  -5   7  -5  497.47   24.55
  -5   7  -5  463.74   33.85
   5  -7   5  449.85   23.50
   5  -7   6 1315.06   51.95
  -5   7  -6 1354.42   40.26
  -5   7  -6 1251.08   60.33
   5  -7   6 1273.01   44.26
  -5   7  -7    8.85    3.92
   5  -7   7    6.67    3.63
   5  -7   7    1.00    1.53
   5  -7   8  413.20   31.60
  -5   7  -8  404.71   22.87
   5  -7   8  405.14   30.05
   5  -7   9    3.87    4.85
   5  -7   9   11.03    5.26
   5  -7  10    0.06    2.99
   5  -7  10    8.08    6.83
   5  -7  11   47.40   12.04
   5  -7  11   27.67   10.04
   5  -7  12    3.65    4.68
   5  -7  12   11.74    7.76
   5  -6 -11  134.60   22.11
  -5   6  10   54.88   14.43
   5  -6 -10   50.55   13.86
  -5   6   9   24.15    9.10
  -5   6   9   18.15    7.73
   5  -6  -9   21.21    8.67
  -5   6   8   56.12   12.44
  -5   6   8   53.11   11.51
   5  -6  -8   58.21   12.80
  -5   6   7   54.09   10.77
  -5   6   7   48.56   11.04
   5  -6  -7   77.93   12.37
   5  -6  -7   27.49    8.62
  -5   6   7   56.80   10.18
  -5   6   6   34.24    7.84
  -5   6   6   21.28    7.33
   5  -6  -6   48.34    9.00
   5  -6  -6   44.76   10.58
  -5   6   6   35.71    7.75
  -5   6   5   59.41   11.39
  -5   6   5   41.54    7.54
   5  -6  -5   65.37   12.27
  -5   6   5   45.67    8.36
  -5   6   4  526.33   32.79
   5  -6  -4  557.72   18.82
  -5   6   4  529.08   18.42
  -5   6   4  562.25   24.23
  -5   6   3   20.62    3.98
  -5   6   3   22.13    7.00
   5  -6  -3   17.90    3.87
  -5   6   3   16.35    3.62
  -5   6   2  379.18   25.57
  -5   6   2  339.08   17.41
  -5   6   2  346.03   11.78
   5  -6  -2  359.26   18.02
  -5   6   1  360.32   23.91
   5  -6  -1  309.53   17.78
  -5   6   0  573.46   28.89
  -5   6   0  621.47   32.68
   5  -6   0  589.11   25.84
  -5   6  -1   88.22   11.04
  -5   6  -1   76.52   10.98
   5  -6   1   83.55   10.32
   5  -6   2  226.01   17.50
  -5   6  -2  261.10   18.22
  -5   6  -2  230.79   19.21
   5  -6   2  259.11   10.25
   5  -6   3  539.03   28.50
  -5   6  -3  562.94   26.17
  -5   6  -3  538.50   30.87
   5  -6   3  527.82   19.86
  -5   6  -4  665.74   27.96
  -5   6  -4  677.88   37.96
   5  -6   4  683.85   26.58
   5  -6   5  497.79   29.96
  -5   6  -5  452.46   23.13
  -5   6  -5  452.28   33.85
   5  -6   5  502.58   26.13
   5  -6   6  477.39   30.96
  -5   6  -6  488.64   24.10
  -5   6  -6  439.40   37.18
   5  -6   6  504.60   28.99
   5  -6   7  303.15   25.51
  -5   6  -7  306.09   19.93
   5  -6   7  296.46   24.49
   5  -6   8  132.05   17.56
  -5   6  -8  130.61   13.71
   5  -6   8  125.82   17.44
   5  -6   9   49.07   11.45
   5  -6   9   57.27   12.59
   5  -6  10    5.89    6.07
   5  -6  10    2.01    4.94
   5  -6  11   -1.30    2.93
   5  -6  11   -5.44    5.46
   5  -6  12   20.18    9.67
  -5   5  11   11.14    9.33
  -5   5  11    7.04    5.47
   5  -5 -11    9.82    7.02
  -5   5  10   52.14   12.67
  -5   5  10   36.71    9.98
   5  -5 -10   35.98    9.79
  -5   5   9  151.40   19.87
  -5   5   9  145.70   20.18
   5  -5  -9  155.57   20.59
  -5   5   9  119.03   16.09
  -5   5   8  181.84   21.03
   5  -5  -8  171.17   18.40
  -5   5   8  184.45   20.46
   5  -5  -8  147.06   18.86
  -5   5   8  194.01   19.50
  -5   5   7   29.07    7.89
   5  -5  -7   43.39   10.09
   5  -5  -7   41.32    9.43
  -5   5   7   40.52    8.52
  -5   5   7   41.03    9.33
  -5   5   6  989.69   45.69
   5  -5  -6  972.19   41.11
  -5   5   6  966.15   38.90
   5  -5  -6 1028.94   45.57
  -5   5   6 1063.00   41.71
  -5   5   5  226.21   20.94
  -5   5   5  190.20   15.48
  -5   5   4   95.68   13.06
   5  -5  -4   90.47    7.20
  -5   5   4   92.09    6.71
  -5   5   4   84.47    9.00
  -5   5   3  141.68   15.17
   5  -5  -3  132.64    9.92
  -5   5   3  136.59    9.42
  -5   5   3  142.03    9.42
  -5   5   2  749.19   33.15
   5  -5  -2  767.92   25.52
  -5   5   2  716.03   24.04
  -5   5   2  708.22   14.18
  -5   5   1   36.44    7.17
   5  -5  -1   31.65    5.76
  -5   5   1   41.61    8.32
   5  -5   0 1664.68   42.72
  -5   5   0 1725.98   47.70
  -5   5   0 1759.25   48.16
   5  -5   1  953.71   33.93
  -5   5  -1  911.94   33.14
  -5   5  -1  902.33   34.39
   5  -5   1  885.88   14.29
   5  -5   2 2376.59   56.30
  -5   5  -2 2418.42   52.99
  -5   5  -2 2470.89   60.36
   5  -5   2 2388.61   37.54
   5  -5   3  111.52   12.90
  -5   5  -3  118.46   11.62
  -5   5  -3  118.23   14.75
   5  -5   3  127.74   10.69
   5  -5   4    1.89    2.69
  -5   5  -4    1.45    2.32
  -5   5  -4   -1.56    2.32
   5  -5   4    0.59    1.87
   5  -5   5  406.05   26.88
  -5   5  -5  423.90   22.54
  -5   5  -5  443.19   35.22
   5  -5   5  388.92   24.17
  -5   5  -6    8.70    3.91
   5  -5   6   14.81    6.29
   5  -5   6    8.57    3.26
   5  -5   7   52.78   10.75
  -5   5  -7   66.07   10.06
   5  -5   7   76.58   13.41
   5  -5   8  128.41   18.32
   5  -5   8  102.70   15.62
   5  -5   9  144.68   19.44
   5  -5   9  140.74   20.50
   5  -5  10    0.59    4.84
   5  -5  10    7.22    5.87
   5  -5  11  120.89   21.40
  -5   4  12   12.25    8.09
  -5   4  11   52.05   12.20
  -5   4  11   45.82   13.56
  -5   4  10    7.85    5.47
   5  -4 -10    2.51    2.81
  -5   4  10    6.43    4.91
  -5   4  10    0.85    3.50
  -5   4   9   15.32    6.33
   5  -4  -9   21.11    7.79
   5  -4  -9   12.44    5.27
  -5   4   9   21.13    7.11
  -5   4   9   18.71    7.64
  -5   4   8  168.66   19.12
   5  -4  -8  137.78   16.78
  -5   4   8  173.62   19.69
   5  -4  -8  207.11   21.07
  -5   4   8  163.11   17.95
  -5   4   7   98.92   14.03
   5  -4  -7  124.11   15.51
  -5   4   7  115.82   14.58
  -5   4   7  131.11   15.54
  -5   4   6  896.38   40.52
   5  -4  -6  905.08   39.17
  -5   4   6  953.94   37.47
  -5   4   6  972.35   40.22
  -5   4   5    4.98    3.64
  -5   4   5   -0.77    1.10
  -5   4   4 1254.57   43.14
  -5   4   4 1253.24   32.20
  -5   4   4 1283.50   23.71
  -5   4   3    4.00    2.77
  -5   4   3    7.28    2.24
   5  -4  -3   14.85    3.40
  -5   4   3   13.39    2.79
   5  -4  -2   44.43    6.17
  -5   4   2   34.05    3.30
  -5   4   2   35.05    5.24
  -5   4   1   66.54    9.13
   5  -4  -1   74.01    8.67
  -5   4   1   58.08    7.83
  -5   4   1   66.97    7.77
  -5   4   0 1901.35   46.20
   5  -4   0 1813.87   44.49
  -5   4   0 1788.08   43.03
  -5   4   0 1769.81   20.55
  -5   4  -1 1173.36   37.62
  -5   4  -1 1173.30   36.24
   5  -4   1 1159.14   37.67
  -5   4  -1 1238.76   24.52
   5  -4   1 1214.54   24.81
  -5   4  -2  675.91   27.44
   5  -4   2  664.34   29.86
  -5   4  -2  683.41   32.44
  -5   4  -2  645.28   22.26
   5  -4   2  644.02   22.63
  -5   4  -3 1270.57   38.59
   5  -4   3 1221.23   42.41
  -5   4  -3 1194.44   48.55
   5  -4   3 1214.16   36.13
  -5   4  -4  438.38   23.03
   5  -4   4  474.34   28.10
   5  -4   4  418.24   23.91
  -5   4  -5  121.37   12.65
   5  -4   5  155.81   16.75
   5  -4   5  129.10   14.60
  -5   4  -6  917.46   36.71
   5  -4   6  957.02   43.88
   5  -4   6  886.80   42.24
   5  -4   7  218.35   21.88
   5  -4   7  264.77   24.80
   5  -4   8 1157.34   55.87
   5  -4   8 1123.78   51.42
   5  -4   9  144.57   21.15
   5  -4  10   54.30   13.90
   5  -4  11   43.48   14.05
  -5   3  13    5.38    7.74
  -5   3  12    4.16    4.66
  -5   3  12   -4.74    5.45
  -5   3  11  270.86   25.09
  -5   3  11  294.05   31.36
  -5   3  11  250.52   26.20
  -5   3  10   52.00   11.04
  -5   3  10   55.96   11.90
  -5   3  10   56.26   12.84
  -5   3   9    5.51    3.16
   5  -3  -9    1.94    2.25
  -5   3   9    0.02    1.73
  -5   3   9    3.61    4.57
  -5   3   8   58.46   10.32
   5  -3  -8   68.79   12.27
  -5   3   8   56.52   10.54
  -5   3   8   40.12    9.36
  -5   3   7   52.78    9.23
  -5   3   7   42.74    9.16
   5  -3  -7   57.93   10.43
  -5   3   7   42.99    9.08
  -5   3   6  162.71   15.62
  -5   3   6  192.15   16.17
   5  -3  -6  208.27   18.48
  -5   3   5  555.07   27.57
  -5   3   5  550.13   13.20
  -5   3   5  537.90   24.06
  -5   3   5  531.85   11.83
  -5   3   4  592.77   27.64
  -5   3   4  606.94   17.49
  -5   3   3 2266.04   52.53
  -5   3   3 2208.78   39.16
  -5   3   2  131.64   12.26
   5  -3  -2  125.98   10.57
  -5   3   2  140.06   11.01
  -5   3   2  135.08    7.80
  -5   3   2  133.87   10.64
  -5   3   1  559.31   23.29
  -5   3   1  583.97   25.22
   5  -3  -1  562.96   24.15
  -5   3   1  588.39   21.22
  -5   3   1  566.57   15.98
  -5   3   0  284.15   17.55
   5  -3   0  311.98   18.93
  -5   3   0  311.30   17.10
   5  -3   0  282.65   16.96
  -5   3   0  306.41   13.19
   5  -3   0  290.33   12.36
  -5   3  -1 2022.95   46.90
   5  -3   1 2084.96   51.22
   5  -3   1 2011.59   46.50
  -5   3  -1 1987.44   50.77
  -5   3  -1 2039.91   39.55
   5  -3   1 2083.18   40.09
  -5   3  -2   81.19    9.86
   5  -3   2   63.10    9.44
  -5   3  -2   97.16   13.19
  -5   3  -2   76.77    8.71
   5  -3   2   78.38    9.04
  -5   3  -3   35.24    6.69
   5  -3   3   31.38    6.50
   5  -3   3   19.38    5.47
  -5   3  -4  199.79   16.39
   5  -3   4  217.45   19.40
   5  -3   4  234.90   19.33
  -5   3  -5   68.91   10.42
   5  -3   5   56.64   10.20
   5  -3   5   57.43   10.64
   5  -3   6  134.65   17.16
   5  -3   7   69.52   13.59
   5  -3   8 1023.35   54.70
   5  -3   9   48.45   13.09
   5  -3  10   15.45    8.96
   5  -3  11  -17.06   10.79
  -5   2  13    5.52    4.02
  -5   2  13   -0.22    5.12
  -5   2  12  110.32   20.25
  -5   2  12  128.64   20.25
  -5   2  11   95.94   17.33
  -5   2  11   86.90   15.56
  -5   2  10   74.06   11.49
  -5   2  10   79.95   14.53
   5  -2 -10   72.16   13.36
  -5   2  10   65.99   12.64
  -5   2   9   -2.31    2.88
   5  -2  -9   -1.50    3.20
  -5   2   9   -0.25    2.41
  -5   2   9    2.60    3.62
  -5   2   8  500.78   27.65
  -5   2   8  521.31   31.63
   5  -2  -8  466.58   31.24
  -5   2   8  437.05   29.72
  -5   2   7   16.13    5.09
   5  -2  -7   18.70    6.35
  -5   2   7   28.49    7.28
  -5   2   6  840.81   33.11
   5  -2  -6  787.54   35.98
  -5   2   6  720.08   12.39
  -5   2   5  667.06   18.62
  -5   2   5  629.58   27.55
  -5   2   5  637.72   17.95
  -5   2   4 1324.35   38.93
  -5   2   4 1392.42   31.73
  -5   2   3   13.10    3.31
  -5   2   3   12.22    3.43
  -5   2   3    5.60    2.02
  -5   2   2 2192.66   47.76
  -5   2   2 2144.75   45.98
  -5   2   2 2217.94   32.68
  -5   2   2 2234.47   39.57
  -5   2   1   85.31    9.53
  -5   2   1   76.34    7.51
   5  -2  -1   73.14    7.31
  -5   2   1   79.36    7.58
  -5   2   0 1974.32   46.31
   5  -2   0 1921.63   39.50
  -5   2   0 1869.38   45.72
  -5   2   0 1887.67   40.12
   5  -2   0 1930.46   40.27
  -5   2  -1  671.19   27.68
   5  -2   1  686.93   27.86
  -5   2  -1  674.05   26.45
   5  -2   1  678.50   26.45
  -5   2  -2  441.29   23.28
   5  -2   2  409.75   23.16
   5  -2   3    8.50    3.62
  -5   2  -3   24.89    5.69
  -5   2  -4  659.48   31.60
   5  -2   4  684.33   35.08
   5  -2   5   64.83   11.81
   5  -2   6  103.48   15.81
   5  -2   7   47.93   11.59
   5  -2   8   12.35    6.60
   5  -2  10    5.97    6.46
  -5   1  14   -3.97    6.78
  -5   1  13    4.73    5.76
  -5   1  12  303.48   31.36
  -5   1  12  366.49   33.69
  -5   1  11  212.10   24.80
  -5   1  11  249.43   26.21
  -5   1  10   20.59    5.78
  -5   1  10   18.46    7.06
  -5   1  10   19.11    6.94
  -5   1   9   56.05    8.84
  -5   1   9   71.79   12.50
   5  -1  -9   82.73   13.60
  -5   1   9   71.15   12.86
  -5   1   8   15.84    4.47
   5  -1  -8   33.16    8.08
  -5   1   8   31.58    8.24
  -5   1   7 1358.23   40.75
  -5   1   7 1298.66   24.29
   5  -1  -7 1241.76   48.37
  -5   1   7 1206.90   47.14
  -5   1   6   10.47    2.98
  -5   1   6    9.28    3.54
   5  -1  -6   13.46    5.23
  -5   1   6    7.81    2.31
  -5   1   5  455.85   22.04
  -5   1   5  393.70   17.98
  -5   1   5  414.47   17.27
  -5   1   4  262.20   16.36
  -5   1   4  245.47   14.88
  -5   1   3   -0.80    1.20
  -5   1   3    0.07    1.66
  -5   1   3    0.69    1.59
  -5   1   2 1968.04   44.71
  -5   1   2 1849.15   42.06
  -5   1   1  171.55   13.61
   5  -1  -1  157.67    9.29
  -5   1   1  139.28   11.84
   5  -1  -1  151.64   11.50
  -5   1   0  571.91   25.37
   5  -1   0  629.28   24.47
  -5   1   0  582.93   25.78
  -5   1  -1  739.31   30.46
   5  -1   1  701.51   31.93
   5  -1   1  736.47   31.13
  -5   1  -2  147.56   14.48
   5  -1   2   97.58   12.22
  -5   1  -3  510.41   28.23
   5  -1   3  495.46   29.98
   5  -1   4  238.30   22.22
   5  -1   5  126.82   17.36
   5  -1   6  261.98   26.49
   5  -1   7   15.84    7.25
   5  -1   8  111.56   19.67
   5  -1   9  137.59   23.20
  -5   0  14   48.64   14.22
  -5   0  14   16.09   10.06
  -5   0  13    1.21    4.72
  -5   0  13   -3.54    5.88
  -5   0  12    0.17    3.15
  -5   0  12    3.83    4.22
  -5   0  11    1.53    3.39
  -5   0  11   -0.12    2.32
  -5   0  10   70.62    9.61
   5   0 -10   76.38   14.05
  -5   0  10   60.37   11.98
  -5   0   9   10.14    3.52
   5   0  -9   16.48    6.76
  -5   0   9    7.28    4.54
  -5   0   8  190.55   14.46
   5   0  -8  206.25   20.73
  -5   0   8  201.63   10.27
  -5   0   8  238.82   21.82
  -5   0   7   26.76    5.54
  -5   0   7   24.19    4.02
  -5   0   7   33.88    6.43
   5   0  -7   31.26    7.54
  -5   0   7   23.80    6.00
  -5   0   7   20.70    6.00
   5   0  -6  414.20   26.32
  -5   0   6  398.80   20.00
  -5   0   6  401.24   17.71
  -5   0   6  418.07   17.28
  -5   0   6  391.13   20.38
  -5   0   5  221.65   14.63
  -5   0   5  238.89   14.57
  -5   0   5  201.12    6.60
  -5   0   4   36.64    6.01
  -5   0   4   55.41    7.46
  -5   0   3  253.61   16.19
  -5   0   2 8230.16   93.63
   5   0  -2 7987.22   52.06
  -5   0   1 2330.11   51.75
   5   0  -1 2329.82   44.16
  -5   0   0  864.83   33.03
   5   0   0  862.37   34.12
   5   0   0  833.96   34.30
  -5   0  -1  658.54   30.75
   5   0   1  561.08   29.85
  -5   0  -2  511.52   28.24
   5   0   2  469.14   29.13
   5   0   3    5.11    3.62
   5   0   4    1.88    3.31
   5   0   5  318.63   29.08
   5   0   6  584.23   42.10
   5   0   7  300.59   31.65
   5   0   8   16.91    9.08
   5   0   9  101.97   21.70
  -5  -1  14   46.67   13.52
  -5  -1  14   73.75   16.86
  -5  -1  13   47.30   12.75
  -5  -1  13   45.10   12.56
  -5  -1  12    9.13    6.48
  -5  -1  12   12.90    7.11
  -5  -1  11  156.44   20.80
  -5  -1  10  220.99   14.99
   5   1 -10  205.82   22.21
  -5  -1  10  222.59   23.33
  -5  -1   9 1150.50   33.34
   5   1  -9 1191.38   51.83
  -5  -1   9 1184.96   29.61
  -5  -1   9 1225.70   51.96
  -5  -1   8  382.87   19.22
  -5  -1   8  361.71   20.14
  -5  -1   8  357.28   17.09
   5   1  -8  374.55   27.42
  -5  -1   8  359.61   26.95
  -5  -1   7  139.61   11.27
  -5  -1   7  143.18   11.65
  -5  -1   7  149.13   10.28
   5   1  -7  146.31   16.40
  -5  -1   7  130.82   11.77
  -5  -1   7  121.94   15.09
  -5  -1   6  163.75   12.64
  -5  -1   6  159.71    7.84
  -5  -1   6  172.28   13.13
   5   1  -6  183.92   17.63
  -5  -1   6  168.42   11.50
  -5  -1   5   98.89    9.78
  -5  -1   5  104.74   10.68
   5   1  -5  108.56   12.77
  -5  -1   4  265.80   16.42
  -5  -1   4  269.96   17.74
  -5  -1   3    1.19    1.55
  -5  -1   3    5.21    2.15
  -5  -1   2 1790.42   46.05
   5   1  -2 1808.68   46.92
  -5  -1   1  397.14   22.85
   5   1  -1  359.92   22.54
  -5  -1   0  699.74   32.90
   5   1   0  612.96   32.15
   5   1   1   81.78   12.66
   5   1   2 1093.08   47.80
   5   1   3   42.17    9.30
   5   1   4   44.52   10.77
   5   1   5   34.65   10.09
   5   1   6   -4.00    4.90
   5   1   7   68.24   16.49
   5   1   8   13.93   10.20
  -5  -2  14   39.04   13.05
  -5  -2  14   36.40   11.80
  -5  -2  13    7.85    6.69
  -5  -2  13   17.59    8.00
  -5  -2  12  200.76   25.29
  -5  -2  11   41.69   10.57
   5   2 -10  706.57   41.31
  -5  -2  10  767.73   43.42
  -5  -2  10  718.73   26.51
  -5  -2   9 1157.03   31.36
   5   2  -9 1219.96   51.77
  -5  -2   9 1182.98   34.99
  -5  -2   9 1121.63   50.14
   5   2  -8 1950.82   45.26
  -5  -2   8 2035.69   42.05
  -5  -2   8 2064.97   46.72
   5   2  -8 2023.57   63.80
  -5  -2   8 1882.17   40.97
  -5  -2   8 2067.52   64.44
   5   2  -7  122.24   11.14
  -5  -2   7  114.48   10.16
  -5  -2   7  113.92    8.99
   5   2  -7  124.48   15.07
  -5  -2   7  114.55    9.04
  -5  -2   7  116.61   14.34
  -5  -2   7  137.28   12.57
  -5  -2   6  480.66   21.33
  -5  -2   6  474.80   23.84
   5   2  -6  483.08   28.45
  -5  -2   5  204.59   14.55
  -5  -2   5  224.77   17.02
   5   2  -5  182.87   16.31
  -5  -2   4  206.45   15.26
  -5  -2   4  230.21   17.93
   5   2  -4  226.94   17.35
  -5  -2   3  755.98   30.46
  -5  -2   3  739.77   32.89
  -5  -2   2  143.38   14.39
  -5  -2   2  121.50   13.88
   5   2  -2  116.41   13.16
   5   2  -1  200.85   18.62
   5   2   0    4.19    3.24
   5   2   1   36.59    9.30
   5   2   2  168.64   20.24
   5   2   3  273.30   26.59
   5   2   4    1.24    3.50
   5   2   5  175.61   23.74
   5   2   6    9.28    6.65
   5   2   7    2.89    4.90
  -5  -2  -7    5.86    5.51
  -5  -3  14   90.16   18.29
  -5  -3  14  104.93   20.08
  -5  -3  13   96.44   18.26
  -5  -3  12   37.49   10.61
  -5  -3  11   -2.85    3.39
  -5  -3  10   90.80   10.77
  -5  -3  10  130.02   18.00
  -5  -3   9   -0.23    1.29
  -5  -3   9    5.22    2.48
   5   3  -9   -0.12    3.85
  -5  -3   9   -0.85    2.62
  -5  -3   8   38.26    5.83
   5   3  -8   32.95    5.62
  -5  -3   8   52.15    8.48
   5   3  -8   47.72   10.02
  -5  -3   8   35.42    8.56
  -5  -3   7  203.41   13.93
  -5  -3   7  249.67   21.72
  -5  -3   7  213.04   16.96
   5   3  -7  235.51   20.77
  -5  -3   6    4.06    2.29
  -5  -3   6   -0.09    1.67
  -5  -3   5   75.40    9.32
  -5  -3   5   82.77   11.21
   5   3  -5   68.25   10.20
   5   3  -4    4.52    1.92
  -5  -3   4    1.50    1.18
  -5  -3   4    3.07    3.27
   5   3  -4    1.65    2.08
  -5  -3   3  509.39   29.00
   5   3  -3  463.15   23.26
  -5  -3   2  441.84   28.19
   5   3  -2  435.12   27.46
  -5  -3   1   85.29   12.81
   5   3  -1   64.30   11.33
   5   3   0    3.46    2.66
  -5  -3   0    4.59    2.94
  -5  -3  -1  163.04   18.82
   5   3   1  170.47   20.84
   5   3   2   -0.22    2.67
  -5  -3  -2    7.43    3.93
   5   3   3   30.56   10.48
  -5  -3  -3   44.40   11.59
   5   3   4    6.70    4.50
  -5  -3  -4   13.01    5.07
  -5  -3  -5  322.29   29.46
   5   3   5  288.94   32.48
   5   3   6   75.16   17.65
  -5  -3  -6   93.50   16.47
  -5  -4  14    8.72    7.33
  -5  -4  13   28.70   11.12
  -5  -4  12   10.53    6.79
  -5  -4  11   27.83    6.65
  -5  -4  11   34.34   10.49
  -5  -4  10   35.22    7.51
  -5  -4  10   59.14   12.33
  -5  -4   9   54.41    8.95
   5   4  -9   47.87   10.45
  -5  -4   9   67.24   13.00
  -5  -4   8  737.93   33.59
  -5  -4   8  795.85   40.41
   5   4  -7  607.27   24.47
  -5  -4   7  613.41   31.10
   5   4  -7  575.63   32.35
  -5  -4   7  533.34   31.59
   5   4  -6   20.66    4.03
   5   4  -6   18.59    6.06
  -5  -4   6   17.74    5.86
  -5  -4   6   20.51    6.00
   5   4  -5  822.94   25.96
  -5  -4   5  806.87   36.96
   5   4  -5  829.43   34.86
  -5  -4   4  149.21   16.29
   5   4  -4  145.59   13.88
  -5  -4   3   51.01    9.74
   5   4  -3   53.14    7.89
   5   4  -2   26.70    7.91
   5   4  -2   37.34    6.33
  -5  -4   2   18.22    6.88
  -5  -4   1  139.38   17.23
   5   4  -1  102.86    9.62
   5   4  -1  105.68   15.50
  -5  -4   0  217.15   22.47
   5   4   0  269.02   26.19
  -5  -4  -1  316.23   27.73
   5   4   1  217.43   25.31
   5   4   2    8.76    5.93
  -5  -4  -2    0.54    2.70
  -5  -4  -3  194.99   22.77
   5   4   3  111.04   19.90
   5   4   4   81.48   17.19
  -5  -4  -4   71.71   14.29
   5   4   5   34.15   12.91
  -5  -4  -5   29.07    9.68
  -5  -5  14    3.71    4.85
  -5  -5  13    6.42    5.27
  -5  -5  12   77.84   11.99
  -5  -5  12   71.66   15.46
  -5  -5  11   18.84    5.72
  -5  -5  11   10.70    5.91
  -5  -5  10   66.47   10.83
  -5  -5  10   81.05   14.52
  -5  -5   9    5.85    5.33
  -5  -5   9    1.11    2.60
   5   5  -8   89.06   10.85
  -5  -5   8   87.70   12.29
   5   5  -8   95.74   13.73
  -5  -5   8   87.62   13.76
   5   5  -7  532.23   24.17
  -5  -5   7  521.78   30.81
   5   5  -7  481.10   29.32
  -5  -5   7  534.45   31.83
   5   5  -6   40.38    6.32
   5   5  -6   36.41    7.68
  -5  -5   6   33.98    7.96
  -5  -5   6   33.83    7.80
   5   5  -5 1743.60   46.66
  -5  -5   5 1699.81   56.72
   5   5  -5 1722.07   50.52
  -5  -5   5 1561.70   49.09
  -5  -5   4   71.85   12.21
   5   5  -4   69.89    9.85
  -5  -5   3    8.72    4.36
   5   5  -3    7.92    2.94
  -5  -5   2  313.86   26.02
   5   5  -2  259.82   16.64
   5   5  -2  281.11   25.49
   5   5  -1   15.20    6.56
  -5  -5   1   12.20    5.49
   5   5  -1    8.37    3.21
  -5  -5   0  525.81   36.02
   5   5   0  534.25   39.05
  -5  -5  -1   91.79   15.35
   5   5   1   83.83   16.67
  -5  -5  -2   97.05   16.41
   5   5   2  134.45   21.89
   5   5   3   88.81   19.12
  -5  -5  -3   86.41   16.18
   5   5   4    3.51    7.59
  -5  -5  -4   -4.61    4.84
  -5  -5  -5   10.61    6.03
  -5  -6  14   24.14   10.19
  -5  -6  13   18.14    9.03
  -5  -6  12    5.25    4.59
  -5  -6  12   10.38    6.19
  -5  -6  11   28.55    7.24
  -5  -6  11   14.25    7.86
  -5  -6  10  370.67   27.37
  -5  -6  10  381.23   31.30
   5   6  -9   12.58    4.65
  -5  -6   9   18.10    6.84
  -5  -6   9    9.98    4.74
   5   6  -8   57.50    9.52
  -5  -6   8   45.45    9.31
  -5  -6   8   47.30   10.05
   5   6  -7    6.73    3.95
  -5  -6   7    3.27    2.87
  -5  -6   7    2.27    4.02
   5   6  -6    5.67    2.96
  -5  -6   6   15.51    5.70
  -5  -6   6   13.74    5.17
   5   6  -5    1.98    3.07
   5   6  -5    3.32    3.95
  -5  -6   5    2.62    4.44
  -5  -6   5    5.56    3.99
  -5  -6   4   73.27   12.81
   5   6  -4   91.66   11.65
  -5  -6   4   75.35   10.53
  -5  -6   3   50.29   10.80
  -5  -6   2   83.65   14.39
   5   6  -2   95.57   16.04
   5   6  -1   28.95    9.24
  -5  -6   1   40.53   11.09
  -5  -6   0  105.83   17.01
   5   6   0   73.61   15.29
   5   6   1   47.23   13.48
  -5  -6  -1   39.46   10.70
   5   6   2   -4.92    4.99
  -5  -6  -2   -0.80    3.92
   5   6   3  107.50   21.45
  -5  -6  -3   75.74   15.03
  -5  -6  -4    1.53    5.03
  -5  -7  14    5.48    5.49
  -5  -7  13   37.65    9.65
  -5  -7  13    7.87    6.17
  -5  -7  12   71.66   13.56
  -5  -7  12   49.68   12.93
  -5  -7  11    9.59    6.03
  -5  -7  11   -1.30    3.23
  -5  -7  10   18.05    7.11
  -5  -7  10   28.37    9.13
  -5  -7   9   59.20   11.47
  -5  -7   9   76.09   14.66
   5   7  -8   63.02   10.03
  -5  -7   8   66.00   12.18
  -5  -7   8   67.21   11.87
   5   7  -7   -2.02    2.37
  -5  -7   7    3.48    3.77
  -5  -7   7   -0.24    3.36
   5   7  -6    1.36    2.70
  -5  -7   6    1.59    3.21
  -5  -7   6    0.81    1.81
   5   7  -5  184.01   20.76
  -5  -7   5  229.13   23.58
  -5  -7   5  212.52   18.29
  -5  -7   4  498.03   34.87
  -5  -7   4  434.10   24.83
  -5  -7   3    1.26    3.40
  -5  -7   2   49.95   12.04
  -5  -7   1  451.11   36.18
   5   7  -1  530.82   41.21
   5   7   0   -1.76    4.17
  -5  -7   0    1.96    3.41
   5   7   1    5.64    6.72
  -5  -7  -1   -2.54    3.79
   5   7   2    9.80    7.68
  -5  -7  -2    4.07    4.10
  -5  -7  -3   32.86   11.61
  -5  -8  13    4.95    5.03
  -5  -8  13   -5.86    5.89
  -5  -8  12   56.50   12.74
  -5  -8  12   42.02   12.02
  -5  -8  11   22.47    7.83
  -5  -8  11   18.40    8.31
  -5  -8  10   24.06    8.64
  -5  -8  10   26.44    9.30
  -5  -8   9   11.67    5.43
  -5  -8   9    0.80    2.74
  -5  -8   8   28.97    8.31
  -5  -8   8   42.30   10.47
   5   8  -7   26.89    7.94
  -5  -8   7   31.76    9.36
  -5  -8   7    7.60    4.36
   5   8  -6   81.14   13.51
  -5  -8   6   69.71   13.68
  -5  -8   6   73.60   11.37
   5   8  -5  113.27   18.00
  -5  -8   5  129.92   18.61
  -5  -8   4   24.58    8.85
  -5  -8   3    2.98    4.42
  -5  -8   2  176.73   23.83
   5   8  -1    1.32    3.66
  -5  -8   1   -4.59    5.65
   5   8   0   10.65    7.64
  -5  -8   0   -4.40    4.21
  -5  -8  -1   11.52    6.64
  -5  -8  -2   37.04   12.62
  -5  -9  13   27.42    9.37
  -5  -9  13   43.37   12.16
  -5  -9  12    3.63    4.36
  -5  -9  12   -2.67    5.41
  -5  -9  11    6.60    5.31
  -5  -9  11    4.03    5.67
  -5  -9  10   31.32    9.49
  -5  -9  10   22.05    7.99
  -5  -9   9   10.12    5.13
  -5  -9   9    6.81    4.92
  -5  -9   8   -1.09    3.89
  -5  -9   7   35.36   10.79
  -5  -9   6   -0.71    2.91
   5   9  -5   15.82    7.29
  -5  -9   5    8.94    5.00
  -5  -9   4   44.97   11.08
  -5  -9   3   -1.53    2.81
  -5  -9   2    4.03    5.24
  -5  -9   1   -1.06    4.09
  -5 -10  13    8.80    7.30
  -5 -10  12   14.54    7.82
  -5 -10  12   16.33    8.40
  -5 -10  11   11.11    7.52
  -5 -10  11   14.57    7.48
  -5 -10  10    2.70    4.37
  -5 -10   9   -3.48    3.69
  -5 -10   8   31.17   10.32
  -5 -10   7   51.19   12.82
  -5 -10   6    9.74    6.42
  -5 -10   5   15.25    7.67
  -5 -10   4   -0.08    3.31
   6 -15   3    5.22    4.58
  -6  15  -3    5.78    5.06
   6 -15   4   63.27   15.18
  -6  15  -4   38.23   11.80
  -6  15  -5    6.76    5.40
  -6  14  -1    9.15    6.80
   6 -14   2   90.36   15.58
  -6  14  -2   59.80   14.46
   6 -14   3   10.83    6.49
  -6  14  -3    2.09    6.90
  -6  14  -3   24.34   11.01
   6 -14   4    1.62    4.52
  -6  14  -4    3.67    5.62
  -6  14  -4   -1.87    6.36
   6 -14   5    4.25    5.25
  -6  14  -5   -3.33    6.03
  -6  14  -5    0.80    7.39
   6 -14   6    8.04    7.50
  -6  14  -6   -4.41    6.28
   6 -14   7   15.17    7.51
  -6  14  -7   -3.17    4.64
  -6  13   1  139.94   24.75
  -6  13   1  150.41   27.83
  -6  13   0   28.89   12.54
  -6  13   0   42.90   14.70
   6 -13   1   20.98    7.33
  -6  13  -1    9.70    6.90
  -6  13  -1   27.58   12.95
   6 -13   2    5.70    3.58
  -6  13  -2    6.64    5.62
  -6  13  -3   75.54   15.73
   6 -13   3   68.16   13.44
  -6  13  -3   81.90   18.23
   6 -13   4   15.91    6.53
  -6  13  -4   21.37    8.57
  -6  13  -4   33.27   11.63
  -6  13  -5   53.05   11.96
  -6  13  -5   62.89   15.44
   6 -13   5   91.07   16.18
  -6  13  -6  102.64   15.63
  -6  13  -6   93.59   19.71
   6 -13   6   91.34   16.70
  -6  13  -7  218.56   30.40
   6 -13   7  240.92   28.70
   6 -13   8   17.29    7.76
  -6  13  -8    7.82    4.72
   6 -13   9   48.02   13.34
  -6  13  -9   35.11   15.18
  -6  12   3   62.04   16.72
  -6  12   2   -1.19    5.12
  -6  12   1  108.43   20.74
  -6  12   1  127.24   24.59
   6 -12   0   -3.80    4.46
  -6  12   0   17.30    9.03
  -6  12   0   30.62   13.54
  -6  12  -1   90.49   17.14
  -6  12  -1   56.22   15.10
   6 -12   1   93.67   15.02
   6 -12   2    3.68    2.79
  -6  12  -2    0.81    3.85
  -6  12  -2   -3.65    4.80
   6 -12   3    7.68    5.27
  -6  12  -3    9.66    5.66
  -6  12  -3    4.64    6.00
  -6  12  -4   91.27   14.98
  -6  12  -4  120.00   20.49
   6 -12   4   75.83   13.50
   6 -12   5   36.45    9.29
  -6  12  -5   33.64    9.37
  -6  12  -5   51.17   14.57
   6 -12   6    3.14    3.46
  -6  12  -6   11.25    5.75
  -6  12  -6    7.94    6.30
  -6  12  -7  204.60   28.48
   6 -12   7  197.13   24.31
   6 -12   8   21.52    8.29
  -6  12  -8   13.39    8.52
   6 -12   9    0.15    4.26
  -6  12  -9    0.39    4.37
  -6  12 -10    2.48    7.79
   6 -12  10   28.76   11.07
  -6  11   4   17.78    8.68
  -6  11   3    0.24    5.86
  -6  11   2  259.13   29.94
   6 -11  -1   49.31    9.58
  -6  11   1   29.17   10.76
  -6  11   1   26.68   12.46
  -6  11   0   92.45   16.62
  -6  11   0  101.11   19.83
   6 -11   0   59.98   11.11
   6 -11   1    3.15    3.43
  -6  11  -1    8.35    6.15
  -6  11  -1    2.18    3.26
  -6  11  -2   57.53   12.22
  -6  11  -2   32.59   10.27
   6 -11   2   53.95   11.11
  -6  11  -3   89.51   14.59
  -6  11  -3   97.66   16.93
   6 -11   3   86.43   14.17
  -6  11  -4  124.69   16.49
  -6  11  -4  137.49   20.41
   6 -11   4  117.89   16.70
   6 -11   5   14.31    6.55
  -6  11  -5   17.00    6.72
  -6  11  -5   12.10    6.18
  -6  11  -6  169.02   17.69
  -6  11  -6  208.22   26.90
   6 -11   6  178.98   22.19
  -6  11  -7   10.96    4.57
   6 -11   7    8.71    5.40
   6 -11   8   27.62    9.68
  -6  11  -8   24.44   11.10
  -6  11  -9    5.05    6.43
   6 -11   9    9.26    5.71
  -6  11 -10    0.81    6.29
   6 -11  10   33.73   10.63
   6 -11  11    5.29    5.79
  -6  10   6  144.64   23.43
  -6  10   5   27.85    9.92
  -6  10   4   34.07   11.08
  -6  10   3    0.21    4.58
   6 -10  -2   11.17    4.23
  -6  10   2   21.00    8.91
   6 -10  -1   32.67    7.60
  -6  10   1   16.39    6.38
  -6  10   1   35.19   12.00
  -6  10   0  121.96   17.26
  -6  10   0  119.96   19.62
   6 -10   0  100.53   13.28
   6 -10   1    5.25    3.83
  -6  10  -1    4.68    4.41
  -6  10  -1    8.29    6.39
  -6  10  -2  154.62   18.48
  -6  10  -2  206.35   23.58
   6 -10   2  165.50   17.78
  -6  10  -3  373.91   27.87
  -6  10  -3  392.50   32.17
   6 -10   3  375.73   27.98
   6 -10   4   54.36   10.63
  -6  10  -4   39.24    8.79
  -6  10  -4   58.39   12.44
  -6  10  -5    2.89    2.20
   6 -10   5    0.29    2.21
  -6  10  -5    5.63    4.31
  -6  10  -6   64.60   10.70
   6 -10   6   59.65    9.18
  -6  10  -6   62.85   14.79
   6 -10   6   68.69   13.46
   6 -10   7  148.58   20.44
  -6  10  -7  160.28   16.11
  -6  10  -7  151.14   24.18
   6 -10   7  196.27   17.99
  -6  10  -8   73.26   18.16
   6 -10   8   54.06   11.08
  -6  10  -9   12.58   10.86
   6 -10   9    9.77    5.85
   6 -10   9    0.05    3.23
   6 -10  10   97.58   18.36
   6 -10  10  104.24   17.39
   6 -10  11  288.08   33.12
   6 -10  11  216.10   26.53
  -6   9   7    3.37    4.06
  -6   9   6   35.64   10.73
  -6   9   5  113.39   18.90
  -6   9   4   62.86   13.83
  -6   9   3  224.32   25.13
   6  -9  -3  206.20   16.12
  -6   9   2  112.62   17.06
   6  -9  -2  116.15   12.90
  -6   9   1   51.59   11.11
  -6   9   1   91.43   17.90
   6  -9  -1   96.21   12.14
   6  -9   0   27.13    6.85
  -6   9   0   10.79    5.75
  -6   9   0   33.67    9.88
  -6   9  -1  273.49   23.73
  -6   9  -1  282.69   26.64
   6  -9   1  228.79   19.87
  -6   9  -2  345.56   25.94
  -6   9  -2  333.06   28.14
   6  -9   2  329.38   24.74
  -6   9  -3  149.99   16.64
  -6   9  -3  147.45   18.75
   6  -9   3  193.00   19.59
  -6   9  -4  118.88   14.24
   6  -9   4  131.86   10.27
  -6   9  -4  153.74   19.75
   6  -9   4  119.13   15.65
  -6   9  -5   14.77    6.37
  -6   9  -5   12.61    4.55
   6  -9   5   13.02    5.37
   6  -9   5    8.77    3.56
   6  -9   6  280.20   26.01
  -6   9  -6  374.81   24.06
  -6   9  -6  335.82   33.45
   6  -9   7  508.48   36.28
  -6   9  -7  477.91   27.25
   6  -9   7  497.19   30.28
  -6   9  -7  485.15   42.03
   6  -9   8   95.76   16.70
  -6   9  -8   81.04   10.94
  -6   9  -8   76.67   19.08
   6  -9   8   86.67   14.03
   6  -9   9   47.92   12.40
   6  -9   9   58.00   12.35
   6  -9  10    7.43    7.46
   6  -9  10    4.96    2.99
   6  -9  11   38.96   13.29
   6  -9  11   36.65   10.81
   6  -9  12   35.66   12.51
   6  -9  12   34.21   11.63
  -6   8   9   20.28    9.55
  -6   8   8   61.51   14.62
  -6   8   7    1.61    4.40
  -6   8   6  120.23   18.64
  -6   8   5  294.13   28.61
  -6   8   4   37.88   10.43
  -6   8   3 1067.74   50.74
   6  -8  -3 1149.78   36.49
  -6   8   2  336.82   27.21
   6  -8  -2  307.24   19.77
  -6   8   1  984.33   44.80
  -6   8   1 1065.27   53.68
   6  -8  -1 1084.58   38.74
  -6   8   0    0.97    2.84
   6  -8   0    5.50    3.61
  -6   8   0    1.45    4.00
  -6   8  -1  888.57   40.39
  -6   8  -1  936.45   44.96
   6  -8   1  894.45   37.66
  -6   8  -2   46.89    9.59
  -6   8  -2   38.91    8.99
   6  -8   2   49.36    9.41
  -6   8  -3  301.03   22.24
  -6   8  -3  315.35   26.62
   6  -8   3  282.66   22.70
  -6   8  -4   59.94    9.43
   6  -8   4   49.83    6.97
   6  -8   4   37.95    8.92
  -6   8  -4   62.65   12.28
  -6   8  -5    5.15    3.91
  -6   8  -5    0.93    3.79
   6  -8   5   -2.38    2.91
   6  -8   5    2.12    2.65
   6  -8   6  547.22   35.90
  -6   8  -6  558.64   28.90
  -6   8  -6  523.61   41.36
   6  -8   6  501.83   28.09
   6  -8   7  470.15   34.41
  -6   8  -7  397.48   24.21
  -6   8  -7  378.69   38.11
   6  -8   7  390.53   27.61
   6  -8   8  615.07   41.08
  -6   8  -8  554.15   28.84
   6  -8   8  553.25   35.71
   6  -8   9   58.92   14.01
   6  -8   9   52.14   12.08
   6  -8  10   48.54   13.11
   6  -8  10   52.63   13.24
   6  -8  11   49.86   13.44
   6  -8  11   41.75   13.05
   6  -8  12    1.60    6.19
   6  -8  12   -0.49    5.71
  -6   7  10   11.76    7.63
  -6   7   9   26.53    9.93
  -6   7   8    0.97    4.49
  -6   7   7   79.00   15.21
   6  -7  -7   82.04   13.63
  -6   7   6   20.23    8.20
   6  -7  -6   10.32    4.25
  -6   7   6   10.02    4.57
  -6   7   5  317.06   28.01
  -6   7   5  294.67   19.27
  -6   7   4  276.60   25.30
   6  -7  -4  241.07   14.59
  -6   7   4  258.07   15.34
  -6   7   3  271.87   23.99
   6  -7  -3  294.26   17.45
  -6   7   3  287.75   12.58
  -6   7   2  176.08   18.84
   6  -7  -2  176.86   14.39
   6  -7  -1  624.18   28.20
  -6   7   1  625.85   33.86
  -6   7   1  698.87   39.53
   6  -7   0 1507.93   45.97
  -6   7   0 1521.29   51.26
  -6   7   0 1579.36   54.70
   6  -7   1   43.78    7.67
  -6   7  -1   42.40    8.46
  -6   7  -1   62.99   10.58
   6  -7   2  117.45   14.22
  -6   7  -2  124.95   13.84
  -6   7  -2  127.78   15.59
   6  -7   3  824.31   38.36
  -6   7  -3  839.04   35.33
  -6   7  -3  783.97   40.51
   6  -7   3  784.75   23.26
  -6   7  -4   42.70    7.67
  -6   7  -4   24.80    8.47
   6  -7   4   40.79    6.48
   6  -7   4   29.42    7.58
   6  -7   5   58.93   10.93
  -6   7  -5   53.71    8.96
  -6   7  -5   80.29   15.18
   6  -7   5   62.77    9.22
   6  -7   6  742.39   41.08
  -6   7  -6  639.38   30.47
  -6   7  -6  640.70   46.35
   6  -7   6  682.05   34.12
   6  -7   7    5.05    4.79
  -6   7  -7    0.64    1.67
   6  -7   7    3.46    3.52
   6  -7   8   61.01   13.33
  -6   7  -8   41.84    8.25
   6  -7   8   61.69   12.56
   6  -7   9   -1.27    3.73
   6  -7   9    1.26    3.46
   6  -7  10   48.46   13.04
   6  -7  10   40.88   11.55
   6  -7  11  146.56   22.53
   6  -7  11  186.02   26.36
   6  -7  12   43.49   14.10
   6  -7  12   54.65   14.18
  -6   6  10    6.90    6.22
  -6   6   9    6.36    5.81
  -6   6   8   57.61   11.89
  -6   6   8   59.70   12.53
   6  -6  -8   87.50   14.12
  -6   6   8   89.22   13.78
  -6   6   7  636.47   39.74
   6  -6  -7  715.19   38.89
  -6   6   7  740.94   37.40
  -6   6   7  735.29   38.08
  -6   6   6   22.00    5.97
  -6   6   6   30.51    8.34
   6  -6  -6   12.64    4.92
  -6   6   6   18.00    5.83
  -6   6   5  195.45   20.44
  -6   6   5  193.47   15.08
  -6   6   4  466.00   30.33
   6  -6  -4  453.55   19.29
  -6   6   4  464.24   19.45
  -6   6   3   71.00   11.56
   6  -6  -3   74.01    8.94
  -6   6   3   61.05    7.38
  -6   6   3   68.81    5.67
  -6   6   2   52.03   10.24
   6  -6  -2   42.97    7.05
  -6   6   2   46.59    9.91
  -6   6   1  260.01   20.53
   6  -6  -1  258.90   17.77
  -6   6   1  255.94   21.14
  -6   6   0 1483.70   47.89
   6  -6   0 1537.48   45.34
  -6   6   0 1512.39   48.51
   6  -6   1  292.06   20.65
  -6   6  -1  266.36   19.77
  -6   6  -1  276.06   21.04
   6  -6   2   77.70   11.30
  -6   6  -2   90.06   11.38
  -6   6  -2   81.05   12.05
   6  -6   2   73.47    6.15
   6  -6   3   99.99   13.42
  -6   6  -3  115.88   12.66
  -6   6  -3  101.94   14.42
   6  -6   3   84.51    8.75
   6  -6   4  154.56   17.43
  -6   6  -4  180.98   21.43
   6  -6   4  186.61   14.88
   6  -6   5   -0.10    1.82
   6  -6   5    0.14    2.81
  -6   6  -5    0.53    1.83
  -6   6  -5    2.99    2.30
  -6   6  -6   74.32   10.37
   6  -6   6   49.18   10.50
   6  -6   6   46.60    9.15
  -6   6  -7   38.60    7.98
   6  -6   7   44.32   10.71
   6  -6   7   35.91    9.84
   6  -6   8  147.50   19.80
   6  -6   8  157.15   20.36
   6  -6   9   38.87   10.83
   6  -6   9   61.24   13.67
   6  -6  10   11.60    9.40
   6  -6  10    5.68    6.76
   6  -6  11   87.37   19.58
  -6   5  11   10.65    7.26
  -6   5  10   92.88   15.95
  -6   5  10   79.22   15.82
  -6   5   9   -3.00    4.35
   6  -5  -9    1.71    3.65
  -6   5   9   -4.78    4.33
  -6   5   9   -0.69    2.56
  -6   5   8   12.91    5.13
   6  -5  -8    7.10    3.42
  -6   5   8   12.60    5.27
  -6   5   8   13.93    6.55
  -6   5   7   67.14   12.04
   6  -5  -7   74.32   12.12
  -6   5   7   58.18   10.16
  -6   5   7   83.53   13.08
  -6   5   6   63.21   11.47
   6  -5  -6   56.04    9.96
  -6   5   6   61.90    9.64
  -6   5   5   40.25    8.79
  -6   5   5   29.35    5.89
  -6   5   4    0.07    1.16
  -6   5   4    5.32    3.33
  -6   5   4    3.97    2.67
  -6   5   3   12.86    4.99
  -6   5   3    5.92    2.69
  -6   5   3   14.72    2.86
   6  -5  -3   10.80    3.13
  -6   5   2 1432.53   48.00
   6  -5  -2 1396.31   39.21
  -6   5   2 1518.86   48.42
  -6   5   1  216.40   17.84
   6  -5  -1  209.07   16.00
  -6   5   1  212.26   16.54
  -6   5   0   79.33   10.70
   6  -5   0   83.68   10.50
  -6   5   0   94.47   11.04
  -6   5  -1   30.83    7.04
   6  -5   1   25.00    6.21
  -6   5  -1   31.35    6.82
   6  -5   1   27.13    3.65
  -6   5  -2  440.14   24.42
   6  -5   2  381.08   24.98
  -6   5  -2  404.39   26.86
   6  -5   2  433.24   18.58
  -6   5  -3  664.72   30.79
   6  -5   3  623.39   33.18
  -6   5  -3  636.52   37.14
   6  -5   3  633.97   26.10
  -6   5  -4  174.23   15.80
   6  -5   4  193.88   19.15
  -6   5  -4  164.16   21.11
   6  -5   4  155.90   14.77
  -6   5  -5   92.39   11.68
   6  -5   5  117.14   15.91
   6  -5   5   95.65   12.72
  -6   5  -6  483.78   27.84
   6  -5   6  425.02   31.27
   6  -5   6  447.03   30.08
  -6   5  -7   66.90   11.16
   6  -5   7   60.69   12.40
   6  -5   7   67.79   12.94
   6  -5   8  185.10   22.45
   6  -5   8  192.21   23.43
   6  -5   9  505.10   39.96
   6  -5  10   95.71   18.93
   6  -5  11   12.09    8.65
  -6   4  12   14.15    9.39
  -6   4  11    8.04    5.55
  -6   4  11   16.85    7.33
  -6   4  11    9.99    6.69
  -6   4  10   28.34    8.87
   6  -4 -10   32.20    9.91
  -6   4  10   25.93    8.40
  -6   4  10   36.32   10.78
  -6   4   9  127.32   16.62
  -6   4   9  121.78   17.59
   6  -4  -9  133.51   18.80
  -6   4   9  139.81   18.38
  -6   4   8   46.72   10.25
  -6   4   8   80.17   12.85
   6  -4  -8   84.40   14.23
  -6   4   8   86.82   14.05
  -6   4   7  443.84   29.44
  -6   4   7  447.37   27.45
   6  -4  -7  432.91   30.34
  -6   4   7  439.14   30.18
  -6   4   6    5.48    3.27
  -6   4   6   14.68    4.61
  -6   4   5   12.18    4.61
  -6   4   5   15.82    2.68
  -6   4   4  128.78   14.27
  -6   4   4  149.79   10.86
  -6   4   4  138.79    9.80
  -6   4   3  388.81   24.06
  -6   4   3  349.22   21.58
  -6   4   3  326.00   16.92
  -6   4   2  230.73   17.96
   6  -4  -2  219.82   15.62
  -6   4   2  251.42   16.26
  -6   4   2  242.05   10.27
  -6   4   1 1563.46   45.72
   6  -4  -1 1585.63   44.97
  -6   4   1 1539.76   39.43
  -6   4   1 1511.45   24.55
  -6   4   0   32.02    6.55
   6  -4   0   24.58    6.23
  -6   4   0   23.94    3.57
   6  -4   0   26.00    6.08
   6  -4   0   28.80    3.70
  -6   4  -1   81.02   10.41
   6  -4   1   86.33   11.44
  -6   4  -1   61.46    6.72
  -6   4  -1   77.05   10.80
   6  -4   1   63.68    7.10
  -6   4  -2   58.87    9.10
  -6   4  -2   46.85    9.47
  -6   4  -2   49.59    7.22
   6  -4   2   37.01    7.76
   6  -4   2   61.42    8.01
  -6   4  -3 1320.51   43.11
   6  -4   3 1380.53   50.14
   6  -4   3 1319.53   41.75
  -6   4  -4   95.66   12.20
   6  -4   4   87.73   13.05
   6  -4   4   78.85   11.15
   6  -4   5    3.63    2.56
  -6   4  -5   11.34    4.07
   6  -4   5    5.16    3.91
  -6   4  -6  473.06   29.35
   6  -4   6  419.38   30.90
   6  -4   6  456.28   31.95
   6  -4   7   14.70    5.27
   6  -4   8   74.44   15.46
   6  -4   9    8.87    5.62
   6  -4  10  137.39   23.77
  -6   3  13   69.33   17.19
  -6   3  12   11.16    8.16
  -6   3  12    5.36    6.82
  -6   3  11   79.57   13.72
  -6   3  11  108.86   19.03
  -6   3  10  232.74   22.30
  -6   3  10  249.79   26.29
   6  -3 -10  255.93   25.87
  -6   3  10  219.29   23.99
  -6   3   9   40.27    9.64
   6  -3  -9   49.70   11.27
  -6   3   9   26.13    8.74
  -6   3   9   27.88    9.02
  -6   3   8   82.83   12.43
  -6   3   8   71.54   11.85
   6  -3  -8   45.45   10.38
  -6   3   8   79.29   13.16
  -6   3   7  182.88   17.53
  -6   3   7  203.36   18.24
   6  -3  -7  190.48   20.06
  -6   3   7  166.61   18.68
  -6   3   6   80.96   11.19
  -6   3   6   79.47    4.99
  -6   3   5  396.22   24.38
  -6   3   5  379.55   15.33
  -6   3   4 1924.55   52.12
  -6   3   4 1889.96   40.24
  -6   3   3  810.84   29.04
  -6   3   3  855.17   33.56
  -6   3   3  807.60   25.60
  -6   3   3  835.21   24.00
  -6   3   2   49.99    8.02
  -6   3   2   34.92    5.18
  -6   3   2   34.38    4.82
  -6   3   1  121.20   12.52
  -6   3   1  138.86   11.44
  -6   3   1  121.95    9.54
  -6   3   0  134.05   13.13
   6  -3   0  122.17   11.68
  -6   3   0  124.01   10.36
  -6   3   0  136.15   13.07
   6  -3   0  148.64   10.82
   6  -3   1    2.86    2.14
  -6   3  -1    1.42    2.00
  -6   3  -1    3.98    2.00
  -6   3  -2   69.00    9.81
   6  -3   2   69.72    9.70
   6  -3   3    2.60    2.39
  -6   3  -3   -0.47    1.65
  -6   3  -4  758.11   35.32
   6  -3   4  747.02   37.29
  -6   3  -5   88.17   12.73
   6  -3   5   77.72   13.23
   6  -3   6    1.17    3.82
   6  -3   7  142.50   20.31
   6  -3   8  136.31   20.63
   6  -3   9    8.35    5.66
   6  -3  10   24.00   12.43
  -6   2  13   15.94    7.13
  -6   2  13   41.99   12.82
  -6   2  12   19.12   10.15
  -6   2  12   17.19    8.21
   6  -2 -11   26.23    7.99
  -6   2  11   26.69    9.53
  -6   2  10  333.15   25.13
  -6   2  10  333.63   29.15
   6  -2 -10  366.21   31.54
  -6   2  10  329.91   29.51
  -6   2   9  461.10   28.43
  -6   2   9  381.30   28.70
   6  -2  -9  436.54   32.84
  -6   2   9  441.00   32.44
  -6   2   8    1.45    2.67
   6  -2  -8    0.18    2.29
  -6   2   8    6.90    3.75
  -6   2   7   32.43    6.66
  -6   2   7   24.30    2.87
   6  -2  -7   30.44    7.67
  -6   2   7   22.45    2.77
  -6   2   6   38.47    5.37
  -6   2   6   23.81    5.83
  -6   2   6   37.91    5.00
  -6   2   5  124.83   12.77
  -6   2   5  113.34   10.24
  -6   2   4   11.42    4.42
  -6   2   4   15.72    4.34
  -6   2   4    9.79    2.45
  -6   2   3  196.97   15.64
  -6   2   3  183.45    9.08
  -6   2   3  187.90   13.09
  -6   2   2  121.14   12.26
  -6   2   2  114.63    8.94
  -6   2   2  128.26   11.05
  -6   2   1 1084.98   37.64
   6  -2  -1 1087.54   29.07
  -6   2   1 1082.09   33.39
   6  -2  -1 1148.96   31.22
  -6   2   0   59.62    9.05
   6  -2   0   36.06    5.92
  -6   2   0   36.56    6.63
   6  -2   0   44.22    7.13
   6  -2   1    1.77    2.19
  -6   2  -1   -0.37    1.58
  -6   2  -2  599.76   30.12
   6  -2   2  629.88   31.19
   6  -2   3   11.87    5.47
  -6   2  -3    0.68    1.37
  -6   2  -4  322.07   24.58
   6  -2   4  346.00   27.21
   6  -2   5  102.76   15.96
   6  -2   6  155.03   20.70
   6  -2   7   93.63   17.22
   6  -2   8   -6.16    6.20
   6  -2   9  162.36   26.44
  -6   1  13   -3.30    6.48
  -6   1  13   -2.41    4.43
  -6   1  12   37.01   11.16
  -6   1  12   45.38   12.21
   6  -1 -11   37.88   11.25
  -6   1  11   31.00   10.06
  -6   1  11   28.06    9.41
  -6   1  10   74.18   10.67
  -6   1  10   96.55   15.22
   6  -1 -10   92.75   15.98
  -6   1  10  111.33   16.99
  -6   1   9  250.73   19.16
   6  -1  -9  275.03   26.15
  -6   1   9  292.71   26.48
  -6   1   8  299.22   20.45
   6  -1  -8  294.28   25.83
  -6   1   8  288.60   11.22
  -6   1   8  343.73   27.25
  -6   1   7  521.30   26.10
  -6   1   7  574.35   22.73
  -6   1   7  553.18   19.40
   6  -1  -7  576.68   34.35
  -6   1   6  324.65   20.38
  -6   1   6  302.05   17.95
  -6   1   6  352.12   17.35
  -6   1   5  172.09   14.48
  -6   1   5  176.74   13.40
  -6   1   5  166.23   13.93
  -6   1   5  139.36    6.47
  -6   1   4  417.49   22.53
  -6   1   3  445.62   23.52
  -6   1   2  576.54   27.02
   6  -1  -2  509.29   15.81
  -6   1   1 1264.94   41.05
   6  -1  -1 1288.15   30.63
   6  -1  -1 1307.35   38.35
  -6   1   0 4000.94   75.04
   6  -1   0 3912.15   67.78
   6  -1   0 3903.65   74.02
  -6   1  -1   23.61    6.09
   6  -1   1   54.09   10.08
  -6   1  -2  189.14   17.66
   6  -1   2  160.02   17.10
  -6   1  -3 1208.46   47.28
   6  -1   3 1151.83   49.23
   6  -1   4  412.29   31.18
   6  -1   5   13.67    7.72
   6  -1   6   83.08   16.19
   6  -1   7   10.64    7.05
   6  -1   8   83.84   17.93
   6  -1   9   19.29   10.28
  -6   0  14   10.03    8.96
  -6   0  14   -2.55    4.83
  -6   0  13  149.14   22.54
  -6   0  13  134.42   22.58
  -6   0  12    0.57    3.14
  -6   0  12   -3.82    4.30
   6   0 -11  385.49   33.37
  -6   0  11  356.51   31.77
  -6   0  10  738.44   31.36
   6   0 -10  810.83   46.32
  -6   0  10  731.17   43.86
  -6   0   9  101.83   11.69
   6   0  -9   97.22   15.47
  -6   0   9   86.24   14.55
  -6   0   8   17.52    4.79
   6   0  -8   14.99    6.53
  -6   0   8   23.74    7.09
  -6   0   8   22.59    4.35
  -6   0   7 1772.87   46.42
  -6   0   7 1820.76   41.38
   6   0  -7 1854.99   61.68
  -6   0   6  324.83   19.75
  -6   0   6  292.00   17.58
   6   0  -6  327.73   24.36
  -6   0   5   87.48   10.50
  -6   0   5  111.00   11.59
  -6   0   4    6.77    3.52
  -6   0   3  806.72   32.22
  -6   0   2 2006.85   51.77
   6   0  -2 2080.99   32.53
  -6   0   1  676.09   31.32
   6   0  -1  753.35   28.53
   6   0  -1  715.90   31.71
  -6   0   0  553.30   29.31
   6   0   0  555.80   29.56
   6   0   0  534.56   29.98
  -6   0  -1   84.94   12.23
   6   0   1   92.83   13.48
   6   0   2   20.23    6.40
   6   0   3    7.13    2.68
   6   0   4    0.59    3.29
   6   0   5   40.89   10.77
   6   0   6   12.61    6.38
   6   0   7   26.23   10.50
   6   0   8   28.74   11.23
  -6  -1  14   46.40   13.69
  -6  -1  14   57.88   15.66
  -6  -1  13   81.11   16.77
  -6  -1  13  100.56   19.20
  -6  -1  12   -5.70    5.89
   6   1 -11  187.82   23.36
  -6  -1  11  158.18   21.36
  -6  -1  10  476.76   23.41
   6   1 -10  542.17   38.05
  -6  -1  10  487.24   35.71
  -6  -1   9   11.55    3.55
  -6  -1   9   14.26    4.35
   6   1  -9   10.21    5.52
  -6  -1   9   22.47    8.19
  -6  -1   8  229.07   16.56
  -6  -1   8  213.35   15.16
   6   1  -8  227.52   22.74
  -6  -1   8  186.50   20.50
  -6  -1   7  750.50   29.71
  -6  -1   7  755.08   29.75
   6   1  -7  765.15   39.56
  -6  -1   7  687.13   26.64
  -6  -1   6  557.80   25.81
  -6  -1   6  544.24   26.43
   6   1  -6  569.47   32.31
  -6  -1   5   77.29    9.73
  -6  -1   5   60.70    9.23
  -6  -1   4  531.47   25.98
  -6  -1   4  505.72   27.20
  -6  -1   3  117.11   12.77
  -6  -1   3   92.94   12.02
   6   1  -3   94.75    5.77
  -6  -1   2  923.13   36.78
   6   1  -2  882.43   29.89
   6   1  -2  807.48   34.59
  -6  -1   1  178.97   17.26
   6   1  -1  172.37   17.14
  -6  -1   0  165.40   16.96
   6   1   0  166.32   18.21
   6   1   1   -0.32    1.97
   6   1   2  203.85   22.48
   6   1   3  280.48   27.43
   6   1   4   91.34   16.45
   6   1   5   84.67   17.32
   6   1   6  102.54   20.43
   6   1   7   96.60   20.46
  -6  -2  14    5.38    5.34
  -6  -2  14    1.98    5.31
  -6  -2  13  108.78   19.90
   6   2 -11    2.12    4.89
  -6  -2  11    0.87    3.36
  -6  -2  10    8.49    3.80
   6   2 -10   -2.93    4.89
  -6  -2  10    7.91    4.84
  -6  -2   9  495.33   23.19
  -6  -2   9  530.24   25.62
   6   2  -9  539.46   36.08
  -6  -2   9  480.02   33.65
  -6  -2   8   54.93    7.73
  -6  -2   8   51.56    8.32
   6   2  -8   42.84   10.20
  -6  -2   8   45.01   10.12
  -6  -2   7  122.80   11.98
  -6  -2   7  106.93   12.21
   6   2  -7  123.00   15.93
  -6  -2   6   20.62    5.23
  -6  -2   6   18.71    5.70
   6   2  -6   12.87    5.70
  -6  -2   5   82.63   10.42
  -6  -2   5   96.63   12.38
   6   2  -5  102.37   12.97
  -6  -2   4  356.28   22.59
  -6  -2   4  382.77   25.28
  -6  -2   3  211.60   18.02
  -6  -2   3  215.53   19.54
  -6  -2   2  166.92   16.77
  -6  -2   2  147.00   16.52
   6   2  -2  173.92   17.50
   6   2  -1   79.28   13.06
   6   2   0    0.85    2.18
   6   2   1  244.05   25.21
   6   2   2    3.14    4.43
   6   2   3  236.35   26.82
   6   2   4  245.41   29.04
   6   2   5   39.14   11.68
  -6  -2  -6  144.83   21.67
   6   2   6  133.36   22.89
  -6  -2  -7  109.73   19.26
  -6  -3  14   58.05   15.73
  -6  -3  13   17.08    9.49
  -6  -3  12   28.65    9.97
  -6  -3  11   21.78    8.59
  -6  -3  10  277.48   20.18
   6   3 -10  279.40   27.10
  -6  -3  10  278.81   27.09
  -6  -3   9  378.44   20.19
  -6  -3   9  347.56   22.86
   6   3  -9  397.79   31.33
  -6  -3   9  420.83   31.88
  -6  -3   8  192.36   14.92
  -6  -3   8  203.37   17.83
   6   3  -8  232.27   22.46
  -6  -3   8  207.19   21.33
  -6  -3   7  522.09   25.51
  -6  -3   7  510.36   28.57
   6   3  -7  544.16   32.96
  -6  -3   7  463.62   30.68
  -6  -3   6  739.36   31.64
  -6  -3   6  697.69   34.18
   6   3  -6  720.00   36.52
  -6  -3   5   68.41   10.25
  -6  -3   5   67.55   10.86
   6   3  -5   75.30   11.21
  -6  -3   4  339.94   23.22
  -6  -3   4  301.48   23.55
   6   3  -4  293.92   20.68
  -6  -3   3    4.85    3.66
   6   3  -2   20.45    5.54
  -6  -3   2   13.40    5.70
   6   3  -1   36.73    9.38
  -6  -3   1   27.88    8.04
  -6  -3   0   81.34   14.01
   6   3   0   90.54   15.24
  -6  -3  -1  240.40   25.24
   6   3   1  238.41   26.78
  -6  -3  -2   91.21   16.49
   6   3   2  100.17   18.05
  -6  -3  -3  162.43   21.72
   6   3   3  146.22   23.08
  -6  -3  -4  130.74   20.07
   6   3   4  122.57   22.19
   6   3   5   14.45    9.20
  -6  -3  -5    6.70    5.07
  -6  -3  -6    6.48    5.59
  -6  -4  14    3.86    5.42
  -6  -4  13  112.76   20.38
  -6  -4  12   21.24    9.01
  -6  -4  11  125.61   15.01
  -6  -4  11  120.55   18.60
  -6  -4  10  362.80   24.90
   6   4 -10  404.70   32.24
  -6  -4  10  379.73   31.66
  -6  -4   9   85.82   12.69
   6   4  -9   82.81   14.69
  -6  -4   9   77.03   13.98
  -6  -4   8  167.76   17.35
   6   4  -8  203.18   21.34
  -6  -4   8  163.83   19.22
  -6  -4   7   73.08   11.84
   6   4  -7   67.19   11.56
  -6  -4   7   66.54   11.75
  -6  -4   6  157.05   17.46
   6   4  -6  127.15    9.02
   6   4  -6  170.12   17.68
   6   4  -5    5.44    2.18
  -6  -4   5   11.47    5.50
   6   4  -5   18.19    6.03
  -6  -4   4   16.73    6.51
   6   4  -4   11.40    4.48
  -6  -4   3    6.75    4.21
   6   4  -3    3.54    2.95
  -6  -4   2  134.29   17.69
   6   4  -2  143.22   13.45
   6   4  -2  166.11   20.03
   6   4  -1   -3.91    4.28
  -6  -4   1    1.54    3.32
   6   4  -1    2.95    2.53
  -6  -4   0  385.79   32.38
   6   4   0  368.99   32.52
   6   4   1   72.67   15.18
  -6  -4  -1   71.39   14.72
  -6  -4  -2  290.74   29.66
   6   4   2  296.28   32.82
  -6  -4  -3  228.30   26.74
   6   4   3  247.00   30.72
  -6  -4  -4  221.96   26.70
   6   4   4  224.21   31.82
  -6  -4  -5    5.02    6.59
  -6  -5  14    5.79    6.45
  -6  -5  13   38.79   12.95
  -6  -5  12   17.02    8.29
  -6  -5  11   21.50    6.94
  -6  -5  11   27.26    9.23
  -6  -5  10    5.12    3.73
  -6  -5  10    8.06    4.80
   6   5  -9    3.76    4.96
  -6  -5   9    3.94    5.16
  -6  -5   9   -0.33    2.06
  -6  -5   8   57.05   10.84
  -6  -5   8   43.75    9.78
   6   5  -7    3.08    3.29
  -6  -5   7    4.59    4.69
   6   5  -6  562.86   23.19
  -6  -5   6  552.64   34.10
   6   5  -6  593.44   33.02
  -6  -5   6  620.53   34.66
   6   5  -5  140.56   13.35
   6   5  -5  156.27   16.18
  -6  -5   5  192.91   20.50
  -6  -5   4    0.71    2.08
   6   5  -4   11.65    4.48
  -6  -5   3   89.13   14.82
   6   5  -3   72.17   10.01
   6   5  -2   13.21    5.56
  -6  -5   2    2.36    3.48
   6   5  -2   11.87    3.92
   6   5  -1    0.16    4.72
  -6  -5   1    7.19    5.62
  -6  -5   0  104.66   17.05
   6   5   0  137.43   21.53
   6   5   1   87.11   17.01
  -6  -5  -1   83.63   16.42
   6   5   2   43.65   13.92
  -6  -5  -2   41.49   11.46
   6   5   3    1.78    4.55
  -6  -5  -3    4.86    4.87
  -6  -5  -4   -0.30    3.81
  -6  -6  13   76.80   16.71
  -6  -6  12    0.90    2.94
  -6  -6  12    7.07    3.85
  -6  -6  11   -1.17    2.62
  -6  -6  11    6.80    5.52
  -6  -6  10  131.15   17.16
  -6  -6  10  155.16   20.56
  -6  -6   9   27.64    8.13
  -6  -6   9   19.52    6.62
  -6  -6   8    1.76    2.18
  -6  -6   8    2.11    3.79
   6   6  -7    5.57    4.50
  -6  -6   7   14.56    6.30
  -6  -6   7    5.60    3.82
  -6  -6   6  496.43   34.12
   6   6  -6  527.14   31.41
  -6  -6   6  563.55   33.34
   6   6  -5    1.49    2.65
   6   6  -5    5.21    3.47
  -6  -6   5   -1.33    2.85
  -6  -6   5    4.57    4.03
  -6  -6   4   81.38   14.49
   6   6  -4  121.82   13.80
  -6  -6   3   51.63   11.74
  -6  -6   2  128.06   19.57
   6   6  -1   28.13   10.02
  -6  -6   1   61.93   14.38
   6   6   0   18.53    8.60
  -6  -6   0   13.49    5.91
   6   6   1   11.28    9.36
  -6  -6  -1   11.89    6.17
   6   6   2   28.07   12.12
  -6  -6  -2   18.74    8.72
  -6  -6  -3    4.48    5.86
  -6  -7  13   60.76   15.13
  -6  -7  12   14.90    6.83
  -6  -7  12   12.56    6.69
  -6  -7  11    2.74    3.49
  -6  -7  11    2.91    4.91
  -6  -7  10    1.76    3.29
  -6  -7  10    6.26    3.78
  -6  -7   9  219.21   23.20
  -6  -7   9  241.62   24.62
  -6  -7   8   12.72    5.97
  -6  -7   8    5.73    4.00
  -6  -7   7    0.32    2.66
  -6  -7   7    5.85    4.13
  -6  -7   6   23.67    8.81
  -6  -7   6   27.96    7.99
  -6  -7   5    4.10    5.00
  -6  -7   5    0.93    2.45
  -6  -7   4    6.92    5.31
  -6  -7   3    1.61    3.15
  -6  -7   2    8.79    6.10
   6   7  -1   76.04   17.03
  -6  -7   1   92.53   17.77
   6   7   0   20.95   11.09
  -6  -7   0    8.19    6.79
  -6  -7  -1   -0.51    3.42
  -6  -7  -2    5.73    6.22
  -6  -8  13    0.67    3.52
  -6  -8  13   -2.64    6.22
  -6  -8  12    3.66    4.04
  -6  -8  12   16.41    7.96
  -6  -8  11    4.79    3.61
  -6  -8  11    0.45    2.65
  -6  -8  10    7.90    5.86
  -6  -8  10   -1.54    2.69
  -6  -8   9   13.89    6.69
  -6  -8   9    2.48    3.85
  -6  -8   8  118.05   18.87
  -6  -8   8   97.52   14.89
  -6  -8   7   26.13    9.48
  -6  -8   7   11.68    5.35
  -6  -8   6   63.71   15.15
  -6  -8   5   43.36   12.31
  -6  -8   4  107.51   18.90
  -6  -8   3   -0.40    4.73
  -6  -8   2   26.74    9.37
  -6  -8   1    0.91    3.99
  -6  -9  13    9.94    6.70
  -6  -9  12   29.38    9.56
  -6  -9  12   28.54   10.56
  -6  -9  11   28.37    9.64
  -6  -9  11    8.92    6.11
  -6  -9  10   23.81    9.46
  -6  -9  10   25.50    9.29
  -6  -9   9   50.55   12.49
  -6  -9   8   47.20   12.21
  -6  -9   7   33.05   10.54
  -6  -9   6   46.65   12.59
  -6  -9   5    9.07    6.32
  -6  -9   4    6.65    5.01
  -6  -9   3   17.53    8.60
   7 -15   3   -3.46    5.13
  -7  15  -3    6.64    6.39
   7 -15   4    2.30    5.74
  -7  15  -4    0.49    3.91
  -7  14  -1   49.48   13.61
  -7  14  -1   67.37   18.74
   7 -14   2   13.75    7.21
  -7  14  -2   12.86    6.33
  -7  14  -2    3.56    5.64
   7 -14   3   -1.04    3.18
  -7  14  -3    2.54    4.54
  -7  14  -3    5.45    6.21
   7 -14   4   47.54   12.38
  -7  14  -4   33.94   12.97
  -7  14  -5   69.84   14.49
  -7  14  -5   62.02   15.23
   7 -14   5   93.43   18.05
  -7  14  -6   70.33   18.29
   7 -14   7    2.48    5.19
  -7  13   2   10.35    9.67
  -7  13   1   40.17   12.26
  -7  13   1   55.22   17.98
  -7  13   0    5.82    6.44
  -7  13   0   -4.75    6.01
   7 -13   1   -0.94    3.86
  -7  13  -1   18.40   10.19
  -7  13  -1   28.52   12.41
   7 -13   2    5.78    6.18
  -7  13  -2   -1.57    4.07
  -7  13  -2    4.89    4.22
  -7  13  -3  100.93   17.62
  -7  13  -3   72.48   17.51
   7 -13   3  107.42   17.55
  -7  13  -4   25.35    9.41
  -7  13  -4   19.86    9.76
  -7  13  -5   64.39   13.69
   7 -13   5   65.35   14.37
  -7  13  -5  101.72   19.77
  -7  13  -6    2.64    3.37
  -7  13  -6    2.01    3.41
   7 -13   7   -5.34    5.05
  -7  13  -7   -2.72    6.91
  -7  13  -8   28.42   12.47
   7 -13   8   39.75   12.88
  -7  12   3    8.47    5.30
  -7  12   2   70.60   16.55
  -7  12   2   56.54   17.65
  -7  12   1   12.61    6.80
  -7  12   1   10.54    6.91
  -7  12   0  235.76   27.28
  -7  12   0  258.48   31.93
   7 -12   0  280.47   25.31
  -7  12  -1   21.71    9.38
   7 -12   1   38.31   10.04
  -7  12  -1   19.95    9.68
  -7  12  -2   20.10    7.20
   7 -12   2   29.06    8.56
  -7  12  -2   41.55   11.69
  -7  12  -3   29.32    8.94
   7 -12   3   29.62    9.22
  -7  12  -3   29.54   10.01
  -7  12  -4   11.86    5.85
   7 -12   4   15.80    7.63
  -7  12  -4   28.64    9.79
  -7  12  -5   42.28   10.22
   7 -12   5   17.18    8.00
  -7  12  -5   37.13   10.72
   7 -12   6    2.96    3.75
  -7  12  -6   15.48    6.11
  -7  12  -6   18.47    9.04
  -7  12  -7    1.96    5.78
   7 -12   7   17.95   10.31
  -7  12  -8   60.21   18.28
   7 -12   8   86.67   17.36
  -7  12  -9    2.52    7.12
   7 -12   9    1.94    5.06
  -7  11   4   -1.10    3.65
  -7  11   3    7.48    6.03
  -7  11   2   89.06   17.39
  -7  11   2   85.89   19.04
  -7  11   1   -0.98    3.05
   7 -11  -1    1.15    2.51
  -7  11   1   -0.17    3.80
  -7  11   0  201.48   24.37
  -7  11   0  249.00   29.09
   7 -11   0  228.97   21.85
  -7  11  -1  130.63   18.77
  -7  11  -1  102.07   17.91
   7 -11   1  129.49   16.84
  -7  11  -2    2.94    3.70
  -7  11  -2   12.27    6.92
   7 -11   2    5.81    3.67
  -7  11  -3   75.88   14.05
  -7  11  -3  118.50   19.31
   7 -11   3  101.69   16.36
  -7  11  -4    8.33    3.76
   7 -11   4    4.84    4.28
  -7  11  -5  232.98   22.58
  -7  11  -5  289.36   30.99
   7 -11   5  223.65   24.82
   7 -11   6  109.99   18.00
  -7  11  -6  105.45   14.79
  -7  11  -6   68.80   16.31
  -7  11  -7   -4.32    3.55
  -7  11  -7    6.58    6.49
   7 -11   7    6.79    6.68
   7 -11   8  116.31   19.26
  -7  11  -8  136.57   25.19
   7 -11   9  349.02   34.98
  -7  11  -9  263.98   37.98
   7 -11  10   -2.39    3.90
  -7  10   6   -1.49    4.96
  -7  10   5  188.57   25.37
  -7  10   4   -1.77    4.47
  -7  10   3   -3.22    3.97
   7 -10  -2   92.26   12.35
  -7  10   2  120.43   18.41
  -7  10   2  121.49   21.54
  -7  10   1    5.33    5.34
  -7  10   1    5.11    6.99
   7 -10  -1    0.28    1.77
  -7  10   0   26.48    8.44
  -7  10   0   25.21    8.96
   7 -10   0   42.54    9.40
  -7  10  -1   84.79   14.72
  -7  10  -1   80.76   15.17
   7 -10   1   71.86   12.26
  -7  10  -2    0.45    2.53
  -7  10  -2   -2.18    3.12
   7 -10   3  351.86   28.28
  -7  10  -3  344.67   27.06
  -7  10  -3  403.26   33.44
   7 -10   4  158.64   19.48
  -7  10  -4  159.33   17.68
  -7  10  -4  162.04   21.95
   7 -10   5   77.32   14.67
  -7  10  -5   71.04   11.90
  -7  10  -5   87.26   17.12
   7 -10   6  175.41   22.19
  -7  10  -6  154.27   16.78
  -7  10  -6  172.19   24.64
  -7  10  -7   -3.68    3.42
   7 -10   7   -1.57    2.50
   7 -10   8    0.54    4.14
  -7  10  -8   28.78   14.04
   7 -10   9   41.89   12.36
  -7  10  -9   41.35   14.22
   7 -10  10    5.19    5.45
  -7   9   7    7.78    5.21
  -7   9   6   -2.65    4.86
  -7   9   5   -6.72    5.79
  -7   9   4  165.63   21.62
  -7   9   3  108.32   16.99
   7  -9  -3   82.08   10.82
  -7   9   2   16.86    6.95
  -7   9   2   18.38    8.61
   7  -9  -2   18.94    5.11
   7  -9  -1 1477.76   49.88
  -7   9   1 1575.64   66.94
   7  -9   0  938.81   40.89
  -7   9   0  937.91   45.78
  -7   9   0  945.93   49.11
   7  -9   1 1381.25   51.25
  -7   9  -1 1501.00   57.32
  -7   9  -1 1419.07   58.37
   7  -9   2   89.16   13.66
  -7   9  -2   85.01   13.18
  -7   9  -2   79.18   14.08
   7  -9   3 1401.55   55.73
  -7   9  -3 1358.09   50.64
  -7   9  -3 1300.89   57.46
  -7   9  -4   30.86    7.44
  -7   9  -4   18.64    7.85
   7  -9   4   29.91    8.47
   7  -9   5  241.49   24.74
  -7   9  -5  291.43   22.93
  -7   9  -5  259.07   28.34
  -7   9  -6   37.58   10.99
  -7   9  -6   32.01    7.49
   7  -9   6   35.13   10.15
   7  -9   6   34.73    7.69
   7  -9   7   25.52    8.96
  -7   9  -7   13.55    4.98
  -7   9  -7   -1.96    6.15
   7  -9   7   15.57    5.95
  -7   9  -8   66.25   11.14
   7  -9   8   75.33   15.24
  -7   9  -8   85.28   20.22
   7  -9   8   48.09   11.15
   7  -9   9   51.27   13.57
   7  -9   9   16.71    6.58
   7  -9  10   12.37    9.07
   7  -9  10   11.45    7.10
   7  -9  11    2.47    4.79
  -7   8   9  135.81   21.67
  -7   8   8   76.75   16.09
  -7   8   7   55.12   12.70
  -7   8   6    7.72    6.37
   7  -8  -6   -5.34    4.32
  -7   8   5   34.83   10.03
  -7   8   4   42.78   10.74
  -7   8   3  113.86   16.51
   7  -8  -3  128.51   13.09
  -7   8   2  371.81   28.68
   7  -8  -2  332.70   21.99
  -7   8   2  389.97   32.55
  -7   8   1   20.48    7.55
  -7   8   1    9.90    5.06
   7  -8  -1    7.08    4.22
   7  -8   0   40.17    8.40
  -7   8   0   42.49    9.60
  -7   8   0   36.28    8.56
   7  -8   1  116.32   14.66
  -7   8  -1  122.82   15.44
  -7   8  -1  110.48   15.66
   7  -8   2  474.10   30.55
  -7   8  -2  431.61   28.01
  -7   8  -2  418.76   30.18
   7  -8   3  368.89   27.70
  -7   8  -3  372.12   25.71
  -7   8  -3  376.91   30.35
   7  -8   4  395.14   30.34
  -7   8  -4  370.20   25.22
  -7   8  -4  335.12   30.29
   7  -8   4  334.17   17.83
   7  -8   5   36.76   10.01
  -7   8  -5   34.02    7.38
  -7   8  -5   39.87   11.73
   7  -8   5   51.14    8.17
   7  -8   6   48.28    9.30
  -7   8  -6   42.27    9.18
   7  -8   6   42.91   10.94
  -7   8  -6   49.48   14.18
   7  -8   7  144.11   20.51
  -7   8  -7   92.64   12.76
  -7   8  -7   93.74   20.21
   7  -8   7   95.90   14.65
   7  -8   8  361.43   33.71
  -7   8  -8  377.51   26.26
   7  -8   8  323.66   28.18
   7  -8   9  124.94   21.28
   7  -8   9   93.77   16.95
   7  -8  10    9.31    7.23
   7  -8  10    7.13    7.34
   7  -8  11    3.90    5.47
   7  -8  11   11.53    8.98
  -7   7  10   -3.41    4.71
  -7   7   9  190.43   24.12
  -7   7   8   13.63    7.34
   7  -7  -8    4.43    4.10
  -7   7   7   38.63   10.91
   7  -7  -7   38.96    9.87
  -7   7   7   28.99    8.72
  -7   7   6   81.58   14.72
  -7   7   6   87.83   13.62
  -7   7   5  582.54   37.20
  -7   7   4   25.54    7.90
   7  -7  -4   22.42    5.07
  -7   7   3   21.61    7.47
   7  -7  -3   14.97    4.42
  -7   7   2  196.14   19.95
   7  -7  -2  209.60   17.09
  -7   7   2  201.87   21.20
   7  -7  -1   11.28    4.66
  -7   7   1    4.95    3.13
  -7   7   1    7.53    4.70
   7  -7   0   12.88    4.97
  -7   7   0   13.99    5.59
  -7   7   0   10.72    4.59
   7  -7   1   45.93    9.32
  -7   7  -1   34.65    7.84
  -7   7  -1   37.35    8.79
  -7   7  -2  162.08   16.58
   7  -7   2  143.77   16.62
  -7   7  -2  198.50   20.23
  -7   7  -3  374.17   25.25
   7  -7   3  389.54   28.34
  -7   7  -3  362.69   29.49
   7  -7   3  369.08   17.42
   7  -7   4   58.98   11.60
  -7   7  -4   71.61   11.05
  -7   7  -4   51.75   12.05
   7  -7   4   58.23    8.21
   7  -7   5   11.27    4.67
  -7   7  -5    9.59    4.04
   7  -7   5    1.90    2.02
  -7   7  -5    2.05    3.68
   7  -7   6    8.05    4.67
  -7   7  -6   15.04    5.96
   7  -7   6    7.11    4.87
   7  -7   7  107.49   17.30
  -7   7  -7  103.62   14.06
   7  -7   7  148.29   18.38
   7  -7   8    4.26    5.50
   7  -7   8   -3.04    4.38
  -7   7  -8    7.07    3.70
   7  -7   9    3.92    3.41
   7  -7   9    5.89    3.81
   7  -7  10   51.64   13.40
   7  -7  10   92.02   18.57
   7  -7  11   28.73   12.16
  -7   6  10   10.39    7.15
  -7   6   9   -2.71    4.69
   7  -6  -9    6.63    6.21
  -7   6   9    3.20    4.85
  -7   6   8   64.23   13.84
   7  -6  -8   56.64   12.15
  -7   6   8   93.75   15.45
  -7   6   7    5.20    3.40
   7  -6  -7    2.96    2.75
  -7   6   6   -2.39    2.38
  -7   6   6    0.84    1.48
  -7   6   5   -2.61    3.19
  -7   6   5    2.53    2.03
  -7   6   4  331.41   25.88
  -7   6   4  305.09   13.55
  -7   6   3  273.45   22.90
   7  -6  -3  309.01   19.63
  -7   6   3  316.05   25.31
  -7   6   2  228.41   20.55
   7  -6  -2  206.53   16.55
  -7   6   2  242.80   20.27
  -7   6   1   30.46    7.37
  -7   6   1   35.93    7.56
   7  -6  -1   33.68    7.00
  -7   6   0 1118.05   43.04
   7  -6   0 1185.97   43.56
  -7   6   0 1199.95   43.47
  -7   6  -1    5.09    3.08
  -7   6  -1    5.56    3.89
   7  -6   1    9.90    5.09
   7  -6   2   -2.53    2.44
  -7   6  -2    2.57    1.99
  -7   6  -2    1.09    2.62
   7  -6   2    0.73    1.53
   7  -6   3    7.83    3.21
  -7   6  -3    2.83    1.31
  -7   6  -3   11.23    6.60
   7  -6   3   14.29    5.49
  -7   6  -4  299.31   22.37
  -7   6  -4  327.53   30.89
   7  -6   4  283.27   24.75
   7  -6   4  318.23   21.07
  -7   6  -5  835.93   37.98
   7  -6   5  824.12   44.40
   7  -6   5  850.29   38.54
  -7   6  -6  209.53   19.49
   7  -6   6  209.56   23.42
  -7   6  -7  100.28   13.91
   7  -6   7  109.97   18.11
   7  -6   7  113.98   16.92
   7  -6   8  174.76   23.10
   7  -6   8  212.25   24.71
   7  -6   9   12.46    8.52
   7  -6   9    4.55    5.13
   7  -6  10   56.02   15.30
   7  -6  11  111.54   22.16
  -7   5  11   38.81   10.24
  -7   5  10   97.39   16.44
   7  -5 -10   83.49   16.11
  -7   5  10   91.00   16.72
  -7   5   9   28.93    9.34
   7  -5  -9    5.05    4.49
  -7   5   9   15.43    6.47
  -7   5   9   32.23    9.63
  -7   5   8   40.24    9.66
   7  -5  -8   38.28   10.26
  -7   5   8   39.52    9.79
  -7   5   8   47.69   10.39
  -7   5   7  299.92   26.16
   7  -5  -7  300.43   26.12
  -7   5   7  276.75   21.76
  -7   5   7  351.37   28.27
  -7   5   6    3.77    4.27
  -7   5   6    2.33    2.65
  -7   5   5  278.75   23.26
  -7   5   5  292.61   16.83
  -7   5   4   43.12    9.25
  -7   5   4   35.14    4.84
  -7   5   3  877.56   39.14
  -7   5   3  944.96   37.66
  -7   5   3  780.65   17.86
  -7   5   3  758.42   18.65
  -7   5   2  257.30   20.92
   7  -5  -2  241.05   18.21
  -7   5   2  283.77   19.15
  -7   5   1  318.80   22.73
   7  -5  -1  276.63   20.61
  -7   5   1  286.48   19.16
  -7   5   0  672.46   32.39
   7  -5   0  582.76   31.28
  -7   5   0  638.43   30.45
  -7   5   0  656.22   16.87
  -7   5  -1 1819.94   52.99
   7  -5   1 1844.61   56.96
  -7   5  -1 1790.93   56.03
  -7   5  -1 1718.11   34.74
   7  -5   1 1844.36   36.72
  -7   5  -2   83.42   11.71
   7  -5   2   81.85   12.46
  -7   5  -2  105.91   15.09
  -7   5  -2   90.12    9.44
   7  -5   2   88.35    9.81
  -7   5  -3  511.59   29.11
   7  -5   3  496.93   32.09
  -7   5  -3  531.33   37.50
   7  -5   3  565.43   27.29
  -7   5  -4  115.70   14.07
   7  -5   4  129.45   17.04
   7  -5   4  111.30   13.64
  -7   5  -5  190.37   18.59
   7  -5   5  182.87   21.11
   7  -5   5  159.80   17.98
   7  -5   6    0.03    2.24
   7  -5   6    3.35    4.02
  -7   5  -6    6.77    5.68
   7  -5   7    1.86    2.31
  -7   5  -7    3.49    5.34
   7  -5   8   95.84   17.48
   7  -5   9   -5.01    5.66
   7  -5  10  152.92   24.92
  -7   4  12   52.67   13.23
  -7   4  11    3.10    4.41
   7  -4 -11   -0.27    3.51
  -7   4  11    2.19    4.77
  -7   4  10    9.23    5.48
   7  -4 -10    3.87    4.48
  -7   4  10   -0.61    3.04
  -7   4  10   -2.72    4.45
  -7   4   9   60.33   12.32
   7  -4  -9   39.34   10.81
  -7   4   9   65.45   13.44
  -7   4   9   43.07   10.28
  -7   4   8  330.69   26.88
  -7   4   8  414.52   28.50
   7  -4  -8  424.45   32.75
  -7   4   8  399.08   31.44
  -7   4   7  147.78   17.27
  -7   4   7  149.03   15.65
   7  -4  -7  118.17   16.34
  -7   4   6   22.15    3.69
  -7   4   6   28.54    7.13
  -7   4   6   31.76    6.47
  -7   4   5 1029.94   42.70
  -7   4   5  948.47   27.24
  -7   4   4    1.42    1.73
  -7   4   4    9.23    3.90
  -7   4   3   52.04    9.17
  -7   4   3   34.89    6.24
  -7   4   3   38.95    5.36
  -7   4   2   41.44    8.17
  -7   4   2   47.75    6.88
  -7   4   2   56.74    5.91
  -7   4   1    1.01    1.35
  -7   4   1    0.86    1.14
  -7   4   1   -0.54    1.09
  -7   4   0   67.84   10.37
   7  -4   0   83.02   11.90
  -7   4   0   53.66    9.09
  -7   4   0   58.57    7.01
   7  -4   0   61.83    6.93
   7  -4   1   57.47   10.34
  -7   4  -1   63.36   11.32
  -7   4  -1   37.96    6.51
   7  -4   1   57.00    7.73
  -7   4  -2   35.66    7.86
   7  -4   2   37.88    7.79
   7  -4   2   19.00    6.60
  -7   4  -3  434.04   27.11
   7  -4   3  424.04   29.66
   7  -4   3  438.62   26.20
   7  -4   4   31.60    7.98
  -7   4  -4   33.31    8.24
   7  -4   5    3.21    2.95
  -7   4  -5    0.11    2.46
  -7   4  -6  149.01   17.82
   7  -4   6  133.28   18.86
   7  -4   7  147.01   20.85
   7  -4   8   23.84    8.99
   7  -4   9  131.23   22.58
   7  -4  10   44.45   14.31
  -7   3  13   79.48   17.76
  -7   3  12   79.57   16.67
  -7   3  12  102.03   18.56
   7  -3 -11   17.69    8.48
  -7   3  11    7.94    5.69
  -7   3  11    5.29    4.43
  -7   3  10    8.67    4.21
   7  -3 -10   10.78    6.82
  -7   3  10   18.65    7.84
  -7   3  10   13.25    6.36
  -7   3   9    9.39    4.69
   7  -3  -9   -3.32    4.55
  -7   3   9    0.89    3.21
  -7   3   9    1.79    4.69
  -7   3   8   86.82   12.87
  -7   3   8   78.33   11.89
   7  -3  -8   57.16   12.47
  -7   3   8   90.51   14.72
  -7   3   7  308.94   23.37
   7  -3  -7  323.10   26.52
  -7   3   6   32.38    5.18
  -7   3   6   26.84    6.98
  -7   3   5   11.19    4.11
  -7   3   5   10.50    3.41
  -7   3   5   11.74    4.08
  -7   3   4  588.38   30.19
  -7   3   4  565.89   20.08
  -7   3   4  558.14   23.06
  -7   3   3  272.89   20.31
  -7   3   3  258.85   13.32
  -7   3   3  242.53   15.45
  -7   3   2    1.37    1.18
  -7   3   2    2.40    2.63
  -7   3   2    2.94    1.75
  -7   3   1  266.06   19.87
   7  -3  -1  242.43   17.30
  -7   3   1  246.12   17.50
  -7   3   1  242.98   15.63
  -7   3   0  634.49   31.49
   7  -3   0  679.03   26.61
  -7   3  -1 1065.04   41.40
   7  -3   1 1093.13   38.04
  -7   3  -2  518.76   29.74
   7  -3   2  487.47   27.59
   7  -3   3    5.97    5.08
  -7   3  -3   -0.20    2.76
  -7   3  -4  728.60   37.95
   7  -3   4  747.83   40.44
   7  -3   5   -0.83    2.57
  -7   3  -5    4.72    4.14
   7  -3   6   -2.17    4.00
   7  -3   7   32.61   10.90
   7  -3   8  168.72   25.12
   7  -3   9    3.61    6.84
  -7   2  13    9.76    7.59
  -7   2  13    4.96    5.97
  -7   2  12   86.61   16.75
  -7   2  12  108.48   19.14
   7  -2 -11   13.19    7.08
  -7   2  11   11.83    6.26
  -7   2  10    3.24    3.11
   7  -2 -10    3.67    5.34
  -7   2  10    1.69    3.74
  -7   2  10    6.49    5.29
  -7   2   9  695.57   35.11
   7  -2  -9  812.01   46.89
  -7   2   9  803.97   46.27
  -7   2   8  350.24   24.28
   7  -2  -8  404.43   31.99
  -7   2   8  378.22   30.42
  -7   2   7  192.27   17.41
  -7   2   7  178.20   11.70
   7  -2  -7  168.98   19.30
  -7   2   6   34.87    7.52
  -7   2   6   29.31    5.43
  -7   2   5  171.97   15.98
  -7   2   4  150.18   14.94
  -7   2   3  106.84   12.71
  -7   2   2  404.80   24.97
  -7   2   1  670.91   32.15
   7  -2  -1  679.71   24.81
   7  -2  -1  711.97   28.11
  -7   2   0 1627.78   51.57
   7  -2   0 1548.41   42.76
   7  -2   0 1664.76   47.43
  -7   2  -1 1397.30   48.87
   7  -2   1 1328.09   46.54
  -7   2  -2   80.36   11.91
   7  -2   2  104.55   14.07
   7  -2   3   28.80    8.18
  -7   2  -3   23.66    6.27
  -7   2  -4   62.54   11.40
   7  -2   4   86.86   15.25
   7  -2   5  178.35   22.12
   7  -2   6   57.27   13.62
   7  -2   7   79.59   16.89
   7  -2   8   18.32   11.15
  -7   1  13  127.96   20.77
  -7   1  13  167.05   25.04
  -7   1  12  289.65   28.88
   7  -1 -12  351.74   34.24
  -7   1  12  248.63   29.19
  -7   1  11   78.01   14.62
   7  -1 -11   71.33   15.05
  -7   1  11   88.75   17.15
  -7   1  10  217.54   18.99
   7  -1 -10  264.12   27.63
  -7   1  10  252.06   26.80
  -7   1   9   30.62    7.08
   7  -1  -9   47.29   11.57
  -7   1   9   44.12   10.90
  -7   1   8  187.54   16.95
  -7   1   8  171.74   11.76
   7  -1  -8  174.36   20.99
  -7   1   7   94.18   11.97
  -7   1   7   84.98    9.31
   7  -1  -7  109.97   15.30
  -7   1   6   14.93    5.11
  -7   1   6    8.36    3.27
  -7   1   5  926.69   36.52
  -7   1   5  950.55   35.18
  -7   1   4   -1.24    2.00
  -7   1   3   41.55    7.76
  -7   1   2  296.00   21.31
   7  -1  -2  254.84   12.30
   7  -1  -1   -1.02    1.78
  -7   1   1   -0.77    1.95
   7  -1  -1   -0.71    1.73
  -7   1   0  618.83   32.88
   7  -1   0  547.18   29.97
  -7   1  -1   79.55   12.24
   7  -1   1   59.99   10.74
   7  -1   2    0.68    2.20
  -7   1  -2   -0.14    2.99
   7  -1   3  490.99   34.81
   7  -1   4  154.22   20.84
   7  -1   5   77.04   15.67
   7  -1   6    0.91    4.12
   7  -1   7   49.54   14.86
   7  -1   8   60.95   16.49
  -7   0  14    2.67    5.05
  -7   0  13   13.51    8.67
  -7   0  13    3.28    5.08
   7   0 -12  118.55   20.25
  -7   0  12  100.33   17.76
   7   0 -11   85.47   15.91
  -7   0  11  156.92   21.98
  -7   0  10  112.97   12.94
   7   0 -10  100.37   16.91
  -7   0  10  100.72   16.88
  -7   0   9  280.97   20.20
   7   0  -9  290.08   27.78
  -7   0   9  263.49   26.22
  -7   0   8  113.61   13.05
  -7   0   8  142.57   12.53
   7   0  -8  153.82   19.40
  -7   0   7  418.67   24.85
  -7   0   7  462.56   23.92
   7   0  -7  423.00   30.84
  -7   0   6  703.30   32.41
  -7   0   6  704.23   31.46
  -7   0   5  388.66   24.02
  -7   0   5  413.61   24.88
  -7   0   4    7.87    2.87
  -7   0   3  876.38   36.57
  -7   0   2  286.81   21.63
   7   0  -2  251.68   12.92
   7   0  -1   25.35    7.02
  -7   0   1   20.83    6.62
   7   0  -1   25.14    5.91
  -7   0   0  470.57   29.66
   7   0   0  442.15   29.41
  -7   0  -1  268.39   23.82
   7   0   1  296.10   25.85
   7   0   2  110.39   16.89
   7   0   3  150.14   20.54
   7   0   4  389.62   34.70
   7   0   5 1006.23   58.47
   7   0   6   71.68   16.26
   7   0   7   10.68    7.38
  -7  -1  14    5.48    6.38
  -7  -1  13   32.60   10.93
   7   1 -12   46.08   13.37
  -7  -1  12   32.06   10.56
   7   1 -11   13.81    8.00
  -7  -1  11   18.28    7.61
  -7  -1  10   58.99    9.53
   7   1 -10   60.74   13.69
  -7  -1  10   71.21   14.51
  -7  -1   9   21.19    6.13
   7   1  -9   30.90    9.61
  -7  -1   9   29.00    6.42
  -7  -1   9   24.26    8.31
  -7  -1   8  297.08   20.70
  -7  -1   8  278.06   19.59
   7   1  -8  308.20   27.69
  -7  -1   7    3.22    2.25
  -7  -1   7    0.28    2.27
   7   1  -7    5.01    4.10
  -7  -1   6 1235.68   42.79
  -7  -1   6 1257.94   44.40
   7   1  -6 1204.39   49.22
  -7  -1   5   36.69    7.59
  -7  -1   5   51.94    9.58
  -7  -1   4   81.95   11.67
  -7  -1   4   42.33    9.03
  -7  -1   3   10.90    5.18
   7   1  -3   15.56    2.81
  -7  -1   3   11.17    4.49
  -7  -1   2  244.46   20.81
   7   1  -2  233.61   16.20
   7   1  -2  271.90   21.95
  -7  -1   1  442.12   29.35
   7   1  -1  381.57   27.67
   7   1   0    1.98    3.37
   7   1   1  398.29   32.38
   7   1   2   42.19   12.07
   7   1   3   21.49    9.11
   7   1   4  348.90   34.78
   7   1   5   25.03   10.68
   7   1   6   83.28   19.30
  -7  -2  13   59.53   14.65
   7   2 -12   -1.66    4.20
  -7  -2  12   31.48   10.97
   7   2 -11  163.32   22.39
  -7  -2  11  175.27   23.51
  -7  -2  10  104.21   12.14
   7   2 -10  105.54   17.53
  -7  -2  10  120.80   18.23
  -7  -2   9  366.00   22.50
  -7  -2   9  416.18   25.10
   7   2  -9  364.85   31.17
  -7  -2   9  354.13   30.32
  -7  -2   8  112.26   12.53
  -7  -2   8  103.55   12.85
   7   2  -8  129.53   17.64
  -7  -2   8  108.09   15.98
  -7  -2   7  232.36   18.57
   7   2  -7  252.95   24.34
  -7  -2   7  233.14   19.79
  -7  -2   6  405.27   24.98
  -7  -2   6  361.76   25.08
   7   2  -6  383.13   28.29
  -7  -2   5   11.46    4.93
  -7  -2   5   15.66    5.12
   7   2  -5   24.09    7.13
  -7  -2   4   33.90    8.35
  -7  -2   4   25.42    6.72
  -7  -2   3  115.35   14.76
  -7  -2   3  106.34   15.02
  -7  -2   2  255.82   22.37
  -7  -2   2  256.84   23.76
   7   2  -2  244.76   22.48
  -7  -2   1   78.89   13.73
   7   2  -1   73.61   13.31
   7   2   0    5.24    3.99
   7   2   1  152.60   21.14
   7   2   2   73.12   15.50
   7   2   3   -3.34    3.95
   7   2   4   31.68   11.34
   7   2   5   -1.74    3.76
  -7  -2  -5    2.30    5.49
  -7  -2  -6   93.93   17.96
  -7  -3  13   17.17    9.19
  -7  -3  12   75.04   15.95
   7   3 -11   67.56   14.47
  -7  -3  11   57.34   13.30
   7   3 -10    9.28    6.99
  -7  -3  10    7.96    4.94
  -7  -3  10   -2.81    2.81
  -7  -3   9    6.99    3.79
   7   3  -9    7.46    5.30
  -7  -3   9    6.56    4.12
  -7  -3   9    8.52    5.77
  -7  -3   8  181.36   16.44
  -7  -3   8  158.30   17.28
   7   3  -8  160.33   20.09
  -7  -3   8  182.80   21.54
  -7  -3   7    1.25    2.68
   7   3  -7   -1.86    3.08
  -7  -3   7    0.65    1.93
  -7  -3   6    6.63    3.47
  -7  -3   6    5.38    4.61
   7   3  -6    2.17    2.58
  -7  -3   5   91.97   13.01
  -7  -3   5   93.44   13.87
   7   3  -5   93.31   13.46
  -7  -3   4  146.62   18.03
   7   3  -4  153.07   16.32
  -7  -3   3  388.45   30.21
   7   3  -2    0.52    2.70
  -7  -3   2    1.95    2.73
   7   3  -1    5.31    3.56
  -7  -3   1    6.36    6.04
   7   3   0   54.08   12.89
  -7  -3   0   59.85   13.50
   7   3   1    5.37    4.34
  -7  -3  -1    3.59    3.70
  -7  -3  -2  125.83   19.99
   7   3   2  187.21   26.26
   7   3   3   49.44   14.34
  -7  -3  -3   64.22   15.14
  -7  -3  -4   75.90   17.07
   7   3   4  115.72   22.57
  -7  -3  -5   16.02    9.20
  -7  -4  13   18.74    9.42
  -7  -4  12   20.57    9.45
  -7  -4  11   13.56    6.21
   7   4 -11   11.54    7.26
  -7  -4  10   61.25   10.90
   7   4 -10   38.30   10.30
  -7  -4  10   32.75    9.79
  -7  -4   9  166.17   18.38
   7   4  -9  171.49   20.86
  -7  -4   9  179.98   21.86
   7   4  -8    0.03    3.66
  -7  -4   8    8.04    4.90
   7   4  -7   -4.03    2.88
  -7  -4   7   -2.22    2.91
  -7  -4   6   49.53   10.70
   7   4  -6   45.56    9.99
  -7  -4   5   81.64   13.63
   7   4  -5   66.84   11.40
  -7  -4   4  203.24   22.51
   7   4  -4  241.78   20.62
  -7  -4   3  394.44   31.71
   7   4  -3  441.86   26.62
   7   4  -2   55.77   12.58
  -7  -4   2   31.33    9.86
   7   4  -2   32.96    7.12
   7   4  -1   32.58   10.45
  -7  -4   1   39.52   11.32
   7   4   0    1.11    4.52
  -7  -4   0    8.43    7.09
   7   4   1    9.46    8.23
  -7  -4  -1    0.15    3.61
  -7  -4  -2  239.06   29.47
   7   4   2  262.62   32.59
   7   4   3    4.72    4.99
  -7  -4  -3   -0.64    3.83
  -7  -4  -4    9.12    7.07
  -7  -5  13   26.88   10.51
  -7  -5  12   34.91   11.50
  -7  -5  11  107.83   15.19
  -7  -5  11   60.62   13.35
  -7  -5  10   18.11    7.14
  -7  -5  10   27.98    8.24
   7   5  -9   -5.75    4.63
  -7  -5   9    0.21    2.71
  -7  -5   8  152.54   18.63
   7   5  -8  181.66   21.03
  -7  -5   8  142.01   18.25
   7   5  -7    6.13    4.06
  -7  -5   7    4.67    3.77
  -7  -5   7    2.81    2.69
   7   5  -6   47.86   10.08
  -7  -5   6   37.34   10.20
  -7  -5   5   59.99   12.48
   7   5  -5   51.14   10.26
  -7  -5   4   42.17   11.32
   7   5  -4   93.32   13.07
  -7  -5   3   -3.33    3.94
  -7  -5   2   17.02    7.72
   7   5  -1    6.44    6.93
  -7  -5   1    3.73    3.84
   7   5   0   11.39    8.09
  -7  -5   0    0.82    3.16
   7   5   1   16.20    9.09
  -7  -5  -1    1.71    3.43
   7   5   2   66.62   17.05
  -7  -5  -2   83.23   17.36
  -7  -5  -3   -1.24    5.56
  -7  -6  13    4.74    6.04
  -7  -6  12   38.76   10.13
  -7  -6  12   33.57   11.49
  -7  -6  11   84.61   14.52
  -7  -6  11   73.22   15.23
  -7  -6  10    9.61    6.70
  -7  -6  10   14.29    6.08
  -7  -6   9    7.81    4.26
  -7  -6   9    3.68    3.49
   7   6  -8    9.55    5.18
  -7  -6   8    1.05    2.94
  -7  -6   8    3.88    4.33
  -7  -6   7   99.87   16.35
   7   6  -7  109.66   16.12
  -7  -6   7  104.09   15.86
  -7  -6   6   62.73   13.32
   7   6  -6   91.52   14.13
  -7  -6   6   80.79   13.42
  -7  -6   5    2.35    3.28
   7   6  -5    3.65    3.42
  -7  -6   5    7.39    4.87
  -7  -6   4   37.97   10.81
  -7  -6   3   35.50    9.79
  -7  -6   2    8.03    6.51
   7   6  -1   -2.13    3.93
  -7  -6   1    8.00    6.92
   7   6   0    7.03    7.91
  -7  -6   0    0.20    4.69
  -7  -6  -1   -0.62    3.83
  -7  -7  13   -3.30    5.87
  -7  -7  12    9.11    5.30
  -7  -7  12    2.21    3.94
  -7  -7  11   59.11   13.15
  -7  -7  11   67.00   14.88
  -7  -7  10   40.22   11.60
  -7  -7  10   25.43    9.05
  -7  -7   9   35.77   10.25
  -7  -7   9   39.16   10.32
  -7  -7   8   11.88    6.82
  -7  -7   8   17.55    7.38
  -7  -7   7    0.97    3.22
  -7  -7   7    2.10    3.86
  -7  -7   6  115.43   18.77
  -7  -7   5    0.73    2.48
  -7  -7   4    9.38    7.47
  -7  -7   3   -2.99    4.38
  -7  -7   2  150.14   23.88
   7   7  -1   10.20    8.34
  -7  -7   1    6.85    6.74
  -7  -8  12    0.36    4.76
  -7  -8  11   32.85   10.29
  -7  -8  11   44.50   12.44
  -7  -8  10   13.24    6.19
  -7  -8  10   14.46    7.34
  -7  -8   9   57.88   14.07
  -7  -8   9   41.70   10.80
  -7  -8   8    7.34    5.07
  -7  -8   7   27.86   10.37
  -7  -8   6   17.53    7.89
  -7  -8   5   44.65   12.94
  -7  -8   4   54.39   14.96
   8 -15   3   40.86   12.24
  -8  15  -4   11.77    8.15
  -8  14  -1  157.21   26.86
  -8  14  -2   46.51   14.38
  -8  14  -2   34.81   13.51
   8 -14   2   25.51   10.38
  -8  14  -3   47.51   13.36
   8 -14   3   46.43   12.77
  -8  14  -3   35.79   12.63
  -8  14  -4    1.38    4.68
  -8  14  -4   11.90    7.92
   8 -14   4   13.09    6.88
  -8  14  -5    7.12    5.46
  -8  14  -5    3.76    5.12
   8 -14   5    7.11    6.92
  -8  13   2  171.72   29.25
  -8  13   1    4.29    5.44
  -8  13   1   12.65   11.44
  -8  13   0   52.88   14.31
  -8  13   0   51.18   15.54
  -8  13  -1   56.93   13.38
   8 -13   1   38.41   10.21
   8 -13   2  173.41   22.26
  -8  13  -2  191.78   25.38
  -8  13  -2  166.96   25.53
  -8  13  -3   14.81    7.49
  -8  13  -3   28.44   11.85
   8 -13   3   24.10    9.41
  -8  13  -4   52.89   12.97
  -8  13  -4   40.01   13.37
   8 -13   4   44.67   12.57
  -8  13  -5    2.67    3.38
  -8  13  -5   -0.96    4.13
   8 -13   5    9.22    6.69
  -8  13  -6   88.82   15.39
  -8  13  -6   49.36   15.40
   8 -13   6   79.99   17.24
  -8  13  -7   17.10    9.77
   8 -13   7   29.66   10.89
  -8  12   3   28.54   10.07
  -8  12   3   76.94   21.69
  -8  12   2   49.56   14.47
  -8  12   2   44.54   14.73
  -8  12   1    6.28    5.81
  -8  12   1   17.62    7.97
  -8  12   0    2.57    3.57
  -8  12   0   12.59    7.00
   8 -12   0   18.89    6.58
  -8  12  -1   32.48   10.40
  -8  12  -1   29.48   10.70
   8 -12   1   29.54    9.19
  -8  12  -2   16.11    8.53
  -8  12  -2   27.94   10.90
   8 -12   2   38.22   10.28
   8 -12   3  114.54   18.39
  -8  12  -3   92.21   15.85
  -8  12  -3   95.62   18.77
  -8  12  -4   36.60    9.43
  -8  12  -4   22.11    9.52
   8 -12   4   45.44   11.61
  -8  12  -5    3.05    4.03
  -8  12  -5    9.21    9.47
   8 -12   5   -0.53    4.41
  -8  12  -6   41.29   10.30
  -8  12  -6   21.64    8.43
   8 -12   6   33.57   11.50
   8 -12   7  133.55   21.88
  -8  12  -7  143.85   26.29
   8 -12   8   12.85    7.74
  -8  12  -8   28.31   13.76
  -8  11   4   28.73   11.65
  -8  11   3   81.07   16.84
  -8  11   3   71.46   18.02
  -8  11   2   41.48   12.45
  -8  11   2   31.06   11.27
  -8  11   1    0.78    4.69
  -8  11   1    2.29    4.62
   8 -11  -1    6.88    4.75
  -8  11   0   15.37    8.40
  -8  11   0   13.25    7.11
   8 -11   0    6.28    3.58
  -8  11  -1   19.37    9.51
  -8  11  -1   13.83    7.69
   8 -11   1   28.98    8.91
  -8  11  -2   59.27   12.52
  -8  11  -2   70.91   14.89
   8 -11   2   62.00   12.81
  -8  11  -3    3.43    4.53
  -8  11  -3    1.05    3.39
   8 -11   3   -6.12    4.91
  -8  11  -4   12.80    5.79
  -8  11  -4   12.51    8.03
   8 -11   4   20.44    8.85
   8 -11   5   96.38   16.59
  -8  11  -5   93.62   14.46
  -8  11  -5   94.23   19.13
  -8  11  -6   56.01   10.69
  -8  11  -6   46.12   14.23
   8 -11   6   45.11   12.24
   8 -11   7    0.91    4.62
  -8  11  -7   10.54    6.99
  -8  11  -7    3.80    7.02
   8 -11   8   -2.36    4.08
  -8  11  -8   -3.78    8.99
   8 -11   9   59.27   16.48
  -8  10   6   28.36   10.54
  -8  10   5   23.37    9.60
  -8  10   4   16.05    7.77
  -8  10   3   13.31    7.75
  -8  10   3   14.57    7.35
  -8  10   2  112.82   17.79
   8 -10  -2  101.50   13.44
  -8  10   2  132.81   21.20
   8 -10  -1   79.28   12.67
  -8  10   1   47.98   11.73
  -8  10   1   85.71   16.12
  -8  10   0   -1.80    4.54
  -8  10   0    7.78    5.41
   8 -10   0    8.65    4.63
   8 -10   1  520.54   34.09
  -8  10  -1  428.23   32.55
  -8  10  -1  496.25   36.93
  -8  10  -2    3.54    2.63
  -8  10  -2    7.88    4.63
   8 -10   2    3.03    4.08
   8 -10   3  607.63   39.30
  -8  10  -3  625.59   37.47
  -8  10  -3  706.89   45.50
   8 -10   4   74.67   14.77
  -8  10  -4   47.25   10.22
  -8  10  -4   47.44   13.13
   8 -10   5  171.80   22.16
  -8  10  -5  212.34   21.64
  -8  10  -5  189.15   26.09
   8 -10   6   -0.48    2.67
  -8  10  -6   -2.90    2.71
  -8  10  -6   -2.06    5.04
   8 -10   7   66.33   15.33
  -8  10  -7   50.52   10.73
  -8  10  -7   63.88   17.86
   8 -10   8    7.85    7.32
  -8  10  -8   -0.60    5.31
   8 -10   9   25.92   11.15
  -8   9   7   75.43   16.04
  -8   9   6  107.04   18.78
  -8   9   5  128.53   19.61
  -8   9   4   81.79   15.16
  -8   9   3  167.64   21.25
   8  -9  -3  163.80   16.03
  -8   9   3  162.32   23.38
  -8   9   2  139.67   19.10
   8  -9  -2  139.71   15.59
  -8   9   2  134.42   19.96
  -8   9   1  450.63   33.74
   8  -9  -1  494.50   30.73
  -8   9   1  442.02   33.67
   8  -9   0    1.56    2.92
  -8   9   0    3.36    3.14
  -8   9  -1  169.26   19.80
   8  -9   1  175.09   19.15
  -8   9  -1  184.03   21.29
  -8   9  -2  477.13   32.25
   8  -9   2  500.30   33.69
  -8   9  -2  474.23   34.92
   8  -9   3  634.09   39.40
  -8   9  -3  582.90   34.82
  -8   9  -3  674.96   43.37
   8  -9   4    2.74    3.99
  -8   9  -4    9.91    4.66
  -8   9  -4    9.31    5.70
   8  -9   5    8.67    5.33
  -8   9  -5    3.66    2.83
  -8   9  -5    1.21    4.59
   8  -9   6  243.76   27.20
  -8   9  -6  192.28   19.83
  -8   9  -6  188.96   27.85
  -8   9  -7    8.18    5.32
  -8   9  -7    6.83    6.27
   8  -9   7    3.13    3.81
   8  -9   8   15.97    8.29
   8  -9   9   55.80   14.65
  -8   8   9   -2.41    4.42
  -8   8   8   34.82   11.33
  -8   8   7  122.56   19.48
   8  -8  -7   83.77   14.64
  -8   8   6   23.10    9.12
  -8   8   5   54.88   12.61
  -8   8   4  128.42   18.02
  -8   8   3   47.38   10.85
   8  -8  -3   28.79    6.46
  -8   8   3   61.46   13.25
  -8   8   2  269.45   25.32
   8  -8  -2  257.82   20.92
  -8   8   2  303.00   26.74
   8  -8  -1   50.25    9.66
  -8   8   1   49.62   10.42
  -8   8   1   38.43    9.14
  -8   8   0  391.58   29.08
   8  -8   0  350.02   26.29
  -8   8   0  412.16   29.57
  -8   8  -1    7.95    5.54
  -8   8  -1    4.53    3.24
  -8   8  -2  244.63   22.16
   8  -8   2  233.55   23.02
  -8   8  -2  241.26   24.07
  -8   8  -3    1.22    2.98
   8  -8   3    2.50    3.43
  -8   8  -3    3.21    4.85
  -8   8  -4   28.19    8.13
   8  -8   4   10.58    5.71
  -8   8  -4   20.83    8.56
  -8   8  -5   -4.53    4.28
  -8   8  -5    3.67    2.90
   8  -8   5    5.45    5.01
  -8   8  -6  395.89   28.46
   8  -8   6  372.61   33.54
  -8   8  -6  317.82   37.14
   8  -8   6  359.19   25.83
  -8   8  -7   96.15   14.19
   8  -8   7  109.45   18.63
   8  -8   7  117.78   16.15
   8  -8   8    4.96    4.73
  -8   8  -8   22.43    7.87
   8  -8   8   18.22    8.69
   8  -8   9  155.64   24.23
  -8   7  10   13.19    7.99
  -8   7   9   13.34    7.62
   8  -7  -8   -3.19    3.40
  -8   7   8   -1.51    3.78
  -8   7   7   15.33    8.97
   8  -7  -7    4.38    4.92
  -8   7   7    6.30    5.10
  -8   7   6   20.57    7.35
  -8   7   5  464.58   33.93
  -8   7   4  411.96   30.98
  -8   7   4  423.89   32.92
   8  -7  -3   22.80    5.96
  -8   7   3   27.57    7.64
  -8   7   2   87.61   13.62
   8  -7  -2   84.25   11.73
  -8   7   2   60.50   10.84
  -8   7   1  642.50   36.06
   8  -7  -1  599.86   32.59
  -8   7   1  616.95   33.34
  -8   7   0    8.48    4.14
  -8   7   0    8.58    4.31
   8  -7   0   10.99    4.87
  -8   7  -1    7.31    4.40
  -8   7  -1    5.36    3.75
   8  -7   1    2.50    3.68
  -8   7  -2  432.70   28.68
   8  -7   2  412.36   29.96
  -8   7  -2  466.71   33.34
   8  -7   2  435.60   15.46
   8  -7   3   40.09    9.76
   8  -7   3   27.54    4.92
  -8   7  -3   22.61    7.21
  -8   7  -3   25.62    8.97
   8  -7   4   -1.75    2.31
   8  -7   4   -3.75    2.69
  -8   7  -4   -0.90    2.54
  -8   7  -4    0.43    4.09
  -8   7  -5  237.08   21.88
   8  -7   5  291.41   28.23
   8  -7   5  219.35   19.75
   8  -7   6   41.85    9.64
  -8   7  -6   44.26   10.23
  -8   7  -7  308.74   26.40
   8  -7   7  314.71   32.04
   8  -7   7  283.64   26.39
  -8   7  -8   83.58   14.43
   8  -7   8  102.70   18.50
   8  -7   8   84.00   16.36
   8  -7   9   -8.54    6.47
   8  -7   9    4.58    3.81
   8  -7  10   18.83   10.89
  -8   6  10   26.33   11.12
   8  -6 -10    7.25    5.79
  -8   6   9   45.21   11.46
   8  -6  -9   21.09    9.27
  -8   6   9   19.60    7.31
  -8   6   8  139.45   19.51
   8  -6  -8  144.26   20.38
  -8   6   8  166.58   21.45
  -8   6   7    5.60    5.36
   8  -6  -7    0.95    4.69
  -8   6   6   94.42   15.44
  -8   6   5  670.63   39.12
  -8   6   4  225.70   22.08
  -8   6   4  204.66   20.09
  -8   6   3   35.10    8.64
  -8   6   3   27.24    6.84
  -8   6   2  673.86   36.17
   8  -6  -2  631.21   32.05
  -8   6   2  653.79   31.29
  -8   6   1  672.48   35.72
   8  -6  -1  690.59   35.03
  -8   6   1  729.45   33.66
  -8   6   0  224.76   20.39
   8  -6   0  211.29   20.09
  -8   6   0  206.37   19.06
  -8   6  -1   -2.18    3.01
  -8   6  -1    4.41    4.12
   8  -6   1    0.73    1.56
   8  -6   2   16.50    3.97
  -8   6  -2    8.34    3.29
  -8   6  -2   17.13    7.94
   8  -6   2    7.90    4.54
  -8   6  -3  291.09   23.69
   8  -6   3  315.16   27.63
  -8   6  -3  325.42   30.84
   8  -6   3  305.92   20.04
   8  -6   4   19.50    6.63
   8  -6   4   11.70    5.91
  -8   6  -4   31.45    8.03
  -8   6  -5  348.30   26.78
   8  -6   5  398.34   33.09
   8  -6   5  401.86   28.70
  -8   6  -6  219.91   21.65
   8  -6   6  264.81   27.71
   8  -6   6  233.19   23.57
  -8   6  -7  191.01   21.00
   8  -6   7  194.34   24.77
   8  -6   7  153.56   20.60
   8  -6   8    6.76    4.97
   8  -6   9   -0.83    4.32
   8  -6  10    0.32    6.96
   8  -5 -11   28.61   11.31
  -8   5  11   14.08    8.18
  -8   5  10   25.61   10.01
   8  -5 -10   36.41   11.04
  -8   5  10   35.27   11.08
  -8   5   9    1.07    2.48
   8  -5  -9    6.24    5.66
  -8   5   9    0.49    2.96
  -8   5   8    6.85    5.98
   8  -5  -8    1.16    3.02
  -8   5   8    2.08    3.26
  -8   5   7  364.06   29.12
  -8   5   6  168.33   19.21
  -8   5   6  169.69   14.66
  -8   5   5  120.59   15.75
  -8   5   5  108.69   13.70
  -8   5   5  109.90   10.40
  -8   5   4   64.66   11.67
  -8   5   4   72.17   10.17
  -8   5   4   64.73    6.70
  -8   5   3   11.32    4.44
  -8   5   3   10.30    3.86
  -8   5   2  125.34   15.15
  -8   5   2  100.19   11.54
  -8   5   2  104.21    6.89
  -8   5   1  256.67   21.47
  -8   5   1  264.22   19.44
  -8   5   1  203.99   10.51
  -8   5   0  117.60   14.64
   8  -5   0  120.21   15.47
  -8   5   0  132.46   15.25
  -8   5   0  114.13    9.04
  -8   5  -1  339.50   25.13
   8  -5   1  275.52   24.39
  -8   5  -1  315.50   25.77
   8  -5   1  352.40   18.79
   8  -5   2   22.74    5.85
  -8   5  -2   13.83    5.61
   8  -5   2   17.49    7.24
  -8   5  -3  142.17   16.69
   8  -5   3  167.27   16.67
   8  -5   4    6.86    4.25
  -8   5  -4    6.58    4.74
  -8   5  -5  380.39   28.54
   8  -5   5  335.31   27.89
   8  -5   6   12.67    6.11
  -8   5  -6    7.42    5.02
   8  -5   7   44.62   11.98
   8  -5   8   43.57   12.11
   8  -5   9   12.78    5.79
   8  -4 -12    0.78    4.35
  -8   4  12    9.68    6.91
   8  -4 -11   -2.41    5.04
  -8   4  11    4.48    5.47
  -8   4  10    9.53    5.36
   8  -4 -10   26.08    9.14
  -8   4  10   26.85    9.68
  -8   4   9   36.55    9.49
   8  -4  -9   30.33    9.78
  -8   4   9   50.69   12.56
  -8   4   9   22.95    7.52
  -8   4   8  366.36   28.43
  -8   4   8  372.39   27.15
   8  -4  -8  348.58   30.66
  -8   4   7  161.18   18.47
  -8   4   7  160.33   16.20
  -8   4   6  105.12   14.51
  -8   4   5   57.06   10.41
  -8   4   5   48.94    7.38
  -8   4   4    2.73    3.80
  -8   4   4   -0.88    1.21
  -8   4   3  229.17   20.12
  -8   4   3  216.15   14.38
  -8   4   3  205.67   13.54
  -8   4   2  528.23   30.55
  -8   4   2  533.32   24.84
  -8   4   2  504.54   21.21
  -8   4   1 2711.68   69.14
  -8   4   1 2626.15   61.74
  -8   4   1 2491.60   49.40
  -8   4   0  233.30   20.45
  -8   4   0  247.38   21.60
   8  -4   0  222.58   15.02
   8  -4   1    8.07    4.86
  -8   4  -1    2.18    1.68
  -8   4  -2  554.46   32.83
   8  -4   2  588.15   30.81
   8  -4   3   45.18    9.18
  -8   4  -3   42.83    9.51
   8  -4   4   -4.48    4.30
  -8   4  -4    1.53    3.32
   8  -4   5    0.81    3.97
  -8   4  -5    1.35    2.93
   8  -4   6   48.06   11.93
   8  -4   7   70.20   15.54
   8  -4   8   17.57    9.94
   8  -4   9    4.87    6.51
   8  -3 -12  141.32   22.77
  -8   3  12   76.71   16.55
   8  -3 -11   21.81    9.46
  -8   3  11    8.09    6.12
  -8   3  11    5.69    5.27
  -8   3  10    3.96    2.84
   8  -3 -10   -2.52    4.71
  -8   3  10    3.26    4.12
  -8   3  10    2.05    3.75
  -8   3   9   45.24    9.73
   8  -3  -9   68.49   14.41
  -8   3   9   53.35   10.63
  -8   3   9   61.16   13.91
  -8   3   8   20.28    6.93
   8  -3  -8   31.09    9.97
  -8   3   7  281.89   23.12
  -8   3   6   37.77    6.99
  -8   3   6   31.57    7.88
  -8   3   6   29.56    5.07
  -8   3   5  114.91   14.14
  -8   3   5   74.66    6.67
  -8   3   4  447.40   28.01
  -8   3   4  413.53   15.98
  -8   3   3   71.29   11.21
  -8   3   3   59.32    7.21
  -8   3   2  166.37   16.91
  -8   3   1 1008.90   42.31
   8  -3  -1  889.50   34.56
   8  -3   0   27.84    5.96
  -8   3   0   38.65    8.36
  -8   3  -1  256.19   21.99
   8  -3   1  246.23   20.09
  -8   3  -2   53.73   10.14
   8  -3   2   78.52   12.09
  -8   3  -3  467.40   31.95
   8  -3   3  495.62   32.77
   8  -3   4   51.32   11.47
  -8   3  -4   52.39   11.16
   8  -3   5   39.29   10.74
   8  -3   6   18.42    9.57
   8  -3   7  143.58   22.85
   8  -3   8    3.94    5.11
  -8   2  13    6.88    8.77
   8  -2 -12    6.66    6.16
  -8   2  12    4.61    6.04
  -8   2  12    8.13    6.25
  -8   2  11  122.42   17.84
   8  -2 -11  102.21   18.96
  -8   2  11  156.74   23.52
  -8   2  10   82.47   12.95
   8  -2 -10  130.21   20.54
  -8   2  10  105.47   18.11
  -8   2   9   29.49    7.54
   8  -2  -9   47.06   11.68
  -8   2   9   32.47    9.82
  -8   2   8  147.56   16.35
   8  -2  -8  162.25   20.98
  -8   2   7   38.09    6.85
  -8   2   7   27.46    6.79
  -8   2   6   12.51    4.17
  -8   2   6    3.00    2.13
  -8   2   5  389.15   25.91
  -8   2   4  362.78   25.04
  -8   2   3  441.10   27.67
  -8   2   2    1.31    1.76
  -8   2   1  159.11   17.15
   8  -2  -1  168.05   13.50
   8  -2  -1  187.71   16.03
   8  -2   0    7.36    4.22
  -8   2   0    8.79    4.32
  -8   2  -1   49.60    9.70
   8  -2   1   58.31   10.51
   8  -2   2    6.98    4.79
  -8   2  -2   18.78    7.23
  -8   2  -3  107.44   16.43
   8  -2   3  122.49   17.80
   8  -2   4    1.70    2.52
   8  -2   5   21.94    8.51
   8  -2   6   86.84   17.80
   8  -2   7   10.23    8.17
   8  -1 -12   -3.18    5.26
  -8   1  12   -1.30    2.58
  -8   1  12    7.43    7.10
   8  -1 -11   -7.31    5.70
  -8   1  11   -2.50    3.17
  -8   1  10    3.55    3.57
   8  -1 -10    7.63    7.18
  -8   1  10   -4.15    3.90
  -8   1   9  120.89   14.88
   8  -1  -9  138.18   20.50
  -8   1   9  137.69   19.95
  -8   1   8  220.36   19.54
  -8   1   8  238.26   16.73
   8  -1  -8  271.15   26.72
  -8   1   7  115.55   14.03
   8  -1  -7   91.40   15.13
  -8   1   6  101.46   13.23
  -8   1   6  113.20   13.26
  -8   1   5 1050.56   42.96
  -8   1   4   86.04   12.48
  -8   1   3 1498.73   51.30
  -8   1   2 1196.15   46.48
   8  -1  -2 1116.35   28.64
  -8   1   1 1441.76   52.80
   8  -1  -1 1252.42   45.73
  -8   1   0  225.36   21.65
   8  -1   0  195.67   19.37
   8  -1   1   -1.77    3.96
  -8   1  -1    0.20    3.92
  -8   1  -2 1399.78   58.71
   8  -1   2 1313.47   58.22
   8  -1   3  263.80   27.50
   8  -1   4   -1.26    3.57
   8  -1   5    7.09    7.18
   8  -1   6   -4.22    6.68
   8  -1   7   67.98   17.12
  -8   0  14   -4.33    5.01
  -8   0  13    0.45    3.29
  -8   0  13    9.36    7.65
   8   0 -12    4.05    5.45
  -8   0  12   10.63    7.63
   8   0 -11  404.12   37.11
  -8   0  11  438.68   38.46
  -8   0  10    4.00    3.81
   8   0 -10   16.98    9.24
  -8   0  10   10.21    5.89
  -8   0   9    7.84    4.43
   8   0  -9    6.97    4.28
  -8   0   9    8.21    6.05
  -8   0   8  329.82   24.19
  -8   0   8  328.49   21.86
   8   0  -8  308.11   28.89
  -8   0   7   23.15    7.10
  -8   0   7   22.48    5.90
   8   0  -7   25.80    8.09
  -8   0   6  324.91   23.87
  -8   0   6  285.41   22.48
  -8   0   5  126.89   15.10
  -8   0   5  115.36   14.71
  -8   0   4  756.98   36.89
  -8   0   3  133.84   16.18
  -8   0   2  140.40   16.37
   8   0  -1   13.60    6.41
  -8   0   1   11.51    5.20
  -8   0   0  165.88   19.07
   8   0   0  170.86   19.46
   8   0   1    7.10    3.77
  -8   0  -1    3.51    2.29
   8   0   2  216.84   24.96
   8   0   3   10.10    6.12
   8   0   4   17.13    9.96
   8   0   5    9.32    5.59
   8   0   6  105.71   21.93
  -8  -1  14   12.75    7.82
  -8  -1  13    5.61    5.67
   8   1 -12   97.72   19.25
  -8  -1  12   59.35   14.89
   8   1 -11  242.97   28.91
  -8  -1  11  204.50   26.51
   8   1 -10   44.01   11.71
  -8  -1  10   37.24   11.08
  -8  -1   9   36.55    8.17
  -8  -1   9   61.77    9.85
   8   1  -9   60.91   13.82
  -8  -1   9   36.87    9.85
  -8  -1   8    9.92    4.52
   8   1  -8   32.35    9.41
  -8  -1   8   29.83    6.89
  -8  -1   7  249.46   20.80
  -8  -1   7  238.00   20.86
   8   1  -7  293.44   27.03
  -8  -1   6    5.48    3.82
  -8  -1   6   -2.13    2.54
   8   1  -6    4.54    4.68
  -8  -1   5   51.24    9.67
  -8  -1   5   49.60   10.37
  -8  -1   4   67.62   12.23
  -8  -1   4   48.97    9.34
  -8  -1   3   15.03    5.76
  -8  -1   3   24.68    7.47
  -8  -1   2   60.20   11.81
   8   1  -1   26.86    7.91
  -8  -1   1   41.08    9.66
   8   1   0   69.80   13.48
   8   1   1  171.01   22.80
   8   1   2    1.93    6.72
   8   1   3  102.54   19.33
   8   1   5    2.76    5.04
  -8  -2  13   33.75   12.47
   8   2 -12   41.04   13.15
  -8  -2  12   23.69    9.52
   8   2 -11   26.86    9.85
  -8  -2  11   18.78    8.89
  -8  -2  10   92.05   12.76
   8   2 -10  106.60   18.10
  -8  -2  10   86.84   15.86
  -8  -2   9   69.60   10.90
  -8  -2   9   57.15   10.50
   8   2  -9   57.88   13.17
  -8  -2   9   60.07   13.79
  -8  -2   8   40.24    8.53
   8   2  -8   39.54   10.64
  -8  -2   8   28.65    7.22
  -8  -2   7   53.60    9.91
  -8  -2   7   42.01    9.60
   8   2  -7   45.29   10.58
  -8  -2   6  217.82   20.27
  -8  -2   6  196.36   20.32
   8   2  -6  197.69   21.00
  -8  -2   5   13.54    5.91
  -8  -2   5   19.40    6.76
  -8  -2   4  100.83   14.52
  -8  -2   4   87.79   14.71
  -8  -2   3  101.75   15.27
  -8  -2   3   98.07   15.47
  -8  -2   2   63.97   12.76
  -8  -2   1  106.94   17.27
   8   2  -1  116.96   18.13
   8   2   0    4.26    4.43
  -8  -2   0    1.88    4.74
   8   2   1   19.96    8.80
  -8  -2  -1   26.81   10.66
   8   2   2   80.43   17.59
  -8  -2  -2   65.00   15.93
   8   2   3   79.20   19.11
  -8  -2  -3   73.05   16.45
   8   2   4   44.79   15.74
  -8  -2  -4   22.56    9.32
  -8  -2  -5   97.33   20.33
  -8  -3  13    7.45    5.87
   8   3 -12    0.28    6.88
  -8  -3  12    2.28    5.88
   8   3 -11   72.58   16.41
  -8  -3  11   49.78   12.31
   8   3 -10   10.39    7.17
  -8  -3  10    4.52    2.87
  -8  -3  10   17.28    8.11
  -8  -3   9   15.05    5.25
   8   3  -9   14.71    7.47
  -8  -3   9   21.79    7.02
  -8  -3   9   24.50    8.91
  -8  -3   8    2.52    3.12
   8   3  -8    4.94    4.78
  -8  -3   8    6.25    4.33
  -8  -3   7  158.69   17.65
  -8  -3   7  191.58   20.48
   8   3  -7  151.92   19.40
  -8  -3   6    1.23    3.25
   8   3  -6    1.12    3.30
  -8  -3   5   41.77   10.21
   8   3  -5   37.65    9.30
  -8  -3   4   67.50   13.29
   8   3  -4   40.38    8.94
  -8  -3   3  236.82   25.64
  -8  -3   2   18.99    7.55
  -8  -3   1  301.02   30.99
   8   3  -1  320.66   31.25
   8   3   0    9.59    6.30
  -8  -3   0   10.79    6.81
   8   3   1    9.85    5.30
  -8  -3  -1   38.25   11.59
   8   3   2    5.90    8.19
  -8  -3  -2    1.75    4.27
   8   3   3   42.25   14.50
  -8  -3  -3   49.13   15.17
  -8  -3  -4  131.66   23.56
  -8  -4  13    5.43    4.99
  -8  -4  12   14.86    8.68
   8   4 -11   36.17   11.13
  -8  -4  11   50.85   13.31
  -8  -4  11   40.63    9.74
   8   4 -10   19.70    9.21
  -8  -4  10    8.15    4.85
  -8  -4  10    5.75    4.34
  -8  -4   9   59.37   12.06
   8   4  -9   68.63   14.41
  -8  -4   9   56.80   12.75
   8   4  -8    2.41    3.83
  -8  -4   8    3.95    4.11
  -8  -4   8   -2.94    3.97
   8   4  -7    9.99    6.88
  -8  -4   7    5.08    4.37
  -8  -4   6   66.41   12.80
   8   4  -6   65.93   12.30
  -8  -4   5   15.41    6.14
   8   4  -5    7.63    4.55
  -8  -4   4    1.05    2.35
   8   4  -4    4.99    4.62
  -8  -4   3   85.79   16.31
   8   4  -3   76.92   11.61
  -8  -4   2    7.41    5.61
   8   4  -1    6.13    6.49
  -8  -4   1    0.57    6.04
   8   4   0   -0.79    6.00
  -8  -4   0   -2.16    6.95
   8   4   1   14.76    8.43
  -8  -4  -1   15.17    8.62
   8   4   2    8.00    6.52
  -8  -4  -2   12.14    7.56
  -8  -5  12    2.95    5.74
  -8  -5  11   33.30   11.61
  -8  -5  11   19.61    7.36
   8   5 -10   -6.94    5.04
  -8  -5  10    2.67    4.11
  -8  -5  10    5.51    5.29
  -8  -5   9  232.60   24.38
   8   5  -9  221.32   25.20
  -8  -5   9  223.48   26.08
   8   5  -8   43.06   10.90
  -8  -5   8   34.05    9.19
  -8  -5   8   31.05    9.94
   8   5  -7   -1.33    2.35
  -8  -5   7    7.67    5.89
  -8  -5   7   -0.03    3.23
  -8  -5   6  179.92   22.44
   8   5  -6  179.37   20.49
  -8  -5   5   13.11    6.71
   8   5  -5    8.50    4.65
  -8  -5   4   11.25    4.93
  -8  -5   3    5.62    6.02
  -8  -5   2    5.32    3.63
   8   5  -1   45.10   12.77
  -8  -5   1   42.45   14.00
   8   5   0   37.10   11.79
  -8  -5   0   91.54   19.42
  -8  -5  -1   14.36    7.63
  -8  -6  12    6.59    4.99
  -8  -6  12   -0.12    4.80
  -8  -6  11  106.31   17.24
  -8  -6  11  108.43   19.35
  -8  -6  10   18.66    7.90
  -8  -6  10   13.64    7.39
   8   6  -9   -2.19    3.17
  -8  -6   9    4.42    6.28
  -8  -6   9   -0.33    4.18
   8   6  -8    4.57    5.06
  -8  -6   8    3.77    3.49
  -8  -6   8    9.89    5.56
   8   6  -7    3.85    4.67
  -8  -6   7    1.74    4.21
  -8  -6   7    5.07    5.22
  -8  -6   6    5.28    5.43
  -8  -6   6    2.88    3.74
  -8  -6   5   17.81    8.31
  -8  -6   4    2.14    4.44
  -8  -6   3   36.22   12.71
  -8  -6   2    8.25    6.50
  -8  -6   1    3.42    3.68
  -8  -7  12   -2.41    4.60
  -8  -7  12   -1.14    5.66
  -8  -7  11    8.20    5.32
  -8  -7  11   28.00    9.67
  -8  -7  10    5.08    5.44
  -8  -7  10    0.03    2.72
  -8  -7   9   19.08    7.68
  -8  -7   9   33.65   11.21
  -8  -7   8   -0.18    3.64
  -8  -7   8   -1.24    3.25
  -8  -7   7    5.39    6.86
  -8  -7   6   11.04    7.12
  -8  -7   5   28.28   11.17
  -8  -7   4    5.43    5.56
  -8  -8  11   13.92    7.88
  -9  14  -2   11.77    7.39
  -9  14  -2    2.35    4.70
   9 -14   2   19.32    9.26
  -9  14  -3   12.69    6.77
  -9  14  -3   12.25    8.31
   9 -14   3   16.68    8.81
  -9  14  -4   41.14   12.06
   9 -14   4   35.05   12.28
  -9  14  -5    3.35    5.47
  -9  13   2   41.86   14.70
  -9  13   1   44.95   14.84
  -9  13   0    3.58    4.85
  -9  13   0   13.76    9.29
  -9  13  -1   -2.29    3.54
   9 -13   1    5.88    5.52
   9 -13   2  252.38   28.56
  -9  13  -2  231.00   27.68
  -9  13  -2  226.37   29.71
  -9  13  -3   19.90    8.92
  -9  13  -3   37.55   12.67
   9 -13   3   21.95   10.39
  -9  13  -4   11.80    6.80
  -9  13  -4   14.27    8.89
   9 -13   4   15.48    8.49
  -9  13  -5   45.46   11.56
  -9  13  -5   33.41   13.27
   9 -13   5   37.78   11.67
   9 -13   6   20.30   10.33
  -9  13  -6   13.63    7.15
  -9  13  -6   -3.44    6.00
  -9  12   4   38.03   14.13
  -9  12   3   -5.49    7.94
  -9  12   2   27.36   12.08
  -9  12   2   15.23    8.50
  -9  12   1   16.32    8.66
  -9  12   1    3.44    4.26
   9 -12   0   54.56   11.97
  -9  12   0   80.77   16.63
  -9  12   0   51.89   12.96
  -9  12  -1    3.13    4.51
  -9  12  -1    3.56    6.21
   9 -12   1    3.76    4.82
  -9  12  -2   16.97    8.75
  -9  12  -2    9.93    5.72
   9 -12   2   -0.78    3.67
  -9  12  -3   10.21    6.35
  -9  12  -3    1.24    3.58
   9 -12   3    0.65    3.64
   9 -12   4   74.03   15.62
  -9  12  -4   22.40    7.50
  -9  12  -4   54.81   15.00
   9 -12   5   50.20   13.62
  -9  12  -5   44.68   11.88
  -9  12  -5   34.21   12.47
   9 -12   6   82.11   17.73
  -9  12  -6   71.92   14.06
  -9  12  -6   66.37   18.07
   9 -12   7   35.24   11.46
  -9  12  -7   36.04   18.19
  -9  11   5   -2.84    5.28
  -9  11   4   36.68   12.15
  -9  11   4   11.31    7.78
  -9  11   3   23.10    9.42
  -9  11   3   12.96    8.21
  -9  11   2    1.57    5.43
  -9  11   2   10.52    7.62
   9 -11  -1   58.77   12.04
  -9  11   1   56.57   13.21
  -9  11   1   36.95   11.00
  -9  11   0  144.56   21.80
   9 -11   0  163.86   20.62
  -9  11   0  113.16   19.15
  -9  11  -1   72.54   15.15
   9 -11   1   69.80   14.24
  -9  11  -1   57.44   13.59
   9 -11   2   66.68   14.29
  -9  11  -2   46.38   10.64
   9 -11   3    5.27    3.25
  -9  11  -3    2.03    2.44
  -9  11  -3    5.43    4.76
   9 -11   4   34.42   11.44
  -9  11  -4   22.95    8.05
  -9  11  -4   25.35   10.24
   9 -11   5  244.48   28.71
  -9  11  -5  205.99   22.78
  -9  11  -5  254.12   32.47
  -9  11  -6  195.33   22.38
  -9  11  -6  156.69   28.06
   9 -11   7   -2.88    5.79
  -9  11  -7   -6.87    8.38
  -9  11  -8   -1.52    5.68
  -9  10   6  177.13   24.76
  -9  10   5   50.47   13.21
  -9  10   5   30.29   13.73
  -9  10   4  204.20   25.86
  -9  10   4  194.93   27.13
  -9  10   3   -1.77    3.35
  -9  10   3    5.02    6.12
  -9  10   2   22.35    9.62
  -9  10   2   16.31    7.52
   9 -10  -2   16.21    6.49
  -9  10   1  178.41   23.06
   9 -10  -1  204.67   21.67
  -9  10   1  176.81   22.33
  -9  10   0    6.02    4.72
   9 -10   0    3.74    5.09
  -9  10   0    0.52    2.55
  -9  10  -1  229.07   24.49
   9 -10   1  311.72   28.35
  -9  10  -1  261.48   27.02
   9 -10   2   21.42    7.74
  -9  10  -2   14.97    6.66
  -9  10  -2   11.80    5.77
  -9  10  -3  458.57   33.57
   9 -10   3  432.94   35.65
  -9  10  -3  405.98   36.18
  -9  10  -4  421.88   31.52
   9 -10   4  404.81   35.20
  -9  10  -4  337.03   35.08
  -9  10  -5  577.37   37.54
   9 -10   5  573.48   43.14
  -9  10  -5  565.63   48.28
  -9  10  -6    8.29    5.87
  -9  10  -6    8.90    7.56
   9 -10   6   13.69    7.68
  -9  10  -7   37.13    9.88
   9 -10   7   63.27   15.72
   9 -10   8   35.80   12.98
  -9   9   6   36.83   11.64
  -9   9   5    0.45    3.26
  -9   9   5    2.34    5.09
  -9   9   4   70.63   14.48
  -9   9   4   72.44   15.48
  -9   9   3  210.89   24.55
  -9   9   3  242.52   26.50
  -9   9   2  336.57   30.43
   9  -9  -2  392.77   28.03
  -9   9   2  341.99   29.58
  -9   9   1   11.70    5.40
  -9   9   1    8.93    5.40
   9  -9  -1   11.84    5.87
  -9   9   0  275.32   26.17
   9  -9   0  244.09   23.64
  -9   9   0  240.97   24.40
  -9   9  -1   27.30    8.05
  -9   9  -1   32.82    9.51
   9  -9   1   44.97   10.99
  -9   9  -2   35.91    9.13
  -9   9  -2   57.56   12.60
   9  -9   2   30.86    9.38
  -9   9  -3   13.10    6.41
  -9   9  -3   10.68    7.75
   9  -9   3   12.23    5.87
  -9   9  -4  424.08   31.90
   9  -9   4  395.97   34.82
  -9   9  -4  373.36   36.37
  -9   9  -5    1.39    3.25
  -9   9  -5   -4.44    5.43
   9  -9   5   10.29    6.90
  -9   9  -6  241.77   24.24
   9  -9   6  328.36   33.64
  -9   9  -6  342.89   39.89
   9  -9   7    6.63    4.31
  -9   9  -7   12.12    6.35
   9  -9   8    7.53    7.38
  -9   8   8   27.13    9.85
   9  -8  -8   49.86   13.80
  -9   8   7  108.43   18.58
   9  -8  -7  104.10   17.67
  -9   8   6  233.84   27.10
  -9   8   5   55.24   12.85
  -9   8   5   24.49    8.56
  -9   8   4  146.30   19.84
  -9   8   4  160.72   20.41
  -9   8   3  324.97   28.89
   9  -8  -3  252.70   21.10
  -9   8   3  282.21   25.44
  -9   8   2  630.95   39.54
   9  -8  -2  735.50   38.34
  -9   8   2  680.13   38.54
  -9   8   1  472.42   33.42
   9  -8  -1  456.42   30.94
  -9   8   1  459.12   31.33
   9  -8   0   -0.81    3.81
  -9   8   0    8.81    5.05
  -9   8   0    9.02    5.50
   9  -8   1   27.24    8.65
  -9   8  -1   21.13    7.46
  -9   8  -1   35.49    9.54
   9  -8   2   12.81    7.06
  -9   8  -2    8.55    4.87
  -9   8  -2   -3.88    5.02
  -9   8  -3  111.11   15.84
   9  -8   3   76.00   14.44
  -9   8  -3  109.90   18.62
  -9   8  -4  132.96   17.15
   9  -8   4  110.43   18.21
  -9   8  -4  103.04   19.54
  -9   8  -5   65.98   12.62
  -9   8  -5   81.61   18.39
   9  -8   5   75.36   15.02
  -9   8  -6   73.49   13.22
   9  -8   6   85.37   17.14
  -9   8  -7  217.51   23.33
   9  -8   7  204.54   27.63
   9  -8   8   25.53   11.23
  -9   7  10   45.87   12.50
  -9   7   9   18.07    9.17
   9  -7  -9   10.09    7.72
  -9   7   8   16.84    8.81
   9  -7  -8   12.57    7.79
  -9   7   8   -3.79    3.76
  -9   7   7   23.06    8.55
  -9   7   6  371.79   32.02
  -9   7   5  111.43   16.94
  -9   7   5   94.66   14.74
  -9   7   4  292.08   26.78
  -9   7   4  295.34   24.55
  -9   7   3  290.05   25.95
  -9   7   3  310.98   23.94
   9  -7  -2    6.82    3.30
  -9   7   2   11.76    5.73
  -9   7   2    7.79    2.65
  -9   7   1    2.40    4.29
  -9   7   1   -2.21    3.22
   9  -7  -1    1.15    1.53
   9  -7   0    2.78    4.29
  -9   7   0    5.01    4.68
  -9   7   0    9.64    4.46
   9  -7   1    7.72    4.68
  -9   7  -1    8.60    4.80
  -9   7  -1    4.09    3.97
  -9   7  -2  807.71   42.03
   9  -7   2  890.08   47.88
  -9   7  -2  821.47   47.67
   9  -7   3    8.69    7.33
  -9   7  -3   -0.65    2.59
  -9   7  -3   10.53    6.42
  -9   7  -4  181.94   20.19
   9  -7   4  170.82   22.35
  -9   7  -5   19.19    7.01
   9  -7   5   17.00    6.78
  -9   7  -6   14.68    6.82
   9  -7   6   28.74    9.42
  -9   7  -7   84.16   15.15
  -9   6  10   28.15    9.89
   9  -6 -10    0.04    5.85
  -9   6  10   25.04   10.56
  -9   6   9   49.59   12.49
   9  -6  -9   44.98   12.92
  -9   6   9    7.88    5.46
  -9   6   8   88.74   15.71
   9  -6  -8   80.60   15.70
  -9   6   8   89.74   16.34
  -9   6   7   77.03   14.33
  -9   6   6  110.78   16.80
  -9   6   5  138.26   18.06
  -9   6   5  176.88   17.96
  -9   6   4   11.87    5.89
  -9   6   4    5.67    2.90
  -9   6   3   50.42    8.72
  -9   6   3   48.39   10.56
  -9   6   2  401.48   29.16
  -9   6   2  350.79   23.46
  -9   6   1  139.93   16.91
  -9   6   1  141.15   15.93
   9  -6   0    5.69    5.38
  -9   6   0    8.56    4.67
  -9   6   0    4.00    2.99
  -9   6  -1    2.88    2.48
   9  -6   1    4.22    4.83
  -9   6  -1    1.24    2.60
   9  -6   2   19.40    4.88
   9  -6   2   37.31   10.31
  -9   6  -2   28.80    8.36
  -9   6  -2   37.14   10.74
  -9   6  -3  300.24   25.93
   9  -6   3  330.64   29.94
   9  -6   3  286.84   21.75
   9  -6   4   17.97    6.14
  -9   6  -4   16.00    6.87
   9  -6   5   -0.78    3.55
  -9   6  -5   10.85    5.66
   9  -6   6   48.06   12.34
  -9   6  -6   19.75    6.64
  -9   6  -7  296.23   28.35
   9  -6   7  362.00   33.43
   9  -6   8   14.52    8.88
   9  -6   9    6.05    6.57
   9  -5 -11  151.48   23.73
  -9   5  11  118.49   21.32
  -9   5  10    1.25    3.28
   9  -5 -10   -1.35    4.89
  -9   5  10   -2.16    5.62
  -9   5   9   13.87    6.85
   9  -5  -9   16.32    8.84
  -9   5   9    7.87    7.58
  -9   5   8   23.95    8.04
   9  -5  -8   40.28   10.89
  -9   5   7   27.21    8.82
  -9   5   6  485.16   33.07
  -9   5   5   34.16    8.62
  -9   5   5   25.79    5.59
  -9   5   4  429.74   30.22
  -9   5   4  411.71   21.79
  -9   5   3  492.81   31.89
  -9   5   3  543.48   25.80
  -9   5   2  323.78   25.84
  -9   5   2  340.70   22.35
  -9   5   1   11.68    5.60
  -9   5   1   38.28    8.10
  -9   5   0  969.83   45.09
  -9   5   0  853.52   42.85
  -9   5  -1  170.50   19.09
   9  -5   1  122.31   12.43
   9  -5   2   31.32    7.59
  -9   5  -2   19.54    5.84
   9  -5   3   33.49    8.07
  -9   5  -3   20.94    6.84
   9  -5   4   17.46    6.95
  -9   5  -4    0.57    4.56
   9  -5   5   14.60    7.44
  -9   5  -5   37.44    9.89
   9  -5   6   37.49   11.17
  -9   5  -6   40.52   10.58
   9  -5   7  102.00   18.09
   9  -5   8   35.62   13.01
  -9   4  12   17.53    8.34
   9  -4 -11   37.70   11.76
  -9   4  11   20.89   10.50
  -9   4  10   90.88   15.56
   9  -4 -10  110.33   20.09
  -9   4  10   80.24   16.73
  -9   4   9   58.53   11.88
   9  -4  -9   59.67   13.94
  -9   4   9   69.02   15.32
  -9   4   8    7.14    5.22
   9  -4  -8    3.90    4.90
  -9   4   7   11.71    4.20
  -9   4   6  604.67   36.06
  -9   4   5   34.46    8.79
  -9   4   4   11.77    4.24
  -9   4   4   21.30    4.56
  -9   4   3   97.89   14.28
  -9   4   3  132.40   12.14
  -9   4   2   30.48    7.44
  -9   4   2   27.60    6.82
  -9   4   1   29.39    8.27
  -9   4   0  156.67   18.10
   9  -4   0  122.86   12.71
  -9   4  -1  110.39   15.62
   9  -4   1  115.55   13.83
  -9   4  -2  141.20   18.03
   9  -4   2  176.68   18.80
   9  -4   3    2.75    4.89
  -9   4  -3    1.48    3.19
   9  -4   4   18.70    6.98
  -9   4  -4   15.41    6.75
   9  -4   5   52.43   12.26
  -9   4  -5   74.31   14.62
   9  -4   6   41.52   12.03
   9  -4   7   -1.10    4.12
   9  -4   8   20.67   10.31
   9  -3 -12   72.89   17.75
  -9   3  12  111.37   21.02
   9  -3 -11   -3.49    3.81
  -9   3  11    6.65    7.19
  -9   3  10   24.22    8.13
   9  -3 -10   13.57    9.55
  -9   3  10   13.74    6.47
  -9   3   9    3.77    3.54
   9  -3  -9   11.86    7.40
  -9   3   9    6.77    4.79
  -9   3   8   12.27    5.60
   9  -3  -8   48.80   12.11
  -9   3   7    1.63    3.38
  -9   3   6    5.56    3.03
  -9   3   5  351.44   26.81
  -9   3   4   26.12    7.75
  -9   3   3   39.49    9.24
  -9   3   2    4.55    3.00
  -9   3   1    0.28    3.19
  -9   3   0   70.91   11.96
   9  -3   0   79.39   11.44
  -9   3  -1  187.31   21.03
   9  -3   1  237.01   21.46
   9  -3   2   52.07   11.11
  -9   3  -2   28.78    8.98
  -9   3  -3  360.88   30.65
   9  -3   3  329.82   29.10
   9  -3   4    1.63    3.08
  -9   3  -4    2.95    4.11
   9  -3   5   27.50    9.81
   9  -3   6    0.84    3.64
   9  -3   7  132.64   24.19
   9  -2 -12   29.80   11.16
  -9   2  12   23.72   11.25
   9  -2 -11   -2.48    3.41
  -9   2  11    2.39    3.57
  -9   2  11    1.56    4.65
  -9   2  10  373.25   28.35
   9  -2 -10  312.90   33.12
  -9   2  10  361.28   35.33
  -9   2   9    4.64    3.98
   9  -2  -9   -1.66    2.95
  -9   2   8   80.11   12.66
   9  -2  -8   80.58   15.94
  -9   2   7   53.85   10.61
  -9   2   7   86.51   11.95
  -9   2   6   64.85   11.47
  -9   2   6   88.45   12.75
  -9   2   5   35.88    8.88
  -9   2   4   19.81    6.98
  -9   2   3  853.17   41.40
  -9   2   2  145.47   17.31
  -9   2   1  685.93   38.78
   9  -2   0    5.55    3.94
  -9   2   0   -0.97    3.67
  -9   2  -1  526.13   35.46
   9  -2   1  512.23   33.78
   9  -2   2   23.93    8.24
  -9   2  -2   25.64    8.41
   9  -2   3    8.67    6.95
  -9   2  -3    0.19    2.60
   9  -2   4  241.31   27.98
   9  -2   5   -6.06    5.25
   9  -2   6   25.70   11.25
   9  -1 -12   19.95    9.62
  -9   1  12    4.19    6.11
   9  -1 -11   46.91   13.20
  -9   1  11   10.18    7.00
  -9   1  10    8.54    4.58
   9  -1 -10   18.58    7.43
  -9   1  10    5.89    4.85
  -9   1   9  574.24   34.09
   9  -1  -9  624.18   44.04
  -9   1   8    4.59    4.07
  -9   1   8    0.28    2.33
   9  -1  -8    3.13    3.36
  -9   1   7  299.59   24.71
  -9   1   7  284.62   22.62
  -9   1   6  258.75   22.85
  -9   1   6  299.73   24.32
  -9   1   5   13.04    5.93
  -9   1   5   16.11    6.38
  -9   1   4  345.11   26.44
  -9   1   3  789.60   40.38
  -9   1   2   12.26    5.44
  -9   1   1  193.04   20.82
   9  -1  -1  189.73   19.40
   9  -1   0   -0.80    2.80
  -9   1   0    6.39    4.61
   9  -1   1   42.90   10.56
  -9   1  -1   30.67    9.50
   9  -1   2   10.19    4.88
  -9   1  -2   16.60    7.46
   9  -1   3   28.99   10.85
   9  -1   4  155.99   24.41
   9  -1   5   -6.81    7.30
   9  -1   6   -2.38    6.39
   9   0 -12   21.84   10.74
  -9   0  12   22.09    9.34
   9   0 -11   37.65   11.65
  -9   0  11   37.46   12.48
  -9   0  10   13.59    6.06
   9   0 -10    4.26    6.30
  -9   0  10    6.27    3.36
  -9   0   9   80.64   12.78
   9   0  -9   96.76   18.25
  -9   0   8   61.52   11.07
  -9   0   8   68.30   11.33
   9   0  -8   76.49   14.85
  -9   0   7   37.59    9.07
  -9   0   7   14.18    5.77
   9   0  -7   22.74    8.37
  -9   0   6    9.20    5.37
  -9   0   6   10.29    4.77
  -9   0   5    9.18    5.00
  -9   0   5   11.72    6.19
  -9   0   4  294.08   25.23
  -9   0   4  307.96   26.54
  -9   0   3    5.29    4.73
  -9   0   2   77.62   13.59
   9   0  -1   23.16    7.65
  -9   0   1   20.81    7.34
   9   0   0   56.68   11.70
  -9   0   0   86.99   15.36
   9   0   1   15.92    8.20
   9   0   2    3.64    4.91
   9   0   3   14.81    9.22
   9   0   4   80.11   18.17
   9   0   5    8.26    7.61
   9   1 -12   41.00   14.02
  -9  -1  12   13.71    7.45
   9   1 -11  212.56   27.86
  -9  -1  11  218.89   28.21
   9   1 -10   49.10   13.89
  -9  -1  10   21.28    8.31
  -9  -1   9    7.47    5.47
   9   1  -9   -3.67    3.89
  -9  -1   9   -0.21    2.44
  -9  -1   8   31.48    8.03
  -9  -1   8   27.23    8.15
   9   1  -8   33.66   10.84
  -9  -1   7   91.34   13.97
  -9  -1   7  104.57   15.01
   9   1  -7   79.59   14.48
  -9  -1   6   82.27   13.57
  -9  -1   6   61.35   12.01
  -9  -1   5   67.40   12.02
  -9  -1   5  100.88   16.36
  -9  -1   4   34.05    9.41
  -9  -1   4   54.64   11.06
  -9  -1   3  223.47   22.91
  -9  -1   3  260.44   26.58
  -9  -1   2   88.60   15.07
   9   1  -1   13.56    6.26
   9   1   0  107.15   18.48
   9   1   1   30.56   11.77
   9   1   2    6.74    5.56
   9   1   3   10.22    7.40
   9   1   4    9.58    8.96
   9   2 -12   -0.04    4.28
  -9  -2  12   11.04    7.16
   9   2 -11   30.98   10.78
  -9  -2  11   31.39   10.18
   9   2 -10    0.23    3.18
  -9  -2  10   -2.38    3.82
  -9  -2   9   10.84    5.31
   9   2  -9   15.85    6.86
  -9  -2   9   16.00    6.15
  -9  -2   9   13.87    7.63
  -9  -2   8   16.23    6.11
  -9  -2   8   15.69    6.08
   9   2  -8   15.51    6.43
  -9  -2   7    8.03    5.26
  -9  -2   7   -0.16    3.82
   9   2  -7    4.88    5.03
  -9  -2   6  186.82   20.76
  -9  -2   6  197.81   21.96
   9   2  -6  166.56   20.08
  -9  -2   5   99.81   15.55
  -9  -2   5  111.06   16.89
  -9  -2   4   46.82   11.51
  -9  -2   4   40.08   10.43
  -9  -2   3  159.42   21.77
  -9  -2   2    0.35    3.57
  -9  -2   1   66.36   15.82
   9   2  -1   77.31   15.77
   9   2   0    7.84    6.91
  -9  -2   0   13.40    8.51
   9   2   1   62.00   15.70
  -9  -2  -1   45.74   13.79
   9   2   2   15.63    9.96
  -9  -2  -2    2.21    4.35
   9   2   3   76.64   18.33
  -9  -2  -3   93.41   19.81
   9   3 -12   33.20   11.97
  -9  -3  12   30.14   11.05
   9   3 -11    4.87    6.51
  -9  -3  11    0.88    3.22
  -9  -3  10  159.15   20.00
   9   3 -10  206.66   26.71
  -9  -3  10  190.63   25.17
  -9  -3   9   25.78    7.66
   9   3  -9   27.31    9.46
  -9  -3   9   23.62    8.41
  -9  -3   9   37.75   10.99
  -9  -3   8   91.45   15.14
  -9  -3   8  105.78   16.27
   9   3  -8  101.95   17.67
  -9  -3   7   71.86   12.94
  -9  -3   7   63.08   12.88
   9   3  -7   81.40   15.45
  -9  -3   6    2.85    3.64
   9   3  -6   -1.11    2.37
  -9  -3   5   64.50   13.70
   9   3  -5   71.93   13.41
  -9  -3   4   -3.21    4.87
   9   3  -4    2.87    4.78
  -9  -3   3   -2.79    5.04
  -9  -3   2  116.04   20.12
  -9  -3   1   91.50   18.26
   9   3  -1  136.76   21.26
   9   3   0    7.12    6.03
  -9  -3   0   -0.78    5.60
   9   3   1    4.28    4.72
  -9  -3  -1   10.63    7.06
   9   4 -12   10.55    8.24
  -9  -4  12   14.52    7.84
   9   4 -11   56.41   15.23
  -9  -4  11   36.11   12.20
  -9  -4  10   83.45   15.10
   9   4 -10   83.87   17.29
  -9  -4  10   63.43   14.83
   9   4  -9    4.95    5.77
  -9  -4   9    9.16    7.03
  -9  -4   9    6.52    4.93
  -9  -4   8   87.04   15.35
   9   4  -8   47.40   12.41
  -9  -4   8   64.09   14.30
  -9  -4   7  133.24   19.35
   9   4  -7   99.90   16.60
  -9  -4   6    8.81    5.05
   9   4  -6   16.73    6.66
  -9  -4   5   73.96   15.08
   9   4  -5   62.45   12.32
  -9  -4   4   36.88   10.94
   9   4  -4   24.70    7.94
  -9  -4   3   59.37   14.77
  -9  -4   2   55.16   15.15
   9   4  -1    0.93    5.28
  -9  -4   1    7.32    7.81
   9   4   0   16.63    9.71
  -9  -4   0   22.19   10.33
   9   5 -11    7.68    4.61
  -9  -5  11   15.78    9.25
  -9  -5  11   14.53    6.96
   9   5 -10   12.62    7.96
  -9  -5  10    7.10    6.03
  -9  -5  10    5.97    6.84
   9   5  -9   20.27    7.81
  -9  -5   9   15.60    7.28
  -9  -5   9   28.69    9.33
   9   5  -8   -2.05    4.38
  -9  -5   8    3.22    3.69
  -9  -5   8   11.14    6.74
   9   5  -7   -0.92    3.94
  -9  -5   7    0.98    2.83
  -9  -5   6    0.49    3.61
   9   5  -6    7.21    4.35
  -9  -5   5    0.33    3.26
  -9  -5   4    9.70    6.21
  -9  -5   3   26.79   10.01
  -9  -5   2    4.46    5.05
  -9  -6  11   51.12   12.87
  -9  -6  11   71.45   15.16
  -9  -6  10   43.11   12.22
  -9  -6  10   34.49   10.87
   9   6  -9    8.04    7.48
  -9  -6   9   10.56    7.77
  -9  -6   9    5.65    6.05
   9   6  -8    7.86    5.84
  -9  -6   8    8.62    6.58
  -9  -6   8    9.86    5.32
  -9  -6   7  110.03   20.00
  -9  -6   7  150.27   21.53
  -9  -6   6   -3.11    4.47
  -9  -6   5    5.83    5.39
  -9  -7  10   23.40    9.15
  10 -14   2   -7.68    8.45
  10 -14   3   15.32   10.52
 -10  14  -4  157.44   23.00
 -10  13   2   13.24    8.51
 -10  13   1    5.72    6.04
 -10  13   0    5.74    7.34
  10 -13   1    8.04    7.49
 -10  13  -1   11.56    7.61
 -10  13  -1    2.42    5.19
  10 -13   2   10.80    7.92
 -10  13  -2    3.96    3.39
 -10  13  -2   10.87    7.75
  10 -13   3    3.37    5.22
 -10  13  -3   14.00    6.84
 -10  13  -3   -4.32    8.32
 -10  13  -4  142.76   21.21
  10 -13   4  148.71   23.46
 -10  13  -4  150.58   26.08
 -10  13  -5   35.59   11.41
 -10  13  -5   47.28   15.54
 -10  12   3    3.40    5.65
 -10  12   2   16.24    8.37
 -10  12   2   13.01    8.88
 -10  12   1   19.12    8.17
 -10  12   1   10.46    7.49
 -10  12   0    2.68    3.65
 -10  12   0    3.98    4.66
  10 -12   0   11.24    6.77
 -10  12  -1   29.16   10.25
  10 -12   1   30.14    9.77
 -10  12  -1   22.67   10.94
 -10  12  -2   92.42   17.12
  10 -12   2  128.67   20.29
 -10  12  -2   98.11   18.71
  10 -12   3    6.11    7.27
 -10  12  -3    2.96    6.21
 -10  12  -3   11.88    8.27
 -10  12  -4   70.17   14.83
  10 -12   4   53.13   13.86
 -10  12  -4   40.81   13.85
 -10  12  -5   51.45   12.92
  10 -12   5   56.55   14.72
 -10  12  -5   67.38   18.96
 -10  12  -6    7.63    6.43
 -10  12  -6   11.53   10.51
 -10  11   4  145.62   23.86
 -10  11   3   -2.43    5.11
 -10  11   3    7.67    5.90
 -10  11   2   31.26   10.46
 -10  11   2   37.41   11.05
  10 -11  -1   -0.95    3.96
 -10  11   1    6.38    6.71
 -10  11   1    0.07    3.37
 -10  11   0   46.31   12.87
 -10  11   0   57.46   14.13
  10 -11   0   42.91   11.09
 -10  11  -1    9.81    7.25
 -10  11  -1    0.97    4.04
  10 -11   1    3.78    4.63
 -10  11  -2   59.79   13.43
 -10  11  -2   39.95   10.94
  10 -11   2   79.46   15.29
 -10  11  -3   12.84    7.03
 -10  11  -3   22.59   11.05
  10 -11   3   15.61    8.47
 -10  11  -4   20.70    7.79
  10 -11   4   10.36    8.07
 -10  11  -5   82.26   16.00
 -10  11  -5   77.01   19.95
  10 -11   5   64.38   16.15
  10 -11   6   81.66   18.08
 -10  11  -6  100.91   16.62
 -10  11  -6   65.42   18.28
 -10  11  -7  304.20   42.71
 -10  10   5   29.58    9.30
 -10  10   4    1.01    3.43
 -10  10   4   17.83    9.92
 -10  10   3   99.88   18.46
 -10  10   3  116.69   18.69
 -10  10   2  128.03   21.02
  10 -10  -2   77.81   13.49
 -10  10   2   87.09   15.99
 -10  10   1  270.23   28.09
  10 -10  -1  236.49   24.66
 -10  10   1  246.01   26.61
 -10  10   0  220.09   25.46
  10 -10   0  217.03   24.55
 -10  10   0  178.67   22.72
  10 -10   1   16.72    7.21
 -10  10  -1   18.08    7.97
 -10  10  -1    4.03    4.88
 -10  10  -2  311.00   29.45
  10 -10   2  294.95   30.02
 -10  10  -2  272.92   30.33
 -10  10  -3   74.74   14.14
  10 -10   3   91.06   17.61
 -10  10  -3   63.01   15.41
  10 -10   4    6.47    6.66
 -10  10  -4    1.08    3.27
 -10  10  -4   -1.77    5.84
  10 -10   5   22.56   10.63
 -10  10  -5   27.84    9.20
 -10  10  -5   24.43   12.00
 -10  10  -6   25.33    8.51
  10 -10   6   52.20   14.55
 -10  10  -6   49.95   16.36
 -10   9   7    3.16    4.46
  10  -9  -7    5.61    7.07
 -10   9   6  194.28   25.72
 -10   9   5  255.35   29.00
 -10   9   4   38.61   11.76
 -10   9   4   51.99   12.30
 -10   9   3   62.76   13.66
 -10   9   3   65.63   13.44
 -10   9   2  105.18   16.74
  10  -9  -2   94.71   14.69
 -10   9   2  118.27   17.06
  10  -9  -1   38.39    9.74
 -10   9   1   37.59    9.97
 -10   9   1   44.12   11.14
 -10   9   0  136.40   19.30
  10  -9   0  123.68   17.99
 -10   9   0  124.04   17.74
 -10   9  -1    6.69    5.65
 -10   9  -1    2.14    5.09
  10  -9   1    0.37    2.98
 -10   9  -2  343.06   29.83
  10  -9   2  326.48   30.89
 -10   9  -2  332.98   33.01
 -10   9  -3   11.26    6.03
 -10   9  -3   14.21    7.85
  10  -9   3    2.82    3.73
 -10   9  -4   33.27   10.32
 -10   9  -4   14.38    8.56
  10  -9   4   41.87   12.55
 -10   9  -5   81.27   15.35
 -10   9  -5   98.77   22.06
  10  -9   5   60.29   14.95
  10  -9   6    1.24    4.04
 -10   9  -6    4.02    3.94
  10  -9   7   55.82   14.91
 -10   9  -7   52.75   12.86
 -10   8   8   24.73    9.21
  10  -8  -8   22.84    9.92
 -10   8   7   10.20    7.15
 -10   8   6  139.84   21.17
 -10   8   5    7.82    6.85
 -10   8   4    1.01    2.86
 -10   8   3   12.73    6.32
 -10   8   3    5.20    4.12
 -10   8   2    2.20    3.62
 -10   8   2    4.87    3.98
 -10   8   1  166.49   20.57
  10  -8  -1  151.97   18.97
 -10   8   1  148.32   18.68
 -10   8   0  134.83   18.35
  10  -8   0  156.05   20.19
 -10   8   0  148.54   19.18
 -10   8  -1   33.92   10.97
 -10   8  -1   26.23    8.54
  10  -8   1   30.12    9.26
 -10   8  -2   21.02    7.44
 -10   8  -2   22.18    9.81
  10  -8   2   21.32    8.67
 -10   8  -3    1.00    3.07
 -10   8  -3    4.71    5.37
  10  -8   3    2.89    3.70
  10  -8   4   20.65    9.42
 -10   8  -4    1.47    3.79
 -10   8  -5  102.18   16.89
  10  -8   5   78.18   16.59
 -10   8  -6   19.27    7.61
  10  -8   6   31.14   11.06
 -10   8  -7   30.32    9.30
 -10   7   9    4.41    3.86
 -10   7   9    4.28    6.48
 -10   7   8    7.14    5.14
  10  -7  -8    1.63    3.60
 -10   7   7    8.44    6.25
 -10   7   6  268.31   27.87
 -10   7   5   -4.63    4.28
 -10   7   4   77.01   14.10
 -10   7   3   73.42   13.84
 -10   7   3   67.05   11.03
 -10   7   2   66.62   13.20
 -10   7   2   85.07   12.76
 -10   7   1    4.48    4.59
 -10   7   1    1.21    2.27
 -10   7   0    2.96    4.32
 -10   7   0    0.51    2.81
 -10   7  -1  241.89   24.17
 -10   7  -1  168.85   21.89
 -10   7  -2   90.83   14.94
 -10   7  -2  103.48   18.99
 -10   7  -3   -2.57    2.23
 -10   7  -4   72.55   13.68
 -10   7  -5   35.40    9.84
 -10   7  -6   48.07   11.57
 -10   7  -7    0.85    4.85
 -10   6  10    8.89    6.02
  10  -6 -10   18.18    9.64
 -10   6  10   18.10    9.17
 -10   6   9  130.72   20.85
  10  -6  -9  139.47   22.91
 -10   6   9  152.81   23.85
 -10   6   8   12.25    6.32
  10  -6  -8    1.40    4.77
 -10   6   7   50.63   12.06
 -10   6   6  113.98   17.49
 -10   6   5   90.70   15.03
 -10   6   4  318.71   27.91
 -10   6   3  145.52   18.77
 -10   6   2  300.12   26.86
 -10   6   2  274.12   22.10
 -10   6   1  146.03   18.53
 -10   6   1  113.55   15.28
 -10   6   0   -0.13    3.47
 -10   6   0    7.68    5.28
 -10   6  -1   30.66    9.13
 -10   6  -2  147.88   19.13
 -10   6  -3   -3.36    4.81
 -10   6  -4   93.33   15.75
 -10   6  -5  209.31   24.66
 -10   6  -6   12.46    6.10
 -10   5  11   85.34   18.30
 -10   5  10    5.92    5.96
  10  -5 -10   -0.04    5.57
 -10   5  10    4.82    7.31
 -10   5   9  157.79   21.23
  10  -5  -9  169.41   25.12
 -10   5   9  139.52   22.68
 -10   5   8  124.74   18.27
  10  -5  -8  114.47   20.15
 -10   5   7    1.02    2.26
 -10   5   6    2.50    3.36
 -10   5   5    3.71    4.21
 -10   5   4  480.69   33.45
 -10   5   3   26.12    8.69
 -10   5   2    2.28    3.05
 -10   5   1   18.27    6.97
 -10   5   0  112.43   16.58
  10  -5   1    6.85    2.43
 -10   5  -1   16.40    7.16
  10  -5   2    3.74    4.26
 -10   5  -2    4.80    4.91
  10  -5   3    4.62    2.71
 -10   5  -3    5.80    4.10
  10  -5   4   53.06   11.62
 -10   5  -4   82.20   15.34
  10  -5   5    2.36    5.08
 -10   5  -5    3.87    5.72
  10  -5   6   29.63   11.18
  10  -5   7   19.38    9.86
  10  -4 -11   13.90    9.00
 -10   4  11    0.54    5.93
 -10   4  10   22.71    7.95
  10  -4 -10   10.92    5.77
 -10   4  10   12.08    8.76
 -10   4   9    3.91    4.05
  10  -4  -9   12.55    6.15
 -10   4   8   23.63    7.99
  10  -4  -8   11.40    5.98
 -10   4   7    0.90    2.58
 -10   4   6  172.82   20.09
 -10   4   5    7.00    6.52
 -10   4   4    6.04    4.40
 -10   4   3   58.53   11.72
 -10   4   2  226.14   23.01
 -10   4   1    5.31    4.45
 -10   4   0    7.59    4.42
  10  -4   1   16.28    6.36
 -10   4  -1   26.91    9.93
 -10   4  -2  152.36   20.14
  10  -4   2  134.74   17.55
  10  -4   3    5.64    3.63
 -10   4  -3   22.53    8.05
  10  -4   4    2.36    3.41
 -10   4  -4   11.49    6.44
  10  -4   5  211.07   26.70
  10  -4   6   56.40   15.15
  10  -4   7   25.22   10.88
  10  -3 -11    8.86    7.80
 -10   3  11    7.37    6.22
 -10   3  10   30.50    9.40
  10  -3 -10   43.12   13.68
 -10   3  10   64.36   16.17
 -10   3   9    6.63    5.25
  10  -3  -9    0.23    3.55
 -10   3   8  469.34   33.48
  10  -3  -8  495.42   40.35
 -10   3   7   29.47    8.57
 -10   3   6  126.26   16.91
 -10   3   5  269.14   25.10
 -10   3   4   18.02    6.96
 -10   3   3   21.45    7.10
 -10   3   2   -1.17    3.25
 -10   3   1  418.72   31.52
  10  -3   0    4.65    3.89
 -10   3   0    1.75    2.28
  10  -3   1    4.49    3.33
 -10   3  -1   16.23    8.22
  10  -3   2   51.51   11.81
 -10   3  -2   30.13    9.47
 -10   3  -3  161.31   22.28
  10  -3   3  113.28   19.03
  10  -3   4    5.17    5.28
  10  -3   5   -1.43    5.45
  10  -3   6   12.83    7.78
  10  -2 -11    8.31    6.31
 -10   2  10    9.89    4.87
  10  -2 -10   37.54   13.09
 -10   2  10   48.42   14.26
 -10   2   9   95.17   14.90
  10  -2  -9   93.26   18.08
 -10   2   8  132.83   17.59
  10  -2  -8  127.94   20.64
 -10   2   7   37.86    9.98
 -10   2   7   19.93    6.59
 -10   2   6    6.28    4.43
 -10   2   6    7.10    4.00
 -10   2   5  110.64   16.00
 -10   2   4   15.26    6.08
 -10   2   3   39.00    9.79
 -10   2   2  803.53   43.87
 -10   2   1 1287.75   56.80
  10  -2   0   -1.52    2.43
 -10   2   0    4.74    4.79
  10  -2   1   -1.51    3.39
 -10   2  -1   13.83    7.62
  10  -2   2   30.35   10.05
 -10   2  -2   47.50   11.21
  10  -2   3   45.31   13.53
  10  -2   4   39.77   13.24
  10  -2   5   45.08   14.69
  10  -1 -11   33.39   11.84
 -10   1  11   54.13   14.71
 -10   1  10   -0.35    2.70
  10  -1 -10    2.77    4.82
 -10   1  10   -3.36    4.48
 -10   1   9  149.92   18.91
  10  -1  -9  150.99   23.12
 -10   1   8   20.58    7.26
 -10   1   8   17.15    6.39
  10  -1  -8    1.03    3.25
 -10   1   7    4.94    4.20
 -10   1   7    0.68    3.56
 -10   1   6   53.07   11.54
 -10   1   6   75.96   13.63
 -10   1   5   13.61    6.03
 -10   1   5   11.15    4.53
 -10   1   4   23.25    7.06
 -10   1   3   50.14   10.78
 -10   1   2  476.40   35.06
 -10   1   1    3.04    4.85
  10  -1   0   54.60   12.20
 -10   1   0   48.58   12.29
  10  -1   1   22.42    8.89
 -10   1  -1   31.08   10.40
  10  -1   2   10.88    6.96
  10  -1   3   10.43    9.50
  10  -1   4   44.66   15.44
  10   0 -11   82.98   19.18
 -10   0  11   63.79   15.84
  10   0 -10    4.56    7.36
 -10   0  10   -1.54    5.00
 -10   0   9   45.02    9.88
  10   0  -9   60.67   14.38
 -10   0   8  151.27   18.82
 -10   0   8  111.38   15.67
 -10   0   7    6.97    3.84
 -10   0   7   16.63    6.89
  10   0  -7    6.12    5.14
 -10   0   6   -0.54    3.88
 -10   0   6    2.13    5.19
 -10   0   5  230.36   23.68
 -10   0   5  251.52   26.25
 -10   0   4  275.28   26.42
 -10   0   4  344.09   30.94
 -10   0   3  137.76   19.29
 -10   0   2    8.36    6.19
  10   0  -1   16.65    7.56
 -10   0   1    9.20    7.52
  10   0   0   15.31    6.63
  10   0   1   56.25   13.86
  10   0   2   -3.34    3.75
  10   0   3   53.61   15.35
  10   1 -11   14.50    9.45
 -10  -1  11    5.26    8.20
  10   1 -10    6.70    4.48
 -10  -1  10    4.90    5.23
 -10  -1   9   10.12    5.67
  10   1  -9    1.94    3.65
 -10  -1   9    7.97    4.41
 -10  -1   8  138.83   18.62
 -10  -1   8  169.34   20.56
  10   1  -8  127.10   21.06
 -10  -1   7   18.30    7.70
 -10  -1   7   21.72    8.56
  10   1  -7   28.04    9.02
 -10  -1   6    3.69    3.68
 -10  -1   6    3.19    3.64
 -10  -1   5    8.74    5.50
 -10  -1   5   11.23    5.13
 -10  -1   4   66.75   13.74
 -10  -1   4   88.75   16.69
 -10  -1   3    8.05    5.91
 -10  -1   3   10.08    6.72
 -10  -1   2    4.07    5.37
 -10  -1   2   -1.51    2.62
  10   1  -1   -2.43    2.77
 -10  -1   1   -3.53    4.15
  10   1   0  108.17   18.81
  10   1   1   81.46   17.69
  10   1   2   15.21    9.85
  10   2 -11   48.15   14.10
 -10  -2  11   40.71   12.90
  10   2 -10   66.27   15.80
 -10  -2  10   80.10   17.16
 -10  -2   9   12.88    5.75
  10   2  -9   17.23    8.90
 -10  -2   9   30.08    9.31
 -10  -2   8   26.52    8.67
 -10  -2   8   37.78   10.66
  10   2  -8   41.90   12.33
 -10  -2   7  121.87   17.86
 -10  -2   7  124.69   18.60
  10   2  -7  128.96   20.78
 -10  -2   6    4.23    3.87
 -10  -2   6    2.90    3.00
  10   2  -6   12.57    6.83
 -10  -2   5   13.51    7.32
 -10  -2   5   11.11    6.39
  10   2  -5    1.51    2.56
 -10  -2   4   16.60    8.10
 -10  -2   3   22.16    8.98
 -10  -2   2   14.56    7.38
  10   2  -1   -1.01    4.01
 -10  -2   1   -6.42    3.83
  10   2   0   24.80    9.53
 -10  -2   0   26.22   10.93
  10   2   1  144.22   24.15
  10   3 -11   38.13   14.20
 -10  -3  11   22.57    9.50
  10   3 -10   40.36   12.30
 -10  -3  10   26.79    8.16
 -10  -3  10   30.35   10.36
  10   3  -9    6.36    5.68
 -10  -3   9   -2.12    3.89
 -10  -3   9    4.48    4.90
 -10  -3   8   28.93   10.25
 -10  -3   8   41.17   11.56
  10   3  -8   34.19   11.61
 -10  -3   7    9.91    6.83
  10   3  -7    5.95    6.14
 -10  -3   6    7.10    5.56
  10   3  -6   -0.03    3.52
 -10  -3   5   57.58   13.97
  10   3  -5   35.78   10.63
 -10  -3   4    6.78    3.76
  10   3  -4    8.56    4.79
 -10  -3   3    4.31    5.22
 -10  -3   2   32.48   12.81
 -10  -3   1   25.20   10.84
  10   4 -11    6.55    6.37
 -10  -4  11    3.29    5.33
  10   4 -10    0.33    5.93
 -10  -4  10   18.46    8.50
 -10  -4  10    9.86    8.57
  10   4  -9   -1.23    5.77
 -10  -4   9    6.30    5.95
 -10  -4   9    3.67    6.32
  10   4  -8    3.59    5.22
 -10  -4   8    0.56    2.67
 -10  -4   7   26.93    8.92
  10   4  -7   35.12   10.49
 -10  -4   6   -2.41    4.55
  10   4  -6   18.87    8.73
 -10  -4   5   -4.48    5.48
 -10  -4   4   51.65   14.26
 -10  -4   3    7.54    6.19
 -10  -5  11    3.53    5.97
  10   5 -10   15.59    9.97
 -10  -5  10    6.77    5.92
 -10  -5  10   -0.65    3.78
  10   5  -9   69.01   16.14
 -10  -5   9   55.75   13.54
 -10  -5   9   74.10   16.19
  10   5  -8    7.11    6.75
 -10  -5   8    4.54    4.67
 -10  -5   8    8.97    7.68
 -10  -5   7   12.24    6.26
 -10  -5   6   18.17   10.14
 -10  -6   9   36.96   11.87
 -11  13   0   18.28    8.67
 -11  13  -1   27.59   11.70
  11 -13   1   17.41    8.94
 -11  13  -2   16.78    8.62
  11 -13   2    6.75    7.33
 -11  13  -3   44.59   15.51
 -11  12   1   10.18    8.03
  11 -12   0    5.66    5.14
 -11  12   0   -1.51    4.98
 -11  12   0    6.85    6.62
  11 -12   1   27.04   10.83
 -11  12  -1   29.43   10.26
 -11  12  -1   30.79   11.56
  11 -12   2   90.57   18.18
 -11  12  -2   95.33   18.59
 -11  12  -2   77.32   17.50
 -11  12  -3  154.23   22.58
  11 -12   3  133.65   22.29
 -11  12  -3  128.29   24.29
  11 -12   4   40.85   13.21
 -11  12  -4   31.21   11.16
 -11  12  -4   23.17   11.58
 -11  12  -5   83.81   21.50
 -11  11   2  131.74   21.76
  11 -11  -1    6.87    7.51
 -11  11   1   25.29   10.44
 -11  11   0   -0.29    5.54
 -11  11   0   -0.84    3.95
  11 -11   0    7.65    6.75
 -11  11  -1   95.63   17.95
  11 -11   1   74.78   15.59
 -11  11  -1   97.30   18.42
 -11  11  -2   52.10   12.54
  11 -11   2   35.58   11.33
 -11  11  -2   63.82   15.25
  11 -11   3    8.54    5.92
 -11  11  -3   15.40    7.49
 -11  11  -4   56.36   13.55
  11 -11   4   48.37   13.04
 -11  11  -4   41.84   15.84
 -11  11  -5  484.15   39.04
 -11  11  -5  453.88   48.84
 -11  11  -6   -7.35    5.56
 -11  10   4    8.07    7.00
 -11  10   3   41.38   12.39
 -11  10   2    6.04    5.06
  11 -10  -1    5.06    4.55
 -11  10   1   11.62    6.69
 -11  10   1    5.65    5.11
 -11  10   0   55.12   13.48
 -11  10   0   72.08   15.00
  11 -10   0   75.29   15.31
  11 -10   1   62.03   13.85
 -11  10  -1   29.92   10.48
  11 -10   2   64.90   15.53
 -11  10  -2   70.58   14.94
 -11  10  -2   47.38   13.61
  11 -10   3    2.02    4.06
 -11  10  -3    8.22    6.00
 -11  10  -3    2.14    4.03
  11 -10   4  123.30   22.37
 -11  10  -4   89.87   16.35
 -11  10  -4  108.69   22.40
 -11  10  -5   12.29    6.62
  11 -10   5   38.53   13.47
 -11  10  -6   96.94   17.78
 -11   9   6    9.22    7.07
 -11   9   5    5.02    5.85
 -11   9   4    8.25    6.26
 -11   9   3  197.97   24.98
 -11   9   2    3.84    3.57
 -11   9   1   23.64    8.83
 -11   9   1   24.14    9.06
 -11   9   0   52.52   11.81
 -11   9   0   62.53   13.77
  11  -9   0   58.62   13.17
 -11   9  -1   -4.24    2.39
 -11   9  -1    6.27    5.28
  11  -9   1   -3.86    4.48
 -11   9  -2   89.57   16.23
  11  -9   2   98.55   17.78
 -11   9  -2   74.09   16.84
 -11   9  -3    3.43    3.27
 -11   9  -3   14.75    8.47
  11  -9   3   16.21    7.99
  11  -9   4   15.99    8.81
 -11   9  -4   14.44    7.06
 -11   9  -5  138.23   20.33
  11  -9   5  138.35   23.79
 -11   9  -6   39.48   11.06
  11  -8  -8   23.55   10.50
 -11   8   7    0.26    4.71
 -11   8   6   10.95    6.48
 -11   8   5   12.44    6.98
 -11   8   4    3.28    4.21
 -11   8   3  239.70   27.07
 -11   8   2  139.10   19.75
 -11   8   1  104.60   16.91
 -11   8   0   23.46    7.80
 -11   8   0   22.84    7.46
 -11   8  -1   -4.61    4.18
 -11   8  -1    3.20    4.09
 -11   8  -2  140.63   20.04
 -11   8  -2  142.65   23.31
 -11   8  -3   17.96    7.61
 -11   8  -4   21.56    7.89
 -11   8  -5   71.30   15.22
 -11   8  -6  172.42   24.05
 -11   7   9   52.22   15.16
 -11   7   8   58.29   14.15
  11  -7  -8   65.66   16.53
 -11   7   7   59.04   14.31
 -11   7   6    9.73    6.00
 -11   7   5   -0.46    3.85
 -11   7   4   24.58    8.48
 -11   7   3   61.74   13.26
 -11   7   2  213.82   24.23
 -11   7   1  126.48   18.82
 -11   7   0   17.47    6.82
 -11   7  -1  100.95   16.63
 -11   7  -2    9.56    5.44
 -11   7  -3    2.01    4.49
 -11   7  -4   65.30   14.04
 -11   7  -5    9.89    7.80
 -11   7  -6   56.68   13.50
 -11   6  10   -5.04    5.48
 -11   6   9  131.20   20.88
  11  -6  -9  148.99   24.27
 -11   6   8   21.98    8.65
  11  -6  -8   41.78   13.71
 -11   6   7   -5.45    4.89
 -11   6   6  143.10   20.09
 -11   6   5   30.53   10.07
 -11   6   4   -1.60    3.67
 -11   6   3    8.32    5.36
 -11   6   2  521.77   37.52
 -11   6   1    7.98    4.33
 -11   6   0    2.03    4.04
 -11   6  -1   62.21   13.50
 -11   6  -2  229.99   25.52
 -11   6  -3  123.13   19.05
 -11   6  -4   31.48   10.55
 -11   6  -5   -2.25    5.22
 -11   6  -6  126.05   21.72
 -11   5  10   40.21   12.14
 -11   5  10   32.39   12.54
 -11   5   9    4.66    5.37
  11  -5  -9   33.64   11.92
 -11   5   8   15.52    7.23
 -11   5   7   50.48   11.85
 -11   5   6   53.81   12.43
 -11   5   5    6.54    5.58
 -11   5   4   75.24   14.12
 -11   5   3   -1.36    3.41
 -11   5   2    2.86    3.32
 -11   5   1    8.25    5.34
 -11   5   0  165.71   21.52
 -11   5  -1    1.73    4.13
 -11   5  -2   85.60   16.20
 -11   5  -3   50.85   12.19
 -11   5  -4  108.49   19.26
 -11   5  -5   10.69    8.04
 -11   4  10  113.19   18.13
  11  -4 -10  132.69   22.90
 -11   4  10  137.57   24.70
 -11   4   9   22.19    9.36
  11  -4  -9   -2.72    7.42
 -11   4   8  127.83   18.79
 -11   4   7   17.76    6.97
 -11   4   6   44.73   11.11
 -11   4   5    3.67    3.48
 -11   4   4   -3.48    3.24
 -11   4   3   40.75   10.50
 -11   4   2   93.02   15.88
 -11   4   1   75.00   14.00
 -11   4  -1  231.52   26.35
 -11   4  -2  105.65   18.37
  11  -4   2   86.57   14.52
  11  -4   3    7.33    5.01
 -11   4  -3   10.34    6.43
 -11   4  -4   -3.60    5.79
 -11   3  10  111.91   17.08
  11  -3 -10  102.65   19.90
 -11   3  10  148.23   25.88
 -11   3   9   12.85    7.39
  11  -3  -9   -1.39    4.44
 -11   3   8   10.17    5.97
  11  -3  -8    0.28    5.29
 -11   3   7   35.77    9.91
 -11   3   5   72.17   14.27
 -11   3   4    2.42    3.11
 -11   3   3  118.90   18.09
 -11   3   2   66.47   13.71
 -11   3   1   58.53   13.06
 -11   3   0   42.09   10.92
 -11   3  -1  263.77   28.99
  11  -3   1  199.65   22.80
  11  -3   2   18.17    7.57
 -11   3  -2   26.13   10.73
  11  -3   3    1.25    4.70
 -11   3  -3   11.10    6.53
  11  -3   4   47.36   14.51
  11  -3   5   11.95    9.56
 -11   2  10    9.47    5.68
  11  -2 -10   -0.05    3.78
 -11   2   9   44.23   11.17
  11  -2  -9   14.80    8.04
 -11   2   8   25.50    9.05
  11  -2  -8   33.46   11.07
 -11   2   7  283.28   27.36
 -11   2   7  256.50   25.24
 -11   2   6    4.45    4.66
 -11   2   6    7.09    6.12
 -11   2   5   51.63   11.93
 -11   2   4   72.33   14.02
 -11   2   3   -1.74    2.96
 -11   2   2   67.65   14.15
 -11   2   1    9.73    6.61
  11  -2   0   69.37   13.35
 -11   2   0   50.98   13.38
  11  -2   1   37.88   10.90
 -11   2  -1   58.43   15.22
  11  -2   2   14.17    8.40
 -11   2  -2    7.98    5.07
  11  -2   3   40.32   12.99
  11  -2   4    2.57    4.40
  11  -1 -10   88.10   18.62
 -11   1   9    3.02    3.16
  11  -1  -9    1.23    5.10
 -11   1   8    4.69    4.46
  11  -1  -8   -0.23    3.85
 -11   1   7  129.64   19.26
 -11   1   7  163.69   21.61
 -11   1   6   43.00   12.07
 -11   1   6   38.42   10.88
 -11   1   5    5.94    4.52
 -11   1   5    3.86    4.48
 -11   1   4  114.01   17.92
 -11   1   3   82.13   15.52
 -11   1   2  436.98   36.47
 -11   1   1    6.30    5.86
  11  -1   0    5.62    5.11
 -11   1   0   -2.96    3.82
  11  -1   1   44.58   12.35
  11  -1   2   55.06   15.07
  11  -1   3   12.40    9.11
  11   0 -10   10.39   10.15
 -11   0  10   14.88    9.89
 -11   0   9  105.52   16.90
  11   0  -9   89.26   18.78
 -11   0   8    0.30    4.21
 -11   0   8    5.93    5.17
  11   0  -8    7.03    7.06
 -11   0   7   11.94    6.44
 -11   0   7   11.00    6.63
  11   0  -7    7.70    6.32
 -11   0   6   80.56   15.04
 -11   0   6   88.01   16.42
 -11   0   5   14.92    6.87
 -11   0   5   24.51    9.78
 -11   0   4   34.28   11.18
 -11   0   4   26.52    8.91
 -11   0   3    5.23    2.89
 -11   0   3   19.69    8.56
 -11   0   2   50.03   13.31
 -11   0   1   48.20   12.45
  11   0   0   12.55    6.29
  11   0   1   -1.94    5.50
  11   0   2   38.69   12.70
  11   1 -10   24.49   11.05
 -11  -1  10   26.79   11.12
 -11  -1   9   37.54    9.95
  11   1  -9   39.68   12.39
 -11  -1   8   42.58   11.65
 -11  -1   8   34.74   10.72
  11   1  -8   43.23   13.19
 -11  -1   7    8.18    6.49
 -11  -1   7    8.73    4.93
  11   1  -7    4.97    5.95
 -11  -1   6    3.81    4.73
 -11  -1   6    2.55    3.39
  11   1  -6    6.49    6.43
 -11  -1   5   31.55   10.97
 -11  -1   5   42.72   11.56
 -11  -1   4   80.46   16.82
 -11  -1   4   48.54   13.74
 -11  -1   3    8.00    5.53
 -11  -1   3   36.10   10.74
 -11  -1   2   -3.02    5.58
 -11  -1   1   13.90    7.19
  11   1   0   -5.25    5.12
  11   2 -10   32.79   12.81
 -11  -2  10   57.91   16.34
  11   2  -9   19.97    9.71
 -11  -2   9   17.38    7.31
 -11  -2   8   -0.42    4.24
 -11  -2   8   -0.98    3.81
 -11  -2   7   -6.48    4.91
 -11  -2   7   -3.10    3.35
  11   2  -7    4.30    5.81
 -11  -2   6   30.72   10.80
 -11  -2   6   25.09    8.85
  11   2  -6   26.29    9.84
 -11  -2   5    1.71    4.94
  11   2  -5    3.54    4.42
 -11  -2   4   12.90    7.01
 -11  -2   3    4.79    6.55
 -11  -2   2   18.26   10.69
  11   3 -10   49.83   15.44
  11   3  -9    6.67    7.30
 -11  -3   9   -4.57    5.02
 -11  -3   8   13.54    7.20
  11   3  -8   22.96   10.35
 -11  -3   7    7.37    5.80
  11   3  -7   10.01    5.98
 -11  -3   6   31.40   10.41
  11   3  -6   18.44    8.91
 -11  -3   5   68.74   16.45
 -11  -3   4   15.82    8.88
  11   4  -9    3.85    5.46
 -11  -4   9    0.39    5.51
 -11  -4   9   -4.36    5.48
  11   4  -8   19.36    9.02
 -11  -4   8   30.57   12.21
  12 -12   1    6.68    8.85
  12 -12   2    2.47    5.62
  12 -11   0   41.99   12.44
  12 -11   1   -0.71    4.67
 -12  11  -1   -9.60    8.52
  12 -11   2    9.39    8.34
 -12  11  -2   10.09    6.36
 -12  11  -3  154.76   23.22
 -12  11  -3  147.85   26.15
 -12  11  -4    5.89    6.36
 -12  10   2  155.35   23.70
 -12  10   1   59.00   14.18
 -12  10   0    7.76    6.73
 -12  10  -1  120.35   20.27
 -12  10  -2   28.67   10.98
 -12  10  -3   11.68    7.92
 -12  10  -4   76.23   17.25
 -12   9   4    0.15    3.83
 -12   9   3  274.33   30.13
 -12   9   2   29.75   10.75
 -12   9   1   69.90   15.68
 -12   9   0  167.36   22.91
 -12   9  -1  109.93   19.58
 -12   9  -2    2.35    3.25
 -12   9  -3   37.40   11.59
 -12   9  -4   61.92   15.07
 -12   8   6   17.41    8.61
 -12   8   5   24.02    9.67
 -12   8   4   47.11   13.06
 -12   8   3   10.09    5.29
 -12   8   2   34.00   10.52
 -12   8   1    0.80    4.32
 -12   8   0    1.14    4.15
 -12   8  -1   24.67    9.98
 -12   8  -2   27.01    9.58
 -12   8  -3   22.61    9.72
 -12   8  -4   39.16   12.17
 -12   7   7  598.74   44.72
 -12   7   6  125.26   20.37
 -12   7   5   41.08   12.40
 -12   7   4   45.77   12.23
 -12   7   3   -1.29    3.19
 -12   7   2   19.03    8.73
 -12   7   1    1.18    3.76
 -12   7   0  170.68   23.27
 -12   7  -1  164.14   22.74
 -12   7  -2    7.14    7.21
 -12   7  -3   16.21    9.08
 -12   7  -4   78.41   16.70
 -12   6   8   18.59    8.89
 -12   6   7   83.55   17.64
 -12   6   6   -0.24    3.36
 -12   6   5    4.60    3.39
 -12   6   4    7.56    6.05
 -12   6   3    7.41    3.85
 -12   6   2  123.74   19.70
 -12   6   1    6.10    7.32
 -12   6   0   18.12    8.61
 -12   6  -1  103.29   18.29
 -12   6  -2   18.68    8.22
 -12   6  -3    1.81    4.19
 -12   5   9   24.63    9.93
 -12   5   8   14.10    6.29
 -12   5   7    8.80    5.29
 -12   5   6    6.13    4.82
 -12   5   5   73.82   15.07
 -12   5   4  130.74   20.18
 -12   5   3   27.85    9.01
 -12   5   2   33.22   10.69
 -12   5   1   50.28   12.84
 -12   5   0    0.42    5.34
 -12   5  -1   61.69   14.90
 -12   5  -2   27.60    9.75
 -12   5  -3   -2.25    5.95
 -12   4  10   21.59    9.72
 -12   4   9    9.58    6.94
 -12   4   8   22.78    8.45
 -12   4   7   24.48    8.78
 -12   4   6   -4.42    5.17
 -12   4   5   23.50    9.68
 -12   4   4  274.36   29.15
 -12   4   3   51.42   12.74
 -12   4   2   40.89   11.51
 -12   4   1   50.19   12.92
 -12   4   0    3.79    3.87
 -12   4  -1  271.56   30.48
 -12   4  -2   -1.36    4.33
 -12   3   9   64.72   14.50
 -12   3   8   15.78    7.71
 -12   3   7    8.10    6.10
 -12   3   6   45.87   11.31
 -12   3   6   56.02   12.60
 -12   3   5   31.94   10.32
 -12   3   4   42.89   11.90
 -12   3   3   -2.99    4.69
 -12   3   2    4.29    5.17
 -12   3   1    0.77    4.88
 -12   3   0   37.37   12.09
 -12   3  -1   17.69    7.93
 -12   2   9   -0.96    2.91
  12  -2  -9   -1.56    5.66
 -12   2   8   -2.07    3.53
  12  -2  -8    4.55    4.82
 -12   2   7    6.81    4.91
 -12   2   6    7.61    6.29
 -12   2   6    4.47    3.85
 -12   2   5   96.22   17.06
 -12   2   5   74.94   15.92
 -12   2   4    6.35    6.07
 -12   2   3  155.34   22.07
 -12   2   2  145.55   22.76
 -12   2   1    6.09    6.58
 -12   2   0   62.80   16.72
  12  -2   1   -5.16    6.15
 -12   1   9    0.61    4.59
  12  -1  -9    4.71    7.37
  12  -1  -8   28.51   10.82
 -12   1   7   94.68   17.07
 -12   1   7  141.15   21.39
 -12   1   6   21.64   10.10
 -12   1   6   12.85    8.23
 -12   1   5    3.59    5.29
 -12   1   5   -1.58    4.39
 -12   1   4   26.56   10.63
 -12   1   4   31.99   10.89
 -12   1   3   -6.26    5.43
 -12   1   2   64.89   15.12
 -12   1   1   33.39   12.06
  12  -1   1   -4.34    5.97
 -12   0   9   10.82    8.17
 -12   0   8   11.83    7.32
 -12   0   8   24.50    9.34
  12   0  -8    7.28    8.05
 -12   0   7   12.71    7.34
 -12   0   7   19.34    8.45
  12   0  -7   32.58   12.13
 -12   0   6   11.43    7.21
 -12   0   6    8.33    5.34
 -12   0   5   42.42   13.32
 -12   0   5   28.16   10.90
 -12   0   4   26.52   12.13
 -12   0   4   45.59   12.67
 -12   0   3   -1.91    5.43
 -12   0   3   13.17    9.19
 -12   0   2   11.32    6.21
 -12   0   2   17.40   10.90
 -12  -1   8   12.46    8.10
 -12  -1   8    9.85    6.49
  12   1  -8    4.94    6.24
 -12  -1   7   -8.32    6.70
  12   1  -7    2.56    3.86
 -12  -1   6   62.49   15.17
 -12  -1   6   62.32   15.43
  12   1  -6   53.11   13.73
 -12  -1   5    7.59    7.65
 -12  -1   5    6.76    6.54
 -12  -1   4   55.73   16.02
 -12  -1   4    8.80    5.48
 -12  -2   9    7.76    7.08
 -12  -2   8   69.98   16.03
 -12  -2   8   56.67   14.52
  12   2  -8   36.59   12.60
 -12  -2   7   17.02    8.77
 -12  -2   7   12.56    9.03
  12   2  -7    6.65    4.61
 -12  -2   6   13.34    7.61
  12   2  -6    4.78    4.03
  12   2  -5   -1.01    3.66
 -13   8   2   21.12    8.82
 -13   8   1   59.23   14.99
 -13   8   0   64.44   15.95
 -13   7   5   22.23    9.02
 -13   7   4    0.46    3.63
 -13   7   3   45.37   14.14
 -13   7   2   21.77    8.81
 -13   7   1    6.60    5.75
 -13   7   0   72.81   16.22
 -13   6   6   65.13   15.17
 -13   6   5   -1.66    5.09
 -13   6   4    1.97    5.78
 -13   6   3  124.68   21.02
 -13   6   2   28.70   11.35
 -13   6   1   -0.77    4.59
 -13   6   0    3.39    4.79
 -13   5   7   20.53    8.89
 -13   5   6   16.15    7.76
 -13   5   5   15.35    8.35
 -13   5   4    7.78    7.00
 -13   5   3    8.71    4.92
 -13   5   1    7.04    6.30
 -13   4   8    6.41    5.92
 -13   4   7   35.60   10.78
 -13   4   6   24.93    9.87
 -13   4   5   27.58   10.49
 -13   4   4   29.30   10.80
 -13   4   3   88.32   17.66
 -13   4   2   10.08    7.14
 -13   4   1   -9.75    7.04
 -13   3   9   71.13   16.25
 -13   3   8   20.01    9.29
 -13   3   7   65.46   15.61
 -13   3   6    4.08    4.87
 -13   3   6    3.68    4.52
 -13   3   5    5.42    6.38
 -13   3   4    4.28    4.37
 -13   3   3   70.23   15.74
 -13   3   2   14.41    8.52
 -13   2   8   52.75   14.18
 -13   2   7   18.88    8.91
 -13   2   6   23.69   11.07
 -13   2   5   12.43    8.38
 -13   2   5   31.87   11.68
 -13   2   4   16.33    7.80
 -13   2   4   18.48    8.71
 -13   1   8    8.18    5.47
 -13   1   7    6.26    7.40
 -13   1   7    3.35    5.87
 -13   1   6   -5.98    6.56
 -13   1   6    1.14    4.00
 -13   1   5   21.64   11.56
 -13   1   5    7.48    6.99
 -13   1   4    3.58    6.85
 -13   0   8   19.19    9.13
 -13   0   7    3.41    5.49
 -13   0   7   11.22    7.46
 -13   0   6    7.76    6.62
 -14   3   5   10.51    8.01
TITL AD-TUHIN-1-2-BENZ_Mo in P-1
REM P-1 (#2 in standard setting)
CELL 0.71073   9.800218  10.679063  10.698597 111.3639 102.3455 111.3110
ZERR    2.00   0.000373   0.000467   0.000418   0.0038   0.0033   0.0039
LATT  1
SFAC C H N O
UNIT 40.00 24.00 4.00 4.00
TREF
HKLF 4
END
_computing_structure_solution     'SHELXT 2014/4 (Sheldrick, 2015)'
_computing_structure_solution     'SHELXT 2014/4 (Sheldrick, 2015)'
;
_shelx_hkl_checksum     73592
_shelx_res_file
;
    ad-tuhin-1-2-benz_mo.res created by SHELXL-2014/7
TITL ad-tuhin-1-2-benz_mo_a.res in P-1
REM Old TITL AD-TUHIN-1-2-BENZ_Mo in P-1 #2
REM SHELXT solution in P-1
REM R1 0.167, Rweak 0.007, Alpha 0.024, Orientation as input
REM Formula found by SHELXT: C20 N2 O2 Cl
CELL 0.71073 9.800218 10.679063 10.698597 111.3639 102.3455 111.311
ZERR 2 0.000373 0.000467 0.000418 0.0038 0.0033 0.0039
LATT 1
SFAC C H Cl N O
UNIT 40 34 2 4 4
L.S. 50
PLAN  2
TEMP -123.15
BOND $H
LIST 6
MORE -1
CONF
fmap 2
acta 52
OMIT -3 50
OMIT 1 -1 2
OMIT -3 0 1
OMIT 1 -2 1
OMIT 2 -1 2
OMIT -1 -1 1
OMIT 0 1 2
OMIT 0 1 0
OMIT 0 0 1
OMIT -1 1 0
OMIT -2 0 1
REM <olex2.extras>
REM <HklSrc "%.\\AD-TUHIN-1-2-BENZ_Mo.hkl">
REM </olex2.extras>
WGHT    0.048300    0.297600
FVAR       1.60341
CL1   3   -0.063435    0.673657    0.869420    11.00000    0.04366    0.05195 =
         0.03270    0.01965    0.01547    0.02755
O1    5    0.578375    0.455725    0.756606    11.00000    0.04153    0.06392 =
         0.04411    0.03293    0.02021    0.02901
AFIX 147
H1    2    0.677449    0.504574    0.781581    11.00000   -1.50000
AFIX   0
O2    5    0.074196    0.498903    0.686524    11.00000    0.03984    0.03539 =
         0.04496    0.01826    0.02050    0.02324
AFIX 147
H2    2    0.036466    0.548149    0.734850    11.00000   -1.50000
AFIX   0
N1    4    0.233610    0.295243    0.606184    11.00000    0.03393    0.02753 =
         0.02569    0.00887    0.00718    0.01831
N2    4    0.185078    0.275402    0.388826    11.00000    0.03944    0.03524 =
         0.02724    0.01393    0.01089    0.02137
AFIX  43
H2A   2    0.172727    0.299426    0.318296    11.00000   -1.20000
AFIX   0
C7    1    0.283317    0.365115    0.766698    11.00000    0.03698    0.03263 =
         0.02503    0.00994    0.00949    0.01993
AFIX  23
H7A   2    0.187719    0.329329    0.788805    11.00000   -1.20000
H7B   2    0.333056    0.478290    0.810073    11.00000   -1.20000
AFIX   0
C1    1    0.547520    0.372483    0.827949    11.00000    0.04205    0.03791 =
         0.02540    0.01166    0.01142    0.02318
C2    1    0.657192    0.335841    0.890071    11.00000    0.04485    0.04884 =
         0.03295    0.01314    0.01061    0.03051
AFIX  43
H2B   2    0.757707    0.367136    0.882576    11.00000   -1.20000
AFIX   0
C3    1    0.617922    0.253501    0.962630    11.00000    0.05737    0.04364 =
         0.03398    0.01265    0.00554    0.03294
AFIX  43
H3    2    0.691267    0.226170    1.003306    11.00000   -1.20000
AFIX   0
C4    1    0.474510    0.210450    0.976963    11.00000    0.06387    0.03457 =
         0.03214    0.01538    0.00685    0.02258
AFIX  43
H4    2    0.450559    0.157138    1.030346    11.00000   -1.20000
AFIX   0
C5    1    0.364494    0.245348    0.912870    11.00000    0.04517    0.03349 =
         0.03132    0.01258    0.00938    0.01608
AFIX  43
H5    2    0.264678    0.214821    0.921726    11.00000   -1.20000
AFIX   0
C6    1    0.399886    0.324823    0.835760    11.00000    0.04010    0.02951 =
         0.02169    0.00703    0.00734    0.01925
C8    1    0.195343    0.145418    0.509251    11.00000    0.03119    0.02889 =
         0.02921    0.00787    0.00663    0.01718
C9    1    0.186192    0.021679    0.529094    11.00000    0.03997    0.03431 =
         0.03434    0.01309    0.00738    0.02064
AFIX  43
H9    2    0.205798    0.027650    0.622516    11.00000   -1.20000
AFIX   0
C10   1    0.147200   -0.110494    0.406404    11.00000    0.04353    0.03115 =
         0.04509    0.01167    0.00777    0.02220
AFIX  43
H10   2    0.141717   -0.196849    0.416343    11.00000   -1.20000
AFIX   0
C11   1    0.115552   -0.121409    0.268152    11.00000    0.03908    0.03288 =
         0.03656    0.00271    0.00693    0.01904
AFIX  43
H11   2    0.088578   -0.214957    0.186703    11.00000   -1.20000
AFIX   0
C12   1    0.122458   -0.000184    0.246993    11.00000    0.03641    0.03850 =
         0.02782    0.00667    0.00637    0.01919
AFIX  43
H12   2    0.099501   -0.007790    0.152819    11.00000   -1.20000
AFIX   0
C13   1    0.164960    0.134564    0.371132    11.00000    0.02907    0.03374 =
         0.03167    0.01056    0.00788    0.01776
C14   1    0.226260    0.369995    0.529663    11.00000    0.02930    0.03321 =
         0.02906    0.01229    0.00841    0.01870
C15   1    0.266125    0.530860    0.584922    11.00000    0.03390    0.03275 =
         0.02779    0.01300    0.00722    0.01949
C16   1    0.381039    0.622377    0.552354    11.00000    0.04373    0.04356 =
         0.03801    0.02163    0.01844    0.02765
AFIX  43
H16   2    0.430332    0.578529    0.495731    11.00000   -1.20000
AFIX   0
C17   1    0.423438    0.774390    0.601026    11.00000    0.04401    0.04146 =
         0.04987    0.02742    0.01889    0.02205
AFIX  43
H17   2    0.502508    0.836151    0.579610    11.00000   -1.20000
AFIX   0
C18   1    0.349262    0.836552    0.681880    11.00000    0.04666    0.03115 =
         0.04036    0.01811    0.00935    0.02030
AFIX  43
H18   2    0.379615    0.942282    0.717491    11.00000   -1.20000
AFIX   0
C19   1    0.232497    0.748072    0.711569    11.00000    0.04177    0.03652 =
         0.03262    0.01568    0.01129    0.02615
AFIX  43
H19   2    0.181171    0.792227    0.765130    11.00000   -1.20000
AFIX   0
C20   1    0.189458    0.594006    0.663269    11.00000    0.03129    0.03396 =
         0.02783    0.01450    0.00733    0.01779
HKLF 4
REM  ad-tuhin-1-2-benz_mo_a.res in P-1
REM R1 =  0.0392 for    2654 Fo > 4sig(Fo)  and  0.0492 for all    3114 data
REM    228 parameters refined using      0 restraints
END
WGHT      0.0483      0.2976
REM Highest difference peak  0.248,  deepest hole -0.213,  1-sigma level  0.072
Q1    1  -0.0659  0.6786  0.7619  11.00000  0.05    0.25
Q2    1  -0.0901  0.5566  0.8044  11.00000  0.05    0.25
;
_shelx_res_checksum     46058
