# Supplementary material for: Crystal structure and UV spectra of a 1,2-disubstituted benzimidazolium chloride
Source: Acta Crystallogr E Crystallogr Commun. 2017 Jul 7;73(Pt 8):1143–7. doi: 10.1107/S205698901700977X (PMC5598836; doi:10.1107/S205698901700977X)
Supplement: Supplementary file 2 [file e-73-01143-Isup2.hkl]

data_I                                                                          
_shelx_title ' ad-tuhin-1-2-benz_mo_a.res in P-1'                               
_shelx_refln_list_code          4                                               
_shelx_F_calc_maximum       60.42                                               
_exptl_crystal_F_000       368.00                                               
_reflns_d_resolution_high  0.8410                                               
                                                                                
loop_                                                                           
 _space_group_symop_operation_xyz                                               
 'x, y, z'                                                                      
 '-x, -y, -z'                                                                   
                                                                                
_cell_length_a     9.8002                                                       
_cell_length_b    10.6791                                                       
_cell_length_c    10.6986                                                       
_cell_angle_alpha 111.364                                                       
_cell_angle_beta  102.346                                                       
_cell_angle_gamma 111.311                                                       
                                                                                
_shelx_F_squared_multiplier     1.000                                           
                                                                                
loop_                                                                           
 _refln_index_h                                                                 
 _refln_index_k                                                                 
 _refln_index_l                                                                 
 _refln_F_squared_calc                                                          
 _refln_F_squared_meas                                                          
 _refln_F_squared_sigma                                                         
 _refln_observed_status                                                         
   1   0   0          0.10          0.02         0.06 o                         
   2   0   0        976.30        961.20         6.89 o                         
   3   0   0        706.10        761.23         8.82 o                         
   4   0   0        470.39        495.07         9.28 o                         
   5   0   0        320.23        332.29         7.59 o                         
   6   0   0        210.85        213.24         6.65 o                         
   7   0   0        177.09        177.64         8.12 o                         
   8   0   0         64.62         65.49         5.30 o                         
   9   0   0         26.75         27.60         5.89 o                         
 -10   1   0         26.18         20.14         3.37 o                         
  -9   1   0          0.14          0.75         1.40 o                         
  -8   1   0         71.32         81.65         5.77 o                         
  -7   1   0        231.84        226.34        13.94 o                         
  -6   1   0       1533.30       1531.48        16.18 o                         
  -5   1   0        266.29        232.12         6.53 o                         
  -4   1   0        162.96        160.83         3.28 o                         
  -3   1   0       2948.43       2992.33        18.79 o                         
  -2   1   0       1375.92        993.90       195.16 o                         
   1   1   0         54.75         12.24        23.29 o                         
   2   1   0       2370.43       2481.01        18.65 o                         
   3   1   0        258.72        255.38         5.05 o                         
   4   1   0        342.71        336.91         9.23 o                         
   5   1   0        264.21        256.03        16.88 o                         
   6   1   0         66.15         64.50         4.83 o                         
   7   1   0          0.04          0.77         1.31 o                         
   8   1   0         24.63         27.15         5.24 o                         
   9   1   0         48.26         41.68         7.19 o                         
 -10   2   0          0.41          0.23         1.22 o                         
  -9   2   0          0.43          0.85         1.27 o                         
  -8   2   0          0.85          3.14         1.17 o                         
  -7   2   0        661.29        626.12        12.33 o                         
  -6   2   0         19.59         16.80         1.75 o                         
  -5   2   0        714.32        745.49         7.32 o                         
  -4   2   0       1817.84       1882.98         8.23 o                         
  -3   2   0        298.22        341.98         2.86 o                         
  -2   2   0        668.21        694.71         5.06 o                         
  -1   2   0        276.93        313.04         2.62 o                         
   0   2   0       2051.59       2155.29        11.00 o                         
   1   2   0       1263.05       1322.12        11.07 o                         
   2   2   0        769.80        800.66         9.85 o                         
   3   2   0          0.09         -1.42         1.10 o                         
   4   2   0        410.93        428.53        16.69 o                         
   5   2   0          1.87          1.63         1.26 o                         
   6   2   0          1.00          0.33         0.85 o                         
   7   2   0          4.00          2.04         1.55 o                         
   8   2   0          0.07          1.21         1.26 o                         
 -11   3   0         13.28         16.37         4.25 o                         
 -10   3   0          2.04          1.10         0.77 o                         
  -9   3   0         25.14         29.40         3.22 o                         
  -8   3   0          9.46         12.57         2.10 o                         
  -7   3   0        264.93        257.19         8.66 o                         
  -6   3   0         53.00         51.98         2.03 o                         
  -5   3   0         99.53        115.85         2.45 o                         
  -4   3   0        227.15        226.74         2.52 o                         
  -3   3   0        170.66        146.94         2.86 o                         
  -2   3   0        133.77        113.59         1.79 o                         
  -1   3   0         20.82         18.05         0.85 o                         
   0   3   0        461.95        432.57         7.09 o                         
   1   3   0        749.84        726.17        20.18 o                         
   2   3   0         18.43         21.99         1.33 o                         
   3   3   0        293.42        313.56        10.61 o                         
   4   3   0          1.19          3.36         1.41 o                         
   5   3   0          1.38          1.55         0.77 o                         
   6   3   0         40.49         33.37         4.01 o                         
   7   3   0         21.76         22.16         3.63 o                         
   8   3   0          5.09          3.95         1.80 o                         
 -10   4   0          1.08          2.95         1.72 o                         
  -9   4   0         63.29         52.87         6.58 o                         
  -8   4   0         82.05         90.16         4.11 o                         
  -7   4   0         25.58         24.68         1.57 o                         
  -6   4   0         17.50         10.47         0.82 o                         
  -5   4   0        739.77        698.20         8.83 o                         
  -4   4   0          0.46          0.30         0.28 o                         
  -3   4   0        435.33        404.16         5.15 o                         
  -2   4   0        161.97        153.65         3.08 o                         
  -1   4   0       1019.56       1159.04        12.34 o                         
   0   4   0          2.66          2.37         0.46 o                         
   1   4   0        920.58        968.64        14.60 o                         
   2   4   0          5.96          5.87         1.31 o                         
   3   4   0         28.25         25.67         2.50 o                         
   4   4   0          0.32          0.72         0.89 o                         
   5   4   0         82.36         94.09        10.09 o                         
   6   4   0        132.65        146.88         8.93 o                         
   7   4   0          0.03          1.54         1.48 o                         
 -11   5   0         52.89         64.46         8.37 o                         
 -10   5   0         48.69         43.73         6.45 o                         
  -9   5   0        330.72        354.91        22.62 o                         
  -8   5   0         45.46         46.38         2.44 o                         
  -7   5   0        272.70        251.06         6.03 o                         
  -6   5   0         33.72         33.48         2.41 o                         
  -5   5   0        680.46        666.45        10.33 o                         
  -4   5   0         78.62         83.92         2.94 o                         
  -3   5   0        127.14        101.26         2.54 o                         
  -2   5   0         65.14         52.91         2.44 o                         
  -1   5   0       1845.29       1988.90        15.12 o                         
   0   5   0        137.99        135.06         5.43 o                         
   1   5   0         82.40         65.69         4.19 o                         
   2   5   0         17.95         22.24         2.68 o                         
   3   5   0         13.10         13.42         2.51 o                         
   4   5   0          1.02         -0.16         0.54 o                         
   5   5   0        198.78        206.05        10.30 o                         
   6   5   0         46.56         46.47         6.37 o                         
 -11   6   0          2.23          0.79         1.57 o                         
 -10   6   0          0.02          1.15         1.52 o                         
  -9   6   0          2.68          2.24         0.89 o                         
  -8   6   0         90.67         83.26         4.45 o                         
  -7   6   0        455.80        454.61         9.74 o                         
  -6   6   0        605.57        588.32        10.60 o                         
  -5   6   0        256.18        230.61         6.45 o                         
  -4   6   0         23.44         23.98         1.68 o                         
  -3   6   0         19.42         18.39         1.31 o                         
  -2   6   0         52.33         43.61         2.08 o                         
  -1   6   0        237.22        200.49         6.68 o                         
   0   6   0        385.73        364.04         9.73 o                         
   1   6   0        204.15        215.00         8.11 o                         
   2   6   0         44.58         43.19         3.99 o                         
   3   6   0         50.67         53.95         4.79 o                         
   4   6   0         32.17         26.54         4.12 o                         
   5   6   0         32.13         35.37         6.27 o                         
 -11   7   0          2.92          6.80         2.65 o                         
 -10   7   0          0.21          0.57         0.92 o                         
  -9   7   0          1.94          2.25         1.00 o                         
  -8   7   0          2.26          3.61         0.99 o                         
  -7   7   0          4.31          4.83         1.12 o                         
  -6   7   0        599.47        596.26        11.29 o                         
  -5   7   0        614.60        627.65        11.37 o                         
  -4   7   0         96.73        100.16         3.34 o                         
  -3   7   0          2.60          4.72         0.67 o                         
  -2   7   0          0.22         -0.01         0.25 o                         
  -1   7   0        350.28        358.66         8.41 o                         
   0   7   0          0.02         -0.23         0.52 o                         
   1   7   0          2.03          3.26         1.17 o                         
   2   7   0        339.40        356.00        12.03 o                         
   3   7   0        257.33        267.40        11.23 o                         
   4   7   0          1.07          3.77         2.06 o                         
 -11   8   0          8.72          9.00         2.10 o                         
 -10   8   0         57.04         56.92         4.31 o                         
  -9   8   0          2.76          1.92         1.26 o                         
  -8   8   0        146.08        149.25         6.42 o                         
  -7   8   0         14.15         15.41         1.98 o                         
  -6   8   0          0.91          0.99         0.76 o                         
  -5   8   0          3.34          4.73         1.05 o                         
  -4   8   0        569.12        550.84        19.25 o                         
  -3   8   0        344.94        310.64         8.84 o                         
  -2   8   0         42.09         37.59         3.70 o                         
  -1   8   0         70.12         64.61         3.87 o                         
   0   8   0        206.69        190.29         7.95 o                         
   1   8   0         14.52         12.10         3.71 o                         
   2   8   0         75.46         80.82         9.24 o                         
   3   8   0          0.47         -0.21         1.31 o                         
 -10   9   0         48.72         49.74         4.11 o                         
  -9   9   0         96.24         98.48         5.54 o                         
  -8   9   0          1.20          0.94         0.83 o                         
  -7   9   0        365.25        365.84        10.08 o                         
  -6   9   0          6.14          8.87         2.50 o                         
  -5   9   0        361.44        364.96         9.98 o                         
  -4   9   0        162.69        162.15         7.50 o                         
  -3   9   0         79.09         84.74         4.63 o                         
  -2   9   0        265.24        237.58         7.37 o                         
  -1   9   0          7.97         11.03         1.77 o                         
   0   9   0         28.07         33.75         3.20 o                         
   1   9   0          0.71          1.93         1.08 o                         
   2   9   0          2.72          1.55         1.79 o                         
  -9  10   0          0.43          1.08         0.80 o                         
  -8  10   0          3.51          1.82         1.24 o                         
  -7  10   0         13.04         12.69         2.15 o                         
  -6  10   0         39.62         43.57         3.61 o                         
  -5  10   0          1.09          1.19         1.31 o                         
  -4  10   0         11.33          9.74         3.68 o                         
  -3  10   0          1.64          1.12         0.63 o                         
  -2  10   0          0.30          0.56         1.91 o                         
  -1  10   0         56.70         56.18         4.64 o                         
   0  10   0          2.00          0.91         0.97 o                         
  -8  11   0          2.84          3.93         1.16 o                         
  -7  11   0         72.22         87.86         5.52 o                         
  -6  11   0         31.28         31.07         4.92 o                         
  -5  11   0          0.03         -0.21         0.89 o                         
  -4  11   0          1.84          3.15         1.97 o                         
  -3  11   0         44.93         53.81         4.25 o                         
  -2  11   0         61.27         52.04         5.07 o                         
   4 -12   1         53.31         59.89         4.93 o                         
   5 -12   1          1.32          1.04         1.01 o                         
   6 -12   1         29.21         32.34         4.11 o                         
   1 -11   1         19.86         23.63         3.45 o                         
   2 -11   1          0.43         -0.30         0.93 o                         
   3 -11   1         10.91          5.21         1.32 o                         
   4 -11   1         21.18         21.03         2.67 o                         
   5 -11   1          0.07          0.05         0.69 o                         
   6 -11   1          0.53          1.51         0.86 o                         
   7 -11   1         44.97         47.55         3.99 o                         
   8 -11   1          4.28          8.02         1.93 o                         
   9 -11   1         22.15         25.96         3.21 o                         
  -1 -10   1          0.93          1.62         2.68 o                         
   0 -10   1          3.55          1.01         1.37 o                         
   1 -10   1          4.14          5.69         1.72 o                         
   2 -10   1         64.40         54.53         4.76 o                         
   3 -10   1         33.17         40.60         3.43 o                         
   4 -10   1         70.13         77.80         4.87 o                         
   5 -10   1         81.93         80.86         4.92 o                         
   6 -10   1          3.61          2.25         1.02 o                         
   7 -10   1         32.12         30.56         3.11 o                         
   8 -10   1        183.93        187.71         9.72 o                         
   9 -10   1        106.52        104.16         8.16 o                         
  10 -10   1          5.16          4.49         1.76 o                         
  -2  -9   1         58.17         58.32         5.33 o                         
  -1  -9   1        107.02        110.04         5.91 o                         
   0  -9   1         46.73         35.91         3.20 o                         
   1  -9   1        114.53        100.63         7.24 o                         
   2  -9   1        376.56        356.45        11.28 o                         
   3  -9   1        105.56        109.98         5.20 o                         
   4  -9   1          0.05         -0.40         0.43 o                         
   5  -9   1         21.27         18.04         2.21 o                         
   6  -9   1         98.93        100.47         6.33 o                         
   7  -9   1        542.90        556.86        12.43 o                         
   8  -9   1         71.85         68.43         4.50 o                         
   9  -9   1         17.35         13.51         2.09 o                         
  10  -9   1          0.95          0.95         0.91 o                         
  -4  -8   1        115.76        116.83         8.11 o                         
  -3  -8   1         11.84          6.01         5.23 o                         
  -2  -8   1          8.17          9.11         1.99 o                         
  -1  -8   1          4.53          4.48         3.55 o                         
   0  -8   1         21.85         25.09         2.51 o                         
   1  -8   1        597.77        615.10        14.51 o                         
   2  -8   1        205.79        196.12         4.42 o                         
   3  -8   1          9.54          9.22         0.94 o                         
   4  -8   1        191.02        185.23         4.79 o                         
   5  -8   1        101.65        104.13         5.62 o                         
   6  -8   1        358.03        351.78         9.14 o                         
   7  -8   1         39.98         45.43         3.42 o                         
   8  -8   1          2.64          2.25         1.09 o                         
   9  -8   1         11.46         10.85         1.89 o                         
  10  -8   1         10.74         11.59         2.12 o                         
  -5  -7   1        179.78        190.22        15.50 o                         
  -4  -7   1         36.69         36.08         6.50 o                         
  -3  -7   1        132.45        133.38        10.02 o                         
  -2  -7   1        152.23        154.66         7.69 o                         
  -1  -7   1        153.99        167.13         7.39 o                         
   0  -7   1        101.18        100.62         3.02 o                         
   1  -7   1          0.03         -0.09         0.28 o                         
   2  -7   1         70.97         78.07         6.03 o                         
   3  -7   1        292.77        297.66         6.52 o                         
   4  -7   1         13.33         11.50         1.01 o                         
   5  -7   1         35.67         34.64         2.64 o                         
   6  -7   1         17.14         19.08         2.37 o                         
   7  -7   1         12.79         15.27         1.93 o                         
   8  -7   1          0.71          1.92         0.88 o                         
   9  -7   1          1.16          2.58         1.00 o                         
  10  -7   1         68.42         81.03        14.21 o                         
  11  -7   1         29.06         39.27         6.47 o                         
  -6  -6   1         22.28         17.52         6.57 o                         
  -5  -6   1         18.02         13.48         2.76 o                         
  -4  -6   1          0.40          0.31         0.72 o                         
  -3  -6   1          0.28          0.54         0.35 o                         
  -2  -6   1        335.72        340.72        19.16 o                         
  -1  -6   1          6.73          6.53         1.43 o                         
   0  -6   1          3.00          1.77         0.42 o                         
   1  -6   1          6.52          8.31         0.70 o                         
   2  -6   1          0.15          0.09         0.22 o                         
   3  -6   1          0.02          1.01         0.28 o                         
   4  -6   1        674.69        705.84        10.92 o                         
   5  -6   1         36.60         32.30         2.42 o                         
   6  -6   1        117.30        108.23         4.60 o                         
   7  -6   1          2.96          2.51         0.85 o                         
   8  -6   1          0.42          0.26         0.61 o                         
   9  -6   1          1.14          0.98         0.65 o                         
  10  -6   1         15.12         11.93         3.55 o                         
  11  -6   1         20.71         24.20         5.25 o                         
  -7  -5   1          2.16          1.83         1.31 o                         
  -6  -5   1          0.17          1.31         1.41 o                         
  -5  -5   1          2.36          4.30         0.99 o                         
  -4  -5   1        278.98        285.90         6.67 o                         
  -3  -5   1         12.38         16.32         2.44 o                         
  -2  -5   1        186.38        195.54         4.52 o                         
  -1  -5   1        178.81        170.55         3.67 o                         
   0  -5   1          5.62          9.44         0.83 o                         
   1  -5   1        165.75        204.24         3.10 o                         
   2  -5   1        719.30        704.43         6.39 o                         
   3  -5   1       1839.50       1919.36        11.64 o                         
   4  -5   1         92.60         94.25         3.72 o                         
   5  -5   1        340.09        349.79         4.69 o                         
   6  -5   1          9.48         10.92         1.03 o                         
   7  -5   1        685.26        698.22         7.97 o                         
   8  -5   1        127.71        127.63         5.66 o                         
   9  -5   1         58.09         54.54         9.37 o                         
  10  -5   1          5.57          3.61         1.86 o                         
  11  -5   1          0.03          0.67         1.61 o                         
  -7  -4   1         13.11         14.04         2.99 o                         
  -6  -4   1          0.31          0.30         0.71 o                         
  -5  -4   1         41.56         43.55         3.92 o                         
  -4  -4   1        380.87        383.96         7.80 o                         
  -3  -4   1        369.38        402.44         7.06 o                         
  -2  -4   1         69.19         69.29         4.10 o                         
  -1  -4   1         65.01         74.64         2.15 o                         
   0  -4   1         17.40         13.30         1.04 o                         
   1  -4   1         34.85         31.29         1.21 o                         
   2  -4   1       2743.01       2825.89        25.55 o                         
   3  -4   1        983.63        938.45         7.91 o                         
   4  -4   1         48.50         39.68         1.38 o                         
   5  -4   1        473.54        468.50         5.91 o                         
   6  -4   1         28.94         27.56         1.88 o                         
   7  -4   1         24.21         20.33         1.98 o                         
   8  -4   1          1.16          1.44         1.15 o                         
   9  -4   1         35.36         44.09         4.03 o                         
  10  -4   1          8.48          7.95         2.08 o                         
  -8  -3   1        105.02        121.00         8.56 o                         
  -7  -3   1          3.38          2.22         1.19 o                         
  -6  -3   1         18.98         12.54         2.37 o                         
  -5  -3   1         28.51         29.17         4.08 o                         
  -4  -3   1         93.12         81.85        11.66 o                         
  -3  -3   1       1416.65       1475.75        19.58 o                         
  -2  -3   1        386.65        360.03         5.65 o                         
  -1  -3   1        189.77        179.68         6.22 o                         
   0  -3   1         25.89         27.86         0.97 o                         
   1  -3   1        522.15        490.20         5.20 o                         
   2  -3   1          5.12          3.45         0.38 o                         
   3  -3   1          8.76          6.97         0.54 o                         
   4  -3   1       2275.05       2360.48         9.85 o                         
   5  -3   1        842.82        794.09         7.16 o                         
   6  -3   1          1.10          1.07         0.46 o                         
   7  -3   1        446.19        420.27        10.90 o                         
   8  -3   1         98.04         97.58         5.77 o                         
   9  -3   1         96.32         83.46         9.67 o                         
  10  -3   1          3.93          3.06         2.28 o                         
  -9  -2   1         26.26         28.11         4.34 o                         
  -8  -2   1         43.32         43.54         4.86 o                         
  -7  -2   1         26.79         29.66         3.72 o                         
  -6  -2   1         22.35         30.84         5.08 o                         
  -5  -2   1         89.43         78.13         7.24 o                         
  -4  -2   1          9.42         12.95         1.94 o                         
  -3  -2   1         14.23         15.70         1.88 o                         
  -2  -2   1       1393.37       1317.51        14.91 o                         
  -1  -2   1       1226.76       1179.31         9.45 o                         
   0  -2   1        805.25        644.09       130.33 o                         
   2  -2   1         42.76         53.40         1.25 o                         
   3  -2   1        212.09        211.09         2.59 o                         
   4  -2   1        870.20        920.31         8.63 o                         
   5  -2   1        261.98        263.58         5.27 o                         
   6  -2   1          0.02          0.20         0.50 o                         
   7  -2   1        538.31        529.74        13.46 o                         
   8  -2   1         21.76         20.99         2.77 o                         
   9  -2   1        179.74        201.85         9.51 o                         
  10  -2   1          0.80          1.25         2.98 o                         
  -9  -1   1          4.94          5.27         2.43 o                         
  -8  -1   1         12.56         13.25         2.77 o                         
  -7  -1   1        157.82        160.37        11.78 o                         
  -6  -1   1         79.24         68.35         4.73 o                         
  -5  -1   1        136.84        147.50         7.24 o                         
  -4  -1   1         23.81         36.54         2.86 o                         
  -3  -1   1       1552.40       1654.31        13.65 o                         
  -2  -1   1       2771.15       2832.85        18.27 o                         
   0  -1   1        112.21         18.42        17.50 o                         
   1  -1   1        311.66         99.35        53.60 o                         
   2  -1   1       3650.35       3836.55        67.30 o                         
   3  -1   1       2618.19       2773.14        20.47 o                         
   4  -1   1        602.91        611.98         7.88 o                         
   5  -1   1        299.92        282.69         7.00 o                         
   6  -1   1         21.49         14.58         5.93 o                         
   7  -1   1         23.27         27.18         3.80 o                         
   8  -1   1          0.24         -0.30         1.08 o                         
   9  -1   1         13.12         14.46         2.75 o                         
  10  -1   1          7.07         10.27         2.63 o                         
 -10   0   1          2.30          5.02         2.07 o                         
  -9   0   1          5.05          8.54         2.06 o                         
  -8   0   1          4.90          4.84         1.57 o                         
  -7   0   1          9.03          9.34         1.45 o                         
  -6   0   1        281.58        279.67         7.37 o                         
  -5   0   1        897.80        906.29        13.07 o                         
  -4   0   1        138.85        150.37         3.77 o                         
  -1   0   1       2634.19        146.98       444.99 o                         
   1   0   1        161.68         41.11        35.91 o                         
   2   0   1        649.83        627.46         6.40 o                         
   3   0   1          2.61          1.19         0.42 o                         
   4   0   1         41.62         45.49         3.80 o                         
   5   0   1        248.81        238.15        18.95 o                         
   6   0   1         33.51         34.49         3.52 o                         
   7   0   1         97.04        109.61         6.81 o                         
   8   0   1          2.21          1.89         0.76 o                         
   9   0   1          3.59          6.19         3.19 o                         
 -10   1   1          2.77          1.18         1.89 o                         
  -9   1   1         85.75         74.40         5.52 o                         
  -8   1   1        520.68        521.29        36.82 o                         
  -7   1   1          0.12         -0.32         0.41 o                         
  -6   1   1        490.88        501.01         8.04 o                         
  -5   1   1         61.35         60.35         2.19 o                         
  -4   1   1       1457.34       1486.96        11.32 o                         
  -3   1   1       2800.85       3007.26        11.95 o                         
  -2   1   1        630.51        560.97         5.58 o                         
  -1   1   1        745.79        796.98        11.31 o                         
   0   1   1        271.01        289.92         4.71 o                         
   1   1   1       2653.16       2903.58        33.26 o                         
   2   1   1        861.12        863.62        10.19 o                         
   3   1   1        191.16        147.88         8.47 o                         
   4   1   1        165.78        172.12        10.17 o                         
   5   1   1         27.59         31.81         4.92 o                         
   6   1   1          0.90         -0.12         0.77 o                         
   7   1   1        163.24        154.92        12.60 o                         
   8   1   1         55.69         66.52         8.87 o                         
   9   1   1          8.82         11.89         4.58 o                         
 -11   2   1          3.72          3.78         2.57 o                         
 -10   2   1        469.02        500.90        22.09 o                         
  -9   2   1        269.97        266.81        15.08 o                         
  -8   2   1         67.83         67.06         3.44 o                         
  -7   2   1        287.55        267.81         6.26 o                         
  -6   2   1        456.53        429.06         6.30 o                         
  -5   2   1         31.03         30.33         1.53 o                         
  -4   2   1        859.65        835.09         7.95 o                         
  -3   2   1       2126.85       2155.97        10.07 o                         
  -2   2   1       2531.79       2558.83        23.38 o                         
   0   2   1       1934.21       2013.58        14.27 o                         
   1   2   1       1502.63       1560.86        16.23 o                         
   2   2   1        830.31        893.78        20.59 o                         
   3   2   1         34.43         58.57         5.87 o                         
   4   2   1        375.59        407.19        17.17 o                         
   5   2   1         12.54         14.23         3.62 o                         
   6   2   1        101.96         94.93         9.81 o                         
   7   2   1         52.53         59.36         8.22 o                         
   8   2   1          7.44          8.97         2.64 o                         
 -11   3   1         29.47         22.77         5.08 o                         
 -10   3   1        159.71        162.87        12.26 o                         
  -9   3   1          1.57          0.11         1.24 o                         
  -8   3   1        377.23        366.00        23.22 o                         
  -7   3   1         99.41         96.60         3.38 o                         
  -6   3   1         43.83         49.56         2.46 o                         
  -5   3   1        226.54        222.41         3.66 o                         
  -4   3   1        610.36        640.58         5.16 o                         
  -3   3   1        608.39        590.91         6.00 o                         
  -2   3   1       1650.59       1654.24         8.22 o                         
  -1   3   1        628.15        621.34         5.38 o                         
   0   3   1       1605.11       1609.47        10.91 o                         
   1   3   1         14.04         13.71         1.79 o                         
   2   3   1          0.11          0.23         0.33 o                         
   3   3   1         73.37         72.96         4.89 o                         
   4   3   1        498.98        518.81        18.18 o                         
   5   3   1         59.39         64.75         5.43 o                         
   6   3   1         81.04         93.15         7.14 o                         
   7   3   1          2.96          1.72         1.10 o                         
 -11   4   1         39.90         29.17         5.45 o                         
 -10   4   1          3.96          2.07         1.73 o                         
  -9   4   1         15.52         11.43         3.22 o                         
  -8   4   1       1062.55       1006.33        23.75 o                         
  -7   4   1          0.13          0.15         0.26 o                         
  -6   4   1        609.04        597.59         6.80 o                         
  -5   4   1         28.47         25.86         1.61 o                         
  -4   4   1         23.49         25.19         1.85 o                         
  -3   4   1         28.73         25.65         0.97 o                         
  -2   4   1        826.77        849.71         7.42 o                         
  -1   4   1       1839.36       1971.30        12.14 o                         
   0   4   1         99.07        130.55         6.73 o                         
   1   4   1          0.34          0.85         0.35 o                         
   2   4   1        255.16        258.19         5.47 o                         
   3   4   1         20.29         22.42         2.80 o                         
   4   4   1        129.19        147.55         8.01 o                         
   5   4   1         98.96        105.63        19.22 o                         
   6   4   1         33.85         28.01         4.11 o                         
 -11   5   1          0.71          3.21         2.08 o                         
 -10   5   1          8.63          7.11         2.71 o                         
  -9   5   1         12.33          9.94         5.17 o                         
  -8   5   1        100.34         88.30         8.24 o                         
  -7   5   1        104.39        114.00         4.64 o                         
  -6   5   1         90.40         82.60         3.76 o                         
  -5   5   1          8.20         13.92         1.54 o                         
  -4   5   1         68.54         60.24         1.69 o                         
  -3   5   1        439.91        463.30         4.76 o                         
  -2   5   1          2.37          2.27         0.39 o                         
  -1   5   1          0.98          0.33         0.21 o                         
   0   5   1          1.86          2.95         0.80 o                         
   1   5   1         30.75         29.01         2.85 o                         
   2   5   1        127.78        123.96         4.85 o                         
   3   5   1         37.63         40.41         4.10 o                         
   4   5   1          7.10          6.16         1.79 o                         
   5   5   1         34.80         34.35         4.39 o                         
   6   5   1         32.47         33.20         4.60 o                         
 -11   6   1          2.89          3.10         1.68 o                         
 -10   6   1         52.46         50.06         6.32 o                         
  -9   6   1         59.70         54.68         4.51 o                         
  -8   6   1        272.01        272.09         7.81 o                         
  -7   6   1          9.94         13.02         1.64 o                         
  -6   6   1        103.47        100.51         4.41 o                         
  -5   6   1        122.85        128.14         9.88 o                         
  -4   6   1         11.73          7.01         0.99 o                         
  -3   6   1         31.53         27.07         1.45 o                         
  -2   6   1         59.16         63.06         2.67 o                         
  -1   6   1        189.78        184.35         5.76 o                         
   0   6   1          9.74          8.61         1.60 o                         
   1   6   1          3.50          5.47         1.35 o                         
   2   6   1          0.02          0.08         0.53 o                         
   3   6   1          1.49          3.49         1.44 o                         
   4   6   1         48.38         48.05         5.13 o                         
   5   6   1          9.15         16.65         3.26 o                         
 -11   7   1         48.03         49.20         7.32 o                         
 -10   7   1          0.15          0.89         0.79 o                         
  -9   7   1          0.01          0.20         0.51 o                         
  -8   7   1        231.60        240.69         7.61 o                         
  -7   7   1          3.85          2.92         0.88 o                         
  -6   7   1        245.28        250.30         8.46 o                         
  -5   7   1        592.88        590.90        12.61 o                         
  -4   7   1         72.11         66.29         3.22 o                         
  -3   7   1        276.19        282.12         5.28 o                         
  -2   7   1         50.90         47.24         2.95 o                         
  -1   7   1         10.78         10.55         1.51 o                         
   0   7   1        183.34        179.31        12.99 o                         
   1   7   1        122.89        131.83         7.05 o                         
   2   7   1         28.95         38.59         4.29 o                         
   3   7   1          7.85         13.38         6.98 o                         
   4   7   1         10.56          6.70         3.61 o                         
 -11   8   1         38.50         40.69         6.58 o                         
 -10   8   1         64.71         60.42         4.35 o                         
  -9   8   1        161.47        179.82         7.15 o                         
  -8   8   1         20.83         18.02         2.18 o                         
  -7   8   1          1.76          4.35         1.35 o                         
  -6   8   1        397.95        408.04        10.68 o                         
  -5   8   1        665.88        655.11        16.26 o                         
  -4   8   1          9.28          8.80         0.90 o                         
  -3   8   1         64.10         50.77         2.62 o                         
  -2   8   1          3.08          4.99         1.05 o                         
  -1   8   1        168.28        162.89         6.38 o                         
   0   8   1        202.90        204.84         7.72 o                         
   1   8   1         31.03         30.67         9.98 o                         
   2   8   1         23.87         24.63         3.55 o                         
 -10   9   1         15.75         15.53         2.30 o                         
  -9   9   1          5.91          4.20         1.25 o                         
  -8   9   1        173.30        181.11         7.33 o                         
  -7   9   1        559.03        588.97        19.04 o                         
  -6   9   1         26.68         31.68         5.01 o                         
  -5   9   1          1.01          2.02         0.85 o                         
  -4   9   1        261.15        255.46         6.34 o                         
  -3   9   1         78.03         87.18         3.96 o                         
  -2   9   1         41.25         46.58         3.40 o                         
  -1   9   1         26.12         25.97         2.75 o                         
   0   9   1        107.78        107.07         6.03 o                         
   1   9   1          2.83          1.42         0.92 o                         
  -9  10   1         65.50         73.16         5.02 o                         
  -8  10   1         23.63         27.92         4.15 o                         
  -7  10   1          0.94          0.82         0.74 o                         
  -6  10   1         15.29         10.58         2.22 o                         
  -5  10   1         22.67         26.67         3.26 o                         
  -4  10   1          0.00          0.47         0.64 o                         
  -3  10   1          0.03          0.21         0.79 o                         
  -2  10   1          1.58          1.64         0.71 o                         
  -1  10   1          0.04          2.57         1.05 o                         
  -8  11   1          0.00          1.28         1.05 o                         
  -7  11   1          0.23          0.04         0.67 o                         
  -6  11   1         16.86         15.11         2.96 o                         
  -5  11   1         29.09         23.84         3.36 o                         
  -4  11   1         41.38         48.39         5.61 o                         
  -3  11   1          0.04          1.22         0.93 o                         
   3 -12   2          6.12          5.78         1.86 o                         
   4 -12   2        120.65        133.84         7.12 o                         
   5 -12   2         25.75         29.82         3.31 o                         
   6 -12   2          0.29          0.36         0.80 o                         
   7 -12   2          9.33         11.33         1.97 o                         
   0 -11   2          5.79          6.22         1.75 o                         
   1 -11   2          2.93          2.93         1.34 o                         
   2 -11   2          6.71          3.36         1.04 o                         
   3 -11   2         54.95         62.17         6.62 o                         
   4 -11   2         10.78          7.07         1.63 o                         
   5 -11   2        126.81        136.87         6.76 o                         
   6 -11   2         19.90         19.19         2.71 o                         
   7 -11   2          2.00          2.35         0.95 o                         
   8 -11   2         28.76         24.77         2.98 o                         
   9 -11   2         26.89         21.54         3.95 o                         
  -2 -10   2          1.20          0.69         3.34 o                         
  -1 -10   2          0.47          1.06         1.10 o                         
   0 -10   2         17.31         15.55         2.74 o                         
   1 -10   2          4.17          7.24         3.18 o                         
   2 -10   2          1.89          4.79         1.19 o                         
   3 -10   2          0.75         -0.47         0.54 o                         
   4 -10   2         96.31         91.79         5.65 o                         
   5 -10   2        107.09        118.35         6.60 o                         
   6 -10   2         73.98         67.33         5.44 o                         
   7 -10   2          1.68         -0.28         0.76 o                         
   8 -10   2          1.81          1.75         0.78 o                         
   9 -10   2          4.26          6.07         1.48 o                         
  -3  -9   2          0.03          0.07         1.34 o                         
  -2  -9   2          1.27          1.87         1.97 o                         
  -1  -9   2         34.61         31.59         3.84 o                         
   0  -9   2        105.82         94.75         6.45 o                         
   1  -9   2         28.40         26.89         3.18 o                         
   2  -9   2         25.34         15.11         1.91 o                         
   3  -9   2         20.32         19.09         2.12 o                         
   4  -9   2        132.92        128.61         6.43 o                         
   5  -9   2         86.99         80.54         5.42 o                         
   6  -9   2        136.75        130.72         5.88 o                         
   7  -9   2         29.99         32.97         3.06 o                         
   8  -9   2        180.69        188.33         7.54 o                         
   9  -9   2         17.00         16.03         2.93 o                         
  10  -9   2        123.47        130.15         7.00 o                         
  -4  -8   2          2.59          7.41         3.24 o                         
  -3  -8   2         61.74         64.78         7.69 o                         
  -2  -8   2        123.34        126.18         9.97 o                         
  -1  -8   2        685.48        696.82        33.81 o                         
   0  -8   2          6.44          5.94         1.37 o                         
   1  -8   2         43.54         43.02         3.71 o                         
   2  -8   2         67.61         61.96         2.69 o                         
   3  -8   2          1.54          1.75         0.49 o                         
   4  -8   2         67.69         62.33         2.77 o                         
   5  -8   2        107.61        106.51         2.98 o                         
   6  -8   2         19.63         17.62         2.09 o                         
   7  -8   2        164.22        171.90         6.63 o                         
   8  -8   2         98.51         93.35         5.18 o                         
   9  -8   2          0.91          1.99         1.84 o                         
  10  -8   2          8.51          8.35         1.90 o                         
  -5  -7   2         18.94         19.43         4.68 o                         
  -4  -7   2         26.43         32.39         4.00 o                         
  -3  -7   2        109.17        106.28         4.07 o                         
  -2  -7   2          7.10          5.73         0.86 o                         
  -1  -7   2         75.32         75.10         6.66 o                         
   0  -7   2        144.42        145.99         5.85 o                         
   1  -7   2        396.29        383.74         6.72 o                         
   2  -7   2          1.98          3.02         0.47 o                         
   3  -7   2        435.09        409.93         8.41 o                         
   4  -7   2         13.60         12.02         1.29 o                         
   5  -7   2          8.57         10.40         0.99 o                         
   6  -7   2         47.05         47.97         3.25 o                         
   7  -7   2         62.40         65.03         5.49 o                         
   8  -7   2        174.13        169.54         4.52 o                         
   9  -7   2        320.74        326.09        10.24 o                         
  10  -7   2         32.07         37.37         4.57 o                         
  -6  -6   2         46.27         49.81         7.61 o                         
  -5  -6   2         32.37         34.76         4.17 o                         
  -4  -6   2        488.46        516.10        15.84 o                         
  -3  -6   2         12.34         11.61         1.35 o                         
  -2  -6   2         90.65         87.25         7.35 o                         
  -1  -6   2        327.92        335.85         5.22 o                         
   0  -6   2        356.92        326.74         6.45 o                         
   1  -6   2         81.30         59.36         3.69 o                         
   2  -6   2        884.24        958.12         8.70 o                         
   3  -6   2       1484.62       1527.72        11.79 o                         
   4  -6   2        163.13        161.44         5.16 o                         
   5  -6   2         78.90         97.37         3.56 o                         
   6  -6   2         26.94         30.45         1.76 o                         
   7  -6   2          0.21          0.23         0.39 o                         
   8  -6   2          4.85          4.75         0.98 o                         
   9  -6   2         10.30         10.80         1.59 o                         
  10  -6   2         59.58         57.52         7.44 o                         
  -7  -5   2          6.54          6.62         3.00 o                         
  -6  -5   2          3.27          3.28         1.31 o                         
  -5  -5   2        103.80        108.33         5.19 o                         
  -4  -5   2        399.25        417.41         8.60 o                         
  -3  -5   2          8.67          5.55         1.50 o                         
  -2  -5   2         28.99         33.45         2.56 o                         
  -1  -5   2        212.97        187.62         3.96 o                         
   0  -5   2          9.64          9.48         0.78 o                         
   1  -5   2        507.27        547.60         6.00 o                         
   2  -5   2         55.90         61.74         2.14 o                         
   3  -5   2         10.64          5.86         0.78 o                         
   4  -5   2        660.90        674.96         7.33 o                         
   5  -5   2        948.30        936.18         9.56 o                         
   6  -5   2        156.80        163.24         4.94 o                         
   7  -5   2         32.76         34.76         1.95 o                         
   8  -5   2          4.87          7.17         1.37 o                         
   9  -5   2         11.02          9.83         2.29 o                         
  10  -5   2          0.05          1.65         1.25 o                         
  -8  -4   2          1.55          2.88         2.18 o                         
  -7  -4   2         14.82         15.03         2.76 o                         
  -6  -4   2         52.55         57.05         3.67 o                         
  -5  -4   2         13.33         11.73         2.07 o                         
  -4  -4   2          0.10         -0.17         0.32 o                         
  -3  -4   2        130.65        127.62         4.19 o                         
  -2  -4   2         62.38         56.28         5.01 o                         
  -1  -4   2        173.27        170.54         3.68 o                         
   0  -4   2       1027.20       1023.90         6.81 o                         
   1  -4   2        121.38        140.55         2.38 o                         
   2  -4   2          1.22          7.48         0.64 o                         
   3  -4   2         42.40         48.90         1.55 o                         
   4  -4   2        410.55        439.41         5.59 o                         
   5  -4   2        268.14        256.20         4.53 o                         
   6  -4   2         19.84         20.20         1.51 o                         
   7  -4   2         11.08         12.42         2.07 o                         
   8  -4   2        248.63        222.83         8.74 o                         
   9  -4   2         60.89         62.31         6.90 o                         
  10  -4   2         48.37         55.58         5.15 o                         
  -8  -3   2          2.81          7.39         2.94 o                         
  -7  -3   2          0.36          0.48         0.75 o                         
  -6  -3   2          7.91          6.74         1.55 o                         
  -5  -3   2        170.51        170.53         7.65 o                         
  -4  -3   2          3.73          7.94         1.52 o                         
  -3  -3   2          1.03          1.14         0.49 o                         
  -2  -3   2        435.91        470.15         6.35 o                         
  -1  -3   2        208.25        230.98         3.71 o                         
   0  -3   2        149.33        148.83         2.29 o                         
   1  -3   2        258.29        261.01         2.88 o                         
   2  -3   2        477.62        520.77         4.69 o                         
   3  -3   2        263.88        296.15         4.46 o                         
   4  -3   2       1678.68       1705.84        10.27 o                         
   5  -3   2         29.17         30.52         1.69 o                         
   6  -3   2         30.08         26.98         2.68 o                         
   7  -3   2        200.00        195.43         7.87 o                         
   8  -3   2         26.82         25.79         4.82 o                         
   9  -3   2         13.18         16.10         4.53 o                         
  10  -3   2         15.73         16.07         4.16 o                         
  -9  -2   2          0.08          0.14         1.39 o                         
  -8  -2   2         26.23         24.88         4.96 o                         
  -7  -2   2         99.01         98.20         5.13 o                         
  -6  -2   2         74.86         63.38         3.80 o                         
  -5  -2   2         45.21         49.55         3.10 o                         
  -4  -2   2        139.40        134.27         4.86 o                         
  -3  -2   2        366.92        345.83         5.63 o                         
  -2  -2   2        631.06        629.99         8.16 o                         
  -1  -2   2        633.74        668.17         6.26 o                         
   0  -2   2        914.71        849.17         4.30 o                         
   1  -2   2          0.05          0.56         0.31 o                         
   2  -2   2       3325.18       3153.36        32.71 o                         
   3  -2   2          1.67          2.67         0.52 o                         
   4  -2   2        754.12        751.25         7.90 o                         
   5  -2   2        168.61        165.71         6.39 o                         
   6  -2   2        237.73        239.09         8.43 o                         
   7  -2   2         35.13         35.80         4.70 o                         
   8  -2   2          4.32          4.54         2.29 o                         
   9  -2   2          8.74          9.64         2.29 o                         
 -10  -1   2          0.01          0.12         1.09 o                         
  -9  -1   2         39.02         34.46         5.86 o                         
  -8  -1   2         24.55         23.42         4.59 o                         
  -7  -1   2         99.32         96.21         4.30 o                         
  -6  -1   2        340.81        339.46        11.49 o                         
  -5  -1   2        667.36        699.93        12.78 o                         
  -4  -1   2        919.59        987.30        11.38 o                         
  -3  -1   2         73.78         70.51         2.24 o                         
  -2  -1   2        321.96        319.72         3.27 o                         
  -1  -1   2          3.23          3.06         0.68 o                         
   0  -1   2        448.40        170.64        96.43 o                         
   3  -1   2         26.87         39.22         1.71 o                         
   4  -1   2        208.71        183.93        11.90 o                         
   5  -1   2         42.05         48.04         9.72 o                         
   6  -1   2         74.92         68.20         5.66 o                         
   7  -1   2          0.28          0.13         0.69 o                         
   8  -1   2        522.49        528.09        16.79 o                         
   9  -1   2          9.46          4.95         1.59 o                         
 -10   0   2          0.31          3.25         2.41 o                         
  -9   0   2         36.11         30.19         5.29 o                         
  -8   0   2         64.37         54.61         6.37 o                         
  -7   0   2        106.43        101.85         6.83 o                         
  -6   0   2        800.52        801.50        14.42 o                         
  -5   0   2       3140.00       3129.66        47.25 o                         
  -4   0   2       1651.17       1688.01        22.34 o                         
  -3   0   2         97.99        103.22         2.82 o                         
  -2   0   2        543.02        557.49         6.17 o                         
  -1   0   2        397.19        284.32        79.93 o                         
   0   0   2        149.89        148.20         2.04 o                         
   1   0   2       3307.65       3663.39        22.43 o                         
   2   0   2        128.69        138.44         3.77 o                         
   3   0   2        384.66        351.67        12.85 o                         
   4   0   2        108.25        105.90         5.35 o                         
   5   0   2        198.72        191.34         8.24 o                         
   6   0   2          5.86          7.87         2.49 o                         
   7   0   2         36.49         42.94         6.57 o                         
   8   0   2         78.55         84.35         9.71 o                         
   9   0   2          0.24          1.42         1.91 o                         
 -10   1   2        183.14        185.31        13.64 o                         
  -9   1   2          6.24          4.77         2.12 o                         
  -8   1   2        497.02        443.21        15.52 o                         
  -7   1   2        107.56        103.59         8.01 o                         
  -6   1   2        220.58        205.41        13.08 o                         
  -5   1   2        714.06        741.70        23.12 o                         
  -4   1   2       1520.89       1599.15        12.53 o                         
  -3   1   2       1114.05       1159.50        15.50 o                         
  -2   1   2         83.36         90.32         2.00 o                         
   1   1   2       1656.07       1755.16        15.05 o                         
   2   1   2          1.46          0.96         0.47 o                         
   3   1   2         70.15         78.95         6.79 o                         
   4   1   2         53.40         47.03         5.63 o                         
   5   1   2        415.05        425.18        18.59 o                         
   6   1   2         85.04         79.29         8.74 o                         
   7   1   2         11.06         16.41         4.69 o                         
   8   1   2          0.01          0.75         2.61 o                         
 -11   2   2         25.29         26.31         5.50 o                         
 -10   2   2        304.37        312.55        17.06 o                         
  -9   2   2         62.94         56.58         6.73 o                         
  -8   2   2          0.59          0.51         0.68 o                         
  -7   2   2        142.33        157.46         9.71 o                         
  -6   2   2         50.51         46.90         2.35 o                         
  -5   2   2        830.84        857.40         7.80 o                         
  -4   2   2        843.05        959.35        14.49 o                         
  -3   2   2         46.35         53.90         1.64 o                         
  -2   2   2         76.49         68.80         1.26 o                         
   0   2   2        973.84       1010.84         6.82 o                         
   1   2   2         74.32         51.70         1.79 o                         
   2   2   2         52.84         54.09         3.21 o                         
   3   2   2         43.78         34.44         4.69 o                         
   4   2   2        154.94        146.32        10.79 o                         
   5   2   2         62.28         65.60         7.87 o                         
   6   2   2          1.07          1.22         1.72 o                         
   7   2   2         30.48         28.44         6.03 o                         
 -11   3   2         17.67         25.86         5.33 o                         
 -10   3   2          0.70         -0.46         1.26 o                         
  -9   3   2          2.76          1.77         1.17 o                         
  -8   3   2         75.00         64.71         6.58 o                         
  -7   3   2          0.50          0.81         0.36 o                         
  -6   3   2         11.53         14.78         1.71 o                         
  -5   3   2         60.33         52.01         1.76 o                         
  -4   3   2         12.87         18.52         1.28 o                         
  -3   3   2       1439.62       1403.45        11.01 o                         
  -2   3   2        424.08        433.88         4.07 o                         
  -1   3   2        679.35        686.90         4.86 o                         
   0   3   2          9.71         15.37         0.99 o                         
   1   3   2         38.61         42.05         2.76 o                         
   2   3   2        239.52        263.67         5.95 o                         
   3   3   2         49.30         43.80         3.90 o                         
   4   3   2         13.38         10.91         2.23 o                         
   5   3   2          1.52          1.12         1.49 o                         
   6   3   2         39.25         37.15         4.74 o                         
   7   3   2         61.28         60.00        11.94 o                         
 -11   4   2         28.38         36.18         6.18 o                         
 -10   4   2         90.49         87.96         8.95 o                         
  -9   4   2          9.37         11.27         1.96 o                         
  -8   4   2        215.35        202.09         5.55 o                         
  -7   4   2         20.16         19.85         1.70 o                         
  -6   4   2        108.29         92.61         2.72 o                         
  -5   4   2         13.03         14.18         1.08 o                         
  -4   4   2         36.00         40.53         1.55 o                         
  -3   4   2         84.40         73.95         1.98 o                         
  -2   4   2        333.16        413.88         5.16 o                         
  -1   4   2        945.49        900.53         7.10 o                         
   0   4   2        464.85        485.37         9.97 o                         
   1   4   2        313.48        305.49         5.39 o                         
   2   4   2        160.02        158.96         4.57 o                         
   3   4   2         98.40        103.75         5.66 o                         
   4   4   2         19.38         20.83         3.07 o                         
   5   4   2          1.90          1.21         1.60 o                         
   6   4   2        101.96        114.07         8.56 o                         
 -11   5   2          2.28          1.11         1.29 o                         
 -10   5   2          4.56          0.89         1.19 o                         
  -9   5   2        116.27        129.79         6.58 o                         
  -8   5   2         41.83         41.48         2.53 o                         
  -7   5   2        103.26        101.70         4.34 o                         
  -6   5   2        575.67        561.33        12.21 o                         
  -5   5   2        293.02        281.82         5.21 o                         
  -4   5   2        846.42        835.48        12.73 o                         
  -3   5   2          1.08          3.55         0.42 o                         
  -2   5   2          8.02          8.86         0.69 o                         
  -1   5   2        226.44        227.53         3.60 o                         
   0   5   2        256.12        271.53         8.22 o                         
   1   5   2          8.88          7.78         1.64 o                         
   2   5   2        134.46        121.36         5.75 o                         
   3   5   2          0.18         -0.35         0.81 o                         
   4   5   2        160.50        185.15         9.69 o                         
   5   5   2         46.16         44.12         7.27 o                         
 -11   6   2        180.56        202.96        14.59 o                         
 -10   6   2        113.99        110.93         6.64 o                         
  -9   6   2        161.30        144.84         9.86 o                         
  -8   6   2        241.89        253.54         7.40 o                         
  -7   6   2         95.01         87.20         4.23 o                         
  -6   6   2         19.85         18.03         1.95 o                         
  -5   6   2        146.94        136.51         3.16 o                         
  -4   6   2       1134.12       1113.87        13.01 o                         
  -3   6   2          0.72          1.29         0.37 o                         
  -2   6   2        118.90        114.80         3.77 o                         
  -1   6   2         34.77         34.73         2.93 o                         
   0   6   2          0.04          0.58         0.52 o                         
   1   6   2         28.76         26.24         3.08 o                         
   2   6   2         47.29         42.60         4.22 o                         
   3   6   2         49.90         58.60         5.34 o                         
   4   6   2          0.39          0.00         1.97 o                         
 -11   7   2         68.78         83.17         9.42 o                         
 -10   7   2         26.15         30.06         3.59 o                         
  -9   7   2          2.77          3.21         0.76 o                         
  -8   7   2         30.86         30.18         3.10 o                         
  -7   7   2         72.83         79.16         4.31 o                         
  -6   7   2         69.00         68.68         4.45 o                         
  -5   7   2         73.60         65.74         2.83 o                         
  -4   7   2          0.07          0.47         0.34 o                         
  -3   7   2          4.19          2.40         0.54 o                         
  -2   7   2        330.87        313.85         7.79 o                         
  -1   7   2         60.86         61.57         4.22 o                         
   0   7   2         87.85         90.74         5.61 o                         
   1   7   2          0.17          1.88         1.63 o                         
   2   7   2          0.13          1.39         1.17 o                         
   3   7   2         17.30         18.32         3.26 o                         
 -11   8   2         49.55         54.11         7.68 o                         
 -10   8   2          0.02          1.35         1.04 o                         
  -9   8   2        261.35        266.80        10.11 o                         
  -8   8   2         95.67        106.81         5.37 o                         
  -7   8   2        144.65        139.41         6.48 o                         
  -6   8   2        126.19        123.73         6.22 o                         
  -5   8   2        240.19        224.28         5.75 o                         
  -4   8   2        272.45        254.65         8.99 o                         
  -3   8   2         35.06         32.86         2.87 o                         
  -2   8   2         12.71         12.98         2.27 o                         
  -1   8   2         50.65         42.87         3.59 o                         
   0   8   2          1.18          1.78         0.81 o                         
   1   8   2          0.04          0.16         0.80 o                         
   2   8   2          5.58          6.89         1.94 o                         
 -10   9   2         39.61         41.14         3.61 o                         
  -9   9   2        142.49        140.29         6.86 o                         
  -8   9   2         54.95         53.80         4.02 o                         
  -7   9   2         10.27          7.08         1.44 o                         
  -6   9   2         44.99         44.69         4.00 o                         
  -5   9   2          1.88          1.84         1.60 o                         
  -4   9   2         16.07         16.76         1.68 o                         
  -3   9   2         26.09         30.19         2.43 o                         
  -2   9   2         37.96         41.08         3.31 o                         
  -1   9   2          3.61          2.32         1.16 o                         
   0   9   2         35.87         36.47         3.66 o                         
  -9  10   2          7.05          6.95         1.70 o                         
  -8  10   2         41.56         43.74         3.72 o                         
  -7  10   2         38.96         41.51         3.94 o                         
  -6  10   2          4.81          5.58         1.91 o                         
  -5  10   2         10.16         12.51         2.33 o                         
  -4  10   2         20.55         17.05         2.29 o                         
  -3  10   2          2.22          1.79         0.83 o                         
  -2  10   2          7.63          7.64         3.24 o                         
   2 -12   3          8.13          8.09         2.35 o                         
   3 -12   3          6.32         11.44         2.60 o                         
   4 -12   3          0.10          1.75         0.91 o                         
   5 -12   3         19.27         21.54         2.82 o                         
   6 -12   3          1.61          2.87         1.26 o                         
   7 -12   3          7.81         11.47         2.10 o                         
   0 -11   3          0.19          1.08         0.86 o                         
   1 -11   3          1.12          1.89         0.97 o                         
   2 -11   3          1.35          2.41         0.94 o                         
   3 -11   3        339.59        358.84        10.93 o                         
   4 -11   3          5.41          8.10         1.72 o                         
   5 -11   3         82.89         84.62         5.18 o                         
   6 -11   3         30.53         35.29         3.39 o                         
   7 -11   3         39.07         37.91         4.30 o                         
   8 -11   3          0.47         -0.10         0.99 o                         
  -2 -10   3         24.59         32.96         4.20 o                         
  -1 -10   3         33.55         33.38         4.12 o                         
   0 -10   3         14.49         12.79         2.50 o                         
   1 -10   3         59.57         60.10         4.33 o                         
   2 -10   3         15.53         16.03         1.86 o                         
   3 -10   3        329.73        332.11         9.81 o                         
   4 -10   3         28.57         25.99         2.69 o                         
   5 -10   3         58.07         64.26         6.62 o                         
   6 -10   3        134.04        147.74         6.55 o                         
   7 -10   3        142.73        141.50         6.57 o                         
   8 -10   3        241.67        250.16        10.71 o                         
   9 -10   3        159.73        169.16         7.88 o                         
  -3  -9   3        111.50        134.54        11.50 o                         
  -2  -9   3          1.08          2.28         1.26 o                         
  -1  -9   3         24.53         21.48         8.53 o                         
   0  -9   3         39.92         44.47         4.11 o                         
   1  -9   3        167.25        159.38         6.53 o                         
   2  -9   3         33.85         36.86         2.39 o                         
   3  -9   3          4.75          4.64         1.10 o                         
   4  -9   3         25.25         23.85         1.92 o                         
   5  -9   3         32.75         29.42         2.71 o                         
   6  -9   3         67.83         63.81         5.46 o                         
   7  -9   3        500.97        527.44        12.21 o                         
   8  -9   3        226.77        243.55         9.17 o                         
   9  -9   3          3.32          4.70         1.47 o                         
  10  -9   3          0.89          3.07         1.35 o                         
  -5  -8   3          5.50          1.16         1.72 o                         
  -4  -8   3        148.75        161.52        12.73 o                         
  -3  -8   3         87.04         84.89         8.50 o                         
  -2  -8   3          6.95          6.67         1.11 o                         
  -1  -8   3        108.80         96.37         6.04 o                         
   0  -8   3          2.97          4.60         0.94 o                         
   1  -8   3         75.00         71.56         3.46 o                         
   2  -8   3        124.37        122.25         4.79 o                         
   3  -8   3        283.22        268.68         6.12 o                         
   4  -8   3          0.31         -0.10         0.42 o                         
   5  -8   3          0.33          0.32         0.24 o                         
   6  -8   3        128.13        116.19         5.31 o                         
   7  -8   3        151.10        144.85         6.23 o                         
   8  -8   3          0.70          0.84         0.79 o                         
   9  -8   3         38.63         38.66         4.18 o                         
  10  -8   3          0.07          0.99         0.84 o                         
  -6  -7   3          0.74          0.63         1.23 o                         
  -5  -7   3          1.18          0.49         1.32 o                         
  -4  -7   3          1.18          2.16         0.86 o                         
  -3  -7   3        148.32        144.76         5.75 o                         
  -2  -7   3         59.01         57.22         7.79 o                         
  -1  -7   3          1.02          1.43         0.37 o                         
   0  -7   3        251.16        241.05         6.16 o                         
   1  -7   3          6.50          5.04         0.74 o                         
   2  -7   3          0.49          0.56         0.48 o                         
   3  -7   3        100.17         94.44         5.17 o                         
   4  -7   3         11.91         15.80         1.74 o                         
   5  -7   3         21.48         21.60         1.56 o                         
   6  -7   3        305.09        312.42         6.20 o                         
   7  -7   3        139.84        145.04         4.57 o                         
   8  -7   3         13.12         11.13         1.35 o                         
   9  -7   3          1.15          1.48         1.47 o                         
  10  -7   3          0.07         -1.00         0.87 o                         
  -7  -6   3         15.84         13.81         3.81 o                         
  -6  -6   3         28.18         20.08         4.57 o                         
  -5  -6   3         23.70         19.56         4.20 o                         
  -4  -6   3         27.64         25.21         3.91 o                         
  -3  -6   3         92.23         93.84         4.61 o                         
  -2  -6   3          2.53          3.50         0.93 o                         
  -1  -6   3          7.66          6.61         0.91 o                         
   0  -6   3       1005.53       1064.78         9.07 o                         
   1  -6   3        176.33        174.53         4.35 o                         
   2  -6   3         11.15         23.33         1.43 o                         
   3  -6   3        208.40        255.03         6.25 o                         
   4  -6   3        137.48        134.92         3.72 o                         
   5  -6   3        203.37        210.17         4.91 o                         
   6  -6   3         37.63         38.26         2.26 o                         
   7  -6   3          2.66          2.46         1.00 o                         
   8  -6   3        119.21        119.53         4.78 o                         
   9  -6   3        124.02        117.63         5.66 o                         
  10  -6   3          0.73         -1.31         1.87 o                         
  -7  -5   3          0.21         -1.30         1.53 o                         
  -6  -5   3         32.96         30.45         3.30 o                         
  -5  -5   3          4.84          3.21         0.95 o                         
  -4  -5   3          7.90          8.43         1.50 o                         
  -3  -5   3        238.60        229.42        15.34 o                         
  -2  -5   3        124.67        113.86         4.58 o                         
  -1  -5   3       1005.94       1069.40        10.83 o                         
   0  -5   3        152.51        166.33         3.10 o                         
   1  -5   3          9.05          7.84         0.86 o                         
   2  -5   3        938.92        927.01         8.16 o                         
   3  -5   3        970.39       1034.11        10.67 o                         
   4  -5   3         98.50         81.46         2.85 o                         
   5  -5   3         48.59         46.76         2.38 o                         
   6  -5   3        241.66        249.05         6.03 o                         
   7  -5   3        199.96        206.21         6.00 o                         
   8  -5   3         60.16         60.58         4.88 o                         
   9  -5   3         12.95         10.76         2.44 o                         
  10  -5   3          6.61          1.98         0.88 o                         
  -8  -4   3         32.33         31.17         3.68 o                         
  -7  -4   3        157.26        164.75         9.22 o                         
  -6  -4   3          1.26          1.89         0.94 o                         
  -5  -4   3         18.82         20.35         2.38 o                         
  -4  -4   3        110.70        103.91         4.96 o                         
  -3  -4   3        340.50        329.52        11.94 o                         
  -2  -4   3        642.14        614.17         8.42 o                         
  -1  -4   3          9.98         13.05         1.04 o                         
   0  -4   3        675.17        632.62         5.44 o                         
   1  -4   3       1386.97       1404.35         7.67 o                         
   2  -4   3         65.70         62.05         1.69 o                         
   3  -4   3        220.07        251.95         5.14 o                         
   4  -4   3         12.58         19.28         1.43 o                         
   5  -4   3        468.95        477.90         7.91 o                         
   6  -4   3        529.11        519.86        10.01 o                         
   7  -4   3        166.19        168.40         6.19 o                         
   8  -4   3         18.22         17.15         2.57 o                         
   9  -4   3          1.13          0.77         1.04 o                         
  10  -4   3          4.73          4.24         3.28 o                         
  -9  -3   3          1.74         -1.09         1.96 o                         
  -8  -3   3         94.15         92.12         9.97 o                         
  -7  -3   3        121.14        151.10        11.75 o                         
  -6  -3   3          4.66          1.89         1.42 o                         
  -5  -3   3        193.05        187.61         8.99 o                         
  -4  -3   3        189.62        186.93        12.63 o                         
  -3  -3   3         14.55         20.42         1.57 o                         
  -2  -3   3        473.67        480.15         4.95 o                         
  -1  -3   3        115.15        101.86         2.68 o                         
   0  -3   3       1338.25       1295.14         7.44 o                         
   1  -3   3       1585.77       1476.59         6.75 o                         
   2  -3   3       1412.09       1423.12         8.58 o                         
   3  -3   3        104.34        127.10         2.95 o                         
   4  -3   3          1.65          1.38         0.39 o                         
   5  -3   3          9.95         11.36         1.65 o                         
   6  -3   3          0.03          0.30         0.60 o                         
   7  -3   3          0.13          0.77         1.20 o                         
   8  -3   3        179.97        187.32         8.90 o                         
   9  -3   3        135.92        134.29         8.21 o                         
  -9  -2   3         61.85         62.01         8.47 o                         
  -8  -2   3         42.09         38.88         4.23 o                         
  -7  -2   3         43.94         43.22         4.09 o                         
  -6  -2   3         84.26         83.02         5.15 o                         
  -5  -2   3        317.39        291.18         8.69 o                         
  -4  -2   3         37.29         38.63         2.83 o                         
  -3  -2   3          1.78          3.70         0.52 o                         
  -2  -2   3        538.29        540.52         4.64 o                         
  -1  -2   3          0.23          0.15         0.12 o                         
   0  -2   3       1081.10       1078.98        13.78 o                         
   1  -2   3       3146.34       3226.32        27.08 o                         
   2  -2   3       2024.68       2067.61        10.61 o                         
   3  -2   3        104.53        100.17         3.36 o                         
   4  -2   3          3.35          1.26         0.77 o                         
   5  -2   3          8.29          6.37         3.19 o                         
   6  -2   3          3.82          1.14         2.18 o                         
   7  -2   3         15.23         10.04         1.94 o                         
   8  -2   3         46.12         44.68         4.70 o                         
   9  -2   3          0.06          0.97         1.65 o                         
 -10  -1   3          1.73          3.50         1.73 o                         
  -9  -1   3         75.48         93.60         7.19 o                         
  -8  -1   3          6.41          7.57         1.88 o                         
  -7  -1   3          7.18          5.37         0.84 o                         
  -6  -1   3         36.73         38.23         2.54 o                         
  -5  -1   3          0.07          1.12         0.78 o                         
  -4  -1   3        205.61        230.70         4.52 o                         
  -3  -1   3         77.25         66.72         2.32 o                         
  -2  -1   3        188.19        198.80         2.67 o                         
  -1  -1   3        341.90        374.81         2.79 o                         
   0  -1   3        423.45        423.38         4.12 o                         
   1  -1   3       1122.65       1194.60         9.31 o                         
   2  -1   3       2386.35       2444.51        11.18 o                         
   3  -1   3         25.10         28.13         2.49 o                         
   4  -1   3          3.72          2.17         0.79 o                         
   5  -1   3        190.12        195.85         7.99 o                         
   6  -1   3        449.13        459.76        13.26 o                         
   7  -1   3        174.69        190.98        13.54 o                         
   8  -1   3         93.45        102.61        10.70 o                         
   9  -1   3         13.11         11.28         4.22 o                         
 -10   0   3         58.86         53.59         7.50 o                         
  -9   0   3          0.09          2.06         1.84 o                         
  -8   0   3         56.54         52.06         6.29 o                         
  -7   0   3        363.62        340.89        14.22 o                         
  -6   0   3        332.29        313.79        12.53 o                         
  -5   0   3         78.26         98.65         6.30 o                         
  -4   0   3        570.22        583.29         9.52 o                         
  -3   0   3        252.75        251.74         3.39 o                         
  -2   0   3        325.91        329.01         3.32 o                         
  -1   0   3         26.23         33.31         0.89 o                         
   0   0   3         27.93         33.18         1.04 o                         
   1   0   3          5.74          4.54         0.52 o                         
   2   0   3        900.58        872.09        10.57 o                         
   3   0   3         59.06         59.76         5.83 o                         
   4   0   3        300.63        335.34        15.16 o                         
   5   0   3          3.35          1.99         1.41 o                         
   6   0   3          4.12          2.77         1.04 o                         
   7   0   3         66.68         58.40         7.99 o                         
   8   0   3          5.94          3.93         2.38 o                         
 -11   1   3         42.60         31.95         6.04 o                         
 -10   1   3         34.74         19.50         4.19 o                         
  -9   1   3        295.36        307.13        15.71 o                         
  -8   1   3        551.73        582.97        19.95 o                         
  -7   1   3         12.73         16.16         3.02 o                         
  -6   1   3        155.60        173.34         9.15 o                         
  -5   1   3          0.24         -0.04         0.32 o                         
  -4   1   3       1215.57       1149.88        10.86 o                         
  -3   1   3          5.29          7.04         0.64 o                         
  -2   1   3       1991.43       1962.21        15.56 o                         
  -1   1   3       3609.84       3636.78        21.76 o                         
   0   1   3         93.44        104.97         2.75 o                         
   1   1   3        177.24        167.36         4.23 o                         
   2   1   3        135.51        131.78         4.28 o                         
   3   1   3        508.45        527.06        18.75 o                         
   4   1   3        328.61        348.39        16.52 o                         
   5   1   3         15.98         16.40         3.62 o                         
   6   1   3         98.13        109.10        10.67 o                         
   7   1   3         15.38          8.36         3.54 o                         
 -11   2   3          0.16         -0.68         1.15 o                         
 -10   2   3         12.08         15.17         3.81 o                         
  -9   2   3        315.53        331.86        16.10 o                         
  -8   2   3        171.81        171.58        10.76 o                         
  -7   2   3         45.78         41.56         4.94 o                         
  -6   2   3         95.08         72.84         2.62 o                         
  -5   2   3          4.61          3.84         0.90 o                         
  -4   2   3         21.09         15.36         1.11 o                         
  -3   2   3        436.69        459.59         5.50 o                         
  -2   2   3        899.94        828.24         7.13 o                         
  -1   2   3         19.69         14.49         0.78 o                         
   0   2   3        154.27        143.73         3.03 o                         
   1   2   3        957.65        967.24        11.88 o                         
   2   2   3        122.26        129.06         5.42 o                         
   3   2   3         80.61         91.22         8.26 o                         
   4   2   3         53.87         64.85         7.58 o                         
   5   2   3        114.20        106.31        10.34 o                         
   6   2   3         84.61         91.93        10.43 o                         
   7   2   3          0.17         -1.30         1.54 o                         
 -11   3   3         41.60         46.25         7.04 o                         
 -10   3   3         10.06          8.34         2.76 o                         
  -9   3   3         19.06         15.36         3.59 o                         
  -8   3   3         22.05         24.62         2.36 o                         
  -7   3   3         98.92         99.78         3.51 o                         
  -6   3   3        341.00        321.14         5.33 o                         
  -5   3   3        833.72        867.25        12.21 o                         
  -4   3   3       1093.42       1103.94        12.77 o                         
  -3   3   3         18.81         11.06         0.65 o                         
  -2   3   3       1780.32       1906.92        20.21 o                         
  -1   3   3         41.60         34.91         1.33 o                         
   0   3   3       2933.14       3083.42        17.61 o                         
   1   3   3         47.11         66.23         2.89 o                         
   2   3   3         65.08         72.69         3.43 o                         
   3   3   3        432.49        429.43         9.23 o                         
   4   3   3         31.35         28.05         3.57 o                         
   5   3   3         11.17         14.77         3.02 o                         
   6   3   3         61.02         60.38         6.15 o                         
 -11   4   3         20.30         15.85         4.08 o                         
 -10   4   3         17.73         22.77         4.56 o                         
  -9   4   3         50.52         46.83         6.71 o                         
  -8   4   3         82.33         83.45         3.44 o                         
  -7   4   3         16.90         15.76         1.71 o                         
  -6   4   3        136.99        135.86         5.76 o                         
  -5   4   3          5.43          4.00         0.95 o                         
  -4   4   3          5.82          1.57         0.62 o                         
  -3   4   3        416.87        407.49         4.57 o                         
  -2   4   3         24.09         28.90         1.21 o                         
  -1   4   3        707.42        739.02         6.92 o                         
   0   4   3        554.54        582.18        12.04 o                         
   1   4   3         30.70         34.09         2.07 o                         
   2   4   3          5.72          7.17         1.09 o                         
   3   4   3        114.15        131.80         7.47 o                         
   4   4   3         89.56         89.00         6.65 o                         
   5   4   3         54.79         61.90        16.33 o                         
 -11   5   3          1.43         -0.53         1.33 o                         
 -10   5   3          7.83         10.16         3.38 o                         
  -9   5   3        192.17        204.06         9.85 o                         
  -8   5   3          6.26          4.19         1.13 o                         
  -7   5   3        332.92        311.38        15.91 o                         
  -6   5   3          3.23          4.44         0.61 o                         
  -5   5   3         47.03         53.63         2.02 o                         
  -4   5   3         57.40         48.15         1.78 o                         
  -3   5   3          7.56          7.47         0.68 o                         
  -2   5   3         69.73         67.86         2.09 o                         
  -1   5   3          0.09          0.29         0.58 o                         
   0   5   3         29.88         29.34         2.86 o                         
   1   5   3         12.34         10.99         2.01 o                         
   2   5   3         45.89         43.38         4.13 o                         
   3   5   3        116.96        118.01         7.49 o                         
   4   5   3         41.45         43.57         4.99 o                         
 -11   6   3          0.52          3.24         2.08 o                         
 -10   6   3         75.36         56.60         7.30 o                         
  -9   6   3         18.30         19.30         2.62 o                         
  -8   6   3         10.76         11.96         2.09 o                         
  -7   6   3        113.87        116.97         5.00 o                         
  -6   6   3         26.15         26.54         1.48 o                         
  -5   6   3          8.39          7.29         0.82 o                         
  -4   6   3        264.90        270.20         4.73 o                         
  -3   6   3        444.74        444.03         7.53 o                         
  -2   6   3         40.02         38.30         1.94 o                         
  -1   6   3          7.17          7.92         1.48 o                         
   0   6   3         84.95         82.73         5.09 o                         
   1   6   3         11.49          7.86         1.84 o                         
   2   6   3         78.14         76.19         5.85 o                         
   3   6   3        113.69        123.35         9.26 o                         
 -11   7   3         25.02         24.02         5.16 o                         
 -10   7   3         23.88         27.10         3.36 o                         
  -9   7   3        110.23        117.36         6.84 o                         
  -8   7   3         12.18          9.66         1.83 o                         
  -7   7   3          7.26          6.71         1.48 o                         
  -6   7   3        107.76        111.78         3.65 o                         
  -5   7   3          3.74          2.60         0.67 o                         
  -4   7   3        257.66        272.27         6.06 o                         
  -3   7   3        146.47        146.55         3.29 o                         
  -2   7   3        159.48        166.63         5.87 o                         
  -1   7   3         45.47         47.74         3.42 o                         
   0   7   3          0.05          0.06         0.81 o                         
   1   7   3          0.33         -0.68         0.87 o                         
   2   7   3          1.73          1.10         1.66 o                         
 -10   8   3          3.04          3.18         1.46 o                         
  -9   8   3        112.14        109.74         6.63 o                         
  -8   8   3         20.00         16.30         3.50 o                         
  -7   8   3         45.70         47.95         3.99 o                         
  -6   8   3        450.03        436.88        15.96 o                         
  -5   8   3         33.11         27.05         2.16 o                         
  -4   8   3          7.07          4.95         0.90 o                         
  -3   8   3          2.81          3.76         0.93 o                         
  -2   8   3         22.32         18.25         2.12 o                         
  -1   8   3         22.27         26.19         2.76 o                         
   0   8   3         44.03         47.43         4.42 o                         
   1   8   3         29.18         25.50         3.58 o                         
  -9   9   3         83.11         88.14         7.01 o                         
  -8   9   3         59.86         64.01         4.37 o                         
  -7   9   3         33.15         35.49         5.10 o                         
  -6   9   3         76.27         82.39         5.28 o                         
  -5   9   3         16.07         15.59         5.59 o                         
  -4   9   3         53.26         58.97         3.97 o                         
  -3   9   3          1.98          3.67         0.97 o                         
  -2   9   3          3.13          2.78         0.88 o                         
  -1   9   3         46.79         46.93         3.95 o                         
  -8  10   3          7.03          5.43         2.07 o                         
  -7  10   3          1.23         -1.25         1.54 o                         
  -6  10   3          0.40          0.08         1.78 o                         
  -5  10   3         16.81          7.25         3.14 o                         
  -4  10   3         23.54         25.76         4.12 o                         
   1 -12   4         45.13         49.00         4.48 o                         
   2 -12   4          2.16          0.18         0.89 o                         
   3 -12   4         30.52         32.86         3.48 o                         
   4 -12   4        125.48        125.92         9.15 o                         
   5 -12   4          6.71         12.62         2.17 o                         
   6 -12   4         26.69         36.13         4.20 o                         
   7 -12   4         11.58          6.76         1.68 o                         
  -1 -11   4          6.12          5.15         1.49 o                         
   0 -11   4         49.37         51.78         4.31 o                         
   1 -11   4          8.44          6.49         1.41 o                         
   2 -11   4          0.09          0.13         0.59 o                         
   3 -11   4         46.55         50.62         3.97 o                         
   4 -11   4         89.76         72.90         4.76 o                         
   5 -11   4         10.88         13.04         2.05 o                         
   6 -11   4         47.75         48.93         3.96 o                         
   7 -11   4          5.90          2.61         1.10 o                         
   8 -11   4          2.60          5.76         1.61 o                         
  -2 -10   4          0.52          0.56         1.01 o                         
  -1 -10   4          4.20          7.34         1.81 o                         
   0 -10   4         13.43         12.23         2.18 o                         
   1 -10   4          1.56          0.31         1.27 o                         
   2 -10   4         13.71          8.88         2.70 o                         
   3 -10   4          0.13          0.85         0.99 o                         
   4 -10   4        384.13        375.70        18.64 o                         
   5 -10   4        115.68        112.87         8.30 o                         
   6 -10   4         22.72         19.39         2.31 o                         
   7 -10   4         60.63         62.17         4.37 o                         
   8 -10   4         19.10         21.81         3.31 o                         
   9 -10   4        152.15        153.17         8.79 o                         
  -4  -9   4          6.44          6.95         2.56 o                         
  -3  -9   4          2.86          0.56         0.99 o                         
  -2  -9   4         19.90         18.20         3.02 o                         
  -1  -9   4          4.33          4.60         1.24 o                         
   0  -9   4         23.26         24.14         2.51 o                         
   1  -9   4          0.99          1.57         0.65 o                         
   2  -9   4          0.32          0.64         0.70 o                         
   3  -9   4        739.37        743.68        16.79 o                         
   4  -9   4        186.44        205.37         6.95 o                         
   5  -9   4         71.91         76.91         4.35 o                         
   6  -9   4         47.07         50.55         2.68 o                         
   7  -9   4         14.67         10.55         1.77 o                         
   8  -9   4          0.63          2.70         1.04 o                         
   9  -9   4        173.37        156.05         7.68 o                         
  -5  -8   4         10.40          9.56         3.44 o                         
  -4  -8   4          0.12         -0.72         1.09 o                         
  -3  -8   4         18.82         17.10         2.13 o                         
  -2  -8   4        136.68        141.19         6.96 o                         
  -1  -8   4         82.43         79.43         4.26 o                         
   0  -8   4        464.23        464.65        10.28 o                         
   1  -8   4         43.35         42.70         2.17 o                         
   2  -8   4          0.05          0.22         0.46 o                         
   3  -8   4        308.80        287.23         7.62 o                         
   4  -8   4        112.02        107.28         4.74 o                         
   5  -8   4         22.41         21.16         1.78 o                         
   6  -8   4         15.98         20.35         1.95 o                         
   7  -8   4        142.30        137.59         5.39 o                         
   8  -8   4          6.59          7.43         1.77 o                         
   9  -8   4         38.31         45.97         4.09 o                         
  -6  -7   4          1.40          2.69         2.07 o                         
  -5  -7   4        169.78        178.00        12.43 o                         
  -4  -7   4        100.90         89.96         5.20 o                         
  -3  -7   4        398.35        435.68        15.74 o                         
  -2  -7   4        431.34        445.15        10.36 o                         
  -1  -7   4         74.85         75.46         4.34 o                         
   0  -7   4          5.32          6.11         0.78 o                         
   1  -7   4         55.13         57.86         2.69 o                         
   2  -7   4          2.94          7.72         1.66 o                         
   3  -7   4         42.13         41.58         3.50 o                         
   4  -7   4       1233.20       1295.96        15.68 o                         
   5  -7   4        330.67        335.50         6.68 o                         
   6  -7   4         10.59         14.33         1.64 o                         
   7  -7   4         25.07         23.67         2.01 o                         
   8  -7   4          0.45         -0.65         0.53 o                         
   9  -7   4         62.17         68.89         5.83 o                         
  10  -7   4         36.37         28.22         5.32 o                         
  -7  -6   4         11.07         14.77         4.20 o                         
  -6  -6   4         35.57         41.45         7.87 o                         
  -5  -6   4         33.03         31.49         2.59 o                         
  -4  -6   4          3.68          5.40         1.59 o                         
  -3  -6   4        715.00        696.69        13.23 o                         
  -2  -6   4        269.71        287.16         7.06 o                         
  -1  -6   4         66.27         59.60         2.64 o                         
   0  -6   4         54.49         42.84         1.87 o                         
   1  -6   4        238.53        253.17         4.70 o                         
   2  -6   4        296.08        311.96         6.90 o                         
   3  -6   4          2.73          2.32         0.98 o                         
   4  -6   4        102.30        101.50         4.06 o                         
   5  -6   4        270.48        262.90         6.68 o                         
   6  -6   4         76.03         68.46         3.89 o                         
   7  -6   4        132.03        119.33         4.67 o                         
   8  -6   4          9.62          8.09         1.93 o                         
   9  -6   4          6.61          6.63         1.78 o                         
  -8  -5   4          6.06          4.38         1.92 o                         
  -7  -5   4         27.62         28.82         9.95 o                         
  -6  -5   4          3.28          1.63         2.13 o                         
  -5  -5   4         25.62         27.49         2.98 o                         
  -4  -5   4          0.66          0.92         0.43 o                         
  -3  -5   4        130.34        134.74         4.79 o                         
  -2  -5   4         99.41         92.92         3.15 o                         
  -1  -5   4       1231.03       1265.46        13.88 o                         
   0  -5   4        275.73        259.41         5.06 o                         
   1  -5   4        192.45        189.23         3.56 o                         
   2  -5   4         47.25         30.65         2.12 o                         
   3  -5   4          5.02          4.46         0.93 o                         
   4  -5   4        216.45        212.31         4.99 o                         
   5  -5   4          0.04          0.21         0.44 o                         
   6  -5   4         63.20         66.69         3.34 o                         
   7  -5   4         44.53         45.84         3.30 o                         
   8  -5   4          1.11          2.62         1.23 o                         
   9  -5   4          3.69          2.82         3.28 o                         
  -8  -4   4          2.63          0.93         0.81 o                         
  -7  -4   4         80.59         87.85         7.50 o                         
  -6  -4   4          2.77          5.28         1.44 o                         
  -5  -4   4         65.71         57.23         4.11 o                         
  -4  -4   4         21.60         24.07         3.17 o                         
  -3  -4   4         39.16         50.06         2.02 o                         
  -2  -4   4        546.66        553.26         6.29 o                         
  -1  -4   4          3.83          3.83         0.37 o                         
   0  -4   4        203.61        222.40         3.31 o                         
   1  -4   4         98.58        110.16         2.34 o                         
   2  -4   4          0.16          0.27         0.19 o                         
   3  -4   4        142.80        150.80         3.39 o                         
   4  -4   4          1.80          1.15         0.45 o                         
   5  -4   4        172.66        171.76         5.56 o                         
   6  -4   4         35.21         34.01         2.71 o                         
   7  -4   4          9.08         12.62         2.23 o                         
   8  -4   4          0.01         -0.42         1.17 o                         
   9  -4   4          4.62          6.62         1.89 o                         
  -9  -3   4          0.43         -0.06         1.33 o                         
  -8  -3   4         17.39         20.25         5.27 o                         
  -7  -3   4         52.15         58.44         4.71 o                         
  -6  -3   4        126.70        121.25         5.16 o                         
  -5  -3   4          0.47          0.97         0.34 o                         
  -4  -3   4          5.49          2.09         0.78 o                         
  -3  -3   4        245.16        291.33         4.79 o                         
  -2  -3   4       1061.68       1112.37         6.93 o                         
  -1  -3   4        433.81        431.09         4.83 o                         
   0  -3   4         72.12         65.27         2.56 o                         
   1  -3   4         44.47         24.87         0.86 o                         
   2  -3   4          0.18          0.33         0.19 o                         
   3  -3   4       1829.39       1937.02        13.18 o                         
   4  -3   4        113.33        120.87         4.40 o                         
   5  -3   4         80.27         84.15         4.09 o                         
   6  -3   4        289.01        292.86         9.97 o                         
   7  -3   4        278.88        286.96        10.76 o                         
   8  -3   4         16.19         20.18         3.11 o                         
   9  -3   4          0.05          0.85         0.96 o                         
  -9  -2   4         18.37         16.87         3.01 o                         
  -8  -2   4         37.34         36.89         4.02 o                         
  -7  -2   4         10.37         11.42         2.04 o                         
  -6  -2   4        154.27        143.34         6.55 o                         
  -5  -2   4        105.98         85.66         3.76 o                         
  -4  -2   4        725.11        751.20         6.36 o                         
  -3  -2   4        894.97        870.60         7.57 o                         
  -2  -2   4          2.57          1.00         0.24 o                         
  -1  -2   4        380.16        399.52         4.07 o                         
   0  -2   4       1288.07       1328.34         8.18 o                         
   1  -2   4         99.41         84.88         1.88 o                         
   2  -2   4        124.51         98.82         2.51 o                         
   3  -2   4       2160.07       2239.57        15.27 o                         
   4  -2   4        419.51        425.65         9.48 o                         
   5  -2   4        260.58        260.94         9.13 o                         
   6  -2   4        121.37        129.63         7.09 o                         
   7  -2   4         25.28         28.46         4.73 o                         
   8  -2   4          2.54          0.66         0.98 o                         
 -10  -1   4         25.79         30.02         4.28 o                         
  -9  -1   4         13.43         17.55         4.00 o                         
  -8  -1   4         21.25         22.28         3.63 o                         
  -7  -1   4         20.44         24.74         7.71 o                         
  -6  -1   4        216.39        202.07         7.31 o                         
  -5  -1   4        110.81        104.14         4.69 o                         
  -4  -1   4        307.66        299.46         5.05 o                         
  -3  -1   4        184.61        183.39         2.82 o                         
  -2  -1   4        527.12        521.97         4.83 o                         
  -1  -1   4       1591.82       1582.41         6.91 o                         
   0  -1   4        625.47        635.21         7.26 o                         
   1  -1   4        293.94        310.23         3.83 o                         
   2  -1   4       2225.49       2288.51        14.74 o                         
   3  -1   4       1242.42       1293.47        27.21 o                         
   4  -1   4          3.99          7.48         2.48 o                         
   5  -1   4         93.56         92.69         8.64 o                         
   6  -1   4        153.30        160.37        12.13 o                         
   7  -1   4         64.15         59.99         8.11 o                         
   8  -1   4          2.48         -0.49         1.39 o                         
 -10   0   4        123.43        119.84        13.38 o                         
  -9   0   4         92.04        117.01         7.11 o                         
  -8   0   4        314.15        294.45        14.35 o                         
  -7   0   4          1.96          3.06         1.12 o                         
  -6   0   4          3.33          2.63         1.37 o                         
  -5   0   4         11.80         17.87         3.65 o                         
  -4   0   4         39.12         32.35         1.31 o                         
  -3   0   4        684.84        687.64         6.99 o                         
  -2   0   4        528.37        561.08         4.00 o                         
  -1   0   4        337.09        309.36         3.50 o                         
   0   0   4        249.46        243.53         4.56 o                         
   1   0   4        452.37        477.72         6.49 o                         
   2   0   4         84.81         94.06         4.64 o                         
   3   0   4          6.81          8.17         2.32 o                         
   4   0   4         36.74         35.20         5.46 o                         
   5   0   4          0.34          0.73         1.29 o                         
   6   0   4          1.39          0.23         1.28 o                         
   7   0   4        159.70        151.55        13.50 o                         
 -11   1   4         44.53         44.35         6.97 o                         
 -10   1   4         10.07          9.04         2.75 o                         
  -9   1   4        123.72        134.24        10.28 o                         
  -8   1   4         32.32         33.47         4.85 o                         
  -7   1   4          0.20         -0.48         0.78 o                         
  -6   1   4        174.87        162.39         8.76 o                         
  -5   1   4        111.93         98.53         4.28 o                         
  -4   1   4        679.53        664.54         9.80 o                         
  -3   1   4          4.63          7.53         0.55 o                         
  -2   1   4        250.30        273.21         4.28 o                         
  -1   1   4         56.79         62.21         2.05 o                         
   0   1   4         78.83         81.88         2.23 o                         
   1   1   4        626.27        615.45         8.70 o                         
   2   1   4         99.28        105.39         8.23 o                         
   3   1   4         54.61         46.00         5.94 o                         
   4   1   4          1.41          3.38         2.08 o                         
   5   1   4         17.68         17.32         4.19 o                         
   6   1   4         49.66         35.53         6.40 o                         
   7   1   4        138.59        135.71        13.53 o                         
 -11   2   4         33.62         28.13         5.45 o                         
 -10   2   4          5.19          5.94         2.36 o                         
  -9   2   4         11.65          7.71         2.72 o                         
  -8   2   4        136.76        141.11         9.74 o                         
  -7   2   4         51.49         58.42         5.81 o                         
  -6   2   4          4.95          4.56         0.75 o                         
  -5   2   4        483.32        531.36        13.24 o                         
  -4   2   4          4.42          3.26         1.28 o                         
  -3   2   4         83.62        112.68         3.25 o                         
  -2   2   4        138.24        135.81         4.05 o                         
  -1   2   4         33.13         32.62         1.27 o                         
   0   2   4        875.81        895.48         7.62 o                         
   1   2   4          0.18          0.52         0.34 o                         
   2   2   4          1.16          0.60         1.23 o                         
   3   2   4         89.90         86.06         8.68 o                         
   4   2   4          4.02          4.36         2.13 o                         
   5   2   4          1.81          0.48         1.36 o                         
   6   2   4        115.94         95.46        11.30 o                         
 -11   3   4          0.28          0.94         1.21 o                         
 -10   3   4          8.75          7.01         2.71 o                         
  -9   3   4          8.93         10.16         3.01 o                         
  -8   3   4        178.01        164.28         6.59 o                         
  -7   3   4        227.56        220.92         5.27 o                         
  -6   3   4        711.08        740.23        12.39 o                         
  -5   3   4        192.08        234.54         5.75 o                         
  -4   3   4         65.35         62.20         1.95 o                         
  -3   3   4        166.29        160.92         3.71 o                         
  -2   3   4        255.88        259.60         3.83 o                         
  -1   3   4       1007.63       1147.62        13.11 o                         
   0   3   4        795.75        770.07        15.37 o                         
   1   3   4        446.89        451.22         8.41 o                         
   2   3   4        153.22        151.17         4.02 o                         
   3   3   4         36.98         32.44         3.62 o                         
   4   3   4          6.02          4.54         1.59 o                         
   5   3   4          3.47          3.76         1.31 o                         
 -11   4   4          0.02         -1.35         1.26 o                         
 -10   4   4          0.02          2.35         1.71 o                         
  -9   4   4          8.10          6.77         1.85 o                         
  -8   4   4          0.01          0.00         0.70 o                         
  -7   4   4          3.06          1.49         1.52 o                         
  -6   4   4         56.09         54.87         2.52 o                         
  -5   4   4        503.36        494.01         6.79 o                         
  -4   4   4        876.09        894.63         7.26 o                         
  -3   4   4         54.50         51.95         1.57 o                         
  -2   4   4         12.66         10.74         0.81 o                         
  -1   4   4         41.02         39.34         2.08 o                         
   0   4   4          0.46          1.08         0.75 o                         
   1   4   4        227.64        237.98         6.14 o                         
   2   4   4        230.56        232.26        10.71 o                         
   3   4   4          9.18          8.86         2.31 o                         
   4   4   4          1.49         -0.06         1.11 o                         
 -11   5   4         33.85         29.27         5.49 o                         
 -10   5   4        201.05        186.98        13.01 o                         
  -9   5   4        168.62        162.61         6.87 o                         
  -8   5   4         25.43         25.95         1.96 o                         
  -7   5   4         13.62         14.45         1.67 o                         
  -6   5   4          0.08          0.80         0.66 o                         
  -5   5   4         37.62         35.19         1.59 o                         
  -4   5   4        263.91        251.50         3.84 o                         
  -3   5   4        224.11        217.81         3.71 o                         
  -2   5   4        188.47        181.22         3.62 o                         
  -1   5   4         69.45         69.65         3.98 o                         
   0   5   4        642.54        625.10        13.55 o                         
   1   5   4         28.12         26.99         5.63 o                         
   2   5   4        169.58        176.69         8.87 o                         
   3   5   4         53.99         59.48         5.52 o                         
 -11   6   4          0.87         -0.62         1.43 o                         
 -10   6   4        118.58        123.97        10.86 o                         
  -9   6   4          2.37          3.00         1.21 o                         
  -8   6   4         78.56         83.51         5.78 o                         
  -7   6   4        120.45        121.02         5.12 o                         
  -6   6   4        171.67        178.98         4.86 o                         
  -5   6   4        204.65        212.21         4.24 o                         
  -4   6   4        553.45        531.23         5.91 o                         
  -3   6   4        227.64        207.04         4.06 o                         
  -2   6   4          5.68          4.68         0.79 o                         
  -1   6   4        139.73        121.91         7.89 o                         
   0   6   4         23.63         19.17         2.52 o                         
   1   6   4        254.82        282.20        10.74 o                         
   2   6   4         22.28         19.33         3.10 o                         
 -10   7   4         33.45         29.95         5.48 o                         
  -9   7   4        123.43        114.30         7.04 o                         
  -8   7   4        152.71        162.45         8.78 o                         
  -7   7   4          8.00          9.11         1.66 o                         
  -6   7   4         91.28         98.74         3.79 o                         
  -5   7   4        243.03        234.62         5.92 o                         
  -4   7   4          0.31          1.10         0.43 o                         
  -3   7   4         43.01         44.88         2.43 o                         
  -2   7   4         13.40         14.45         1.79 o                         
  -1   7   4         26.59         18.97         2.21 o                         
   0   7   4          1.53          0.61         0.57 o                         
   1   7   4         29.51         21.64         3.18 o                         
 -10   8   4          0.08          0.39         1.11 o                         
  -9   8   4         50.47         59.76         5.53 o                         
  -8   8   4         31.16         49.95         7.01 o                         
  -7   8   4         11.87         16.64         4.18 o                         
  -6   8   4          7.41         14.73         4.06 o                         
  -5   8   4         18.13         19.08         2.18 o                         
  -4   8   4          2.82          3.96         1.23 o                         
  -3   8   4         38.63         42.80         6.26 o                         
  -2   8   4          4.75          2.68         1.65 o                         
  -1   8   4          7.79          7.67         2.26 o                         
  -9   9   4         19.87         27.81         4.11 o                         
  -8   9   4         31.62         31.81         5.90 o                         
  -7   9   4         41.83         64.43         8.41 o                         
  -6   9   4         19.87         24.45         5.38 o                         
  -5   9   4         72.95         86.21         7.01 o                         
  -4   9   4          1.94          2.02         0.91 o                         
  -3   9   4         16.75         21.50         2.83 o                         
   1 -12   5          0.68          0.19         0.86 o                         
   2 -12   5         35.25         43.85         3.97 o                         
   3 -12   5          0.01          2.46         1.11 o                         
   4 -12   5         23.19         24.74         2.90 o                         
   5 -12   5         52.21         51.29         4.22 o                         
   6 -12   5         17.88         15.10         2.34 o                         
  -1 -11   5          9.00          8.19         1.84 o                         
   0 -11   5         46.27         63.36         4.51 o                         
   1 -11   5         24.53         25.01         2.92 o                         
   2 -11   5          0.02          1.26         0.85 o                         
   3 -11   5          6.78          6.14         1.47 o                         
   4 -11   5         32.40         33.45         3.65 o                         
   5 -11   5          0.57          0.82         0.65 o                         
   6 -11   5          2.64          5.60         1.45 o                         
   7 -11   5         96.38         95.34         7.14 o                         
   8 -11   5         39.88         36.83         3.68 o                         
  -3 -10   5          1.47          2.22         1.47 o                         
  -2 -10   5          0.12          1.70         1.01 o                         
  -1 -10   5          0.03          0.17         0.68 o                         
   0 -10   5          1.28          1.12         0.98 o                         
   1 -10   5        270.98        279.23         8.88 o                         
   2 -10   5        502.48        479.06        11.38 o                         
   3 -10   5         11.92         14.47         1.92 o                         
   4 -10   5          0.03          0.40         0.54 o                         
   5 -10   5         48.95         42.12         3.40 o                         
   6 -10   5          1.97          0.94         0.57 o                         
   7 -10   5         34.35         30.01         3.16 o                         
   8 -10   5         77.12         75.17         5.18 o                         
  -4  -9   5         62.81         67.63         6.20 o                         
  -3  -9   5          4.34          5.69         1.54 o                         
  -2  -9   5          2.53          3.82         0.84 o                         
  -1  -9   5          9.12          9.57         1.27 o                         
   0  -9   5          0.90          0.25         0.65 o                         
   1  -9   5         67.02         60.81         3.84 o                         
   2  -9   5        313.27        321.24         8.64 o                         
   3  -9   5          0.02          0.08         0.52 o                         
   4  -9   5        409.79        423.17        11.34 o                         
   5  -9   5          2.39          1.34         0.56 o                         
   6  -9   5          2.93          4.60         0.90 o                         
   7  -9   5        112.97        104.14         5.63 o                         
   8  -9   5          2.23          1.63         0.85 o                         
   9  -9   5          0.35          0.67         1.38 o                         
  -5  -8   5         42.84         47.41         5.03 o                         
  -4  -8   5         46.03         43.65         3.35 o                         
  -3  -8   5         63.00         61.22         5.07 o                         
  -2  -8   5        333.16        322.51         7.29 o                         
  -1  -8   5        183.35        185.22         5.25 o                         
   0  -8   5          3.00          2.35         0.88 o                         
   1  -8   5        239.52        246.39         7.10 o                         
   2  -8   5         49.26         46.79         3.02 o                         
   3  -8   5          4.59          6.54         1.20 o                         
   4  -8   5        327.37        334.98        11.80 o                         
   5  -8   5         46.49         40.75         2.79 o                         
   6  -8   5          0.04          0.48         0.62 o                         
   7  -8   5         17.41         16.24         1.73 o                         
   8  -8   5          0.03          0.65         1.10 o                         
   9  -8   5         25.34         28.38         3.33 o                         
  -6  -7   5          0.12          0.77         0.86 o                         
  -5  -7   5         81.15         81.26         4.61 o                         
  -4  -7   5          4.23          2.64         1.08 o                         
  -3  -7   5          6.53          4.95         1.02 o                         
  -2  -7   5         17.91         14.65         1.49 o                         
  -1  -7   5        241.40        247.21         5.63 o                         
   0  -7   5          2.87          2.42         0.72 o                         
   1  -7   5          3.97          3.39         0.94 o                         
   2  -7   5        751.01        760.47        11.19 o                         
   3  -7   5          0.22          0.20         0.34 o                         
   4  -7   5         54.55         45.54         2.46 o                         
   5  -7   5        196.92        184.47         5.27 o                         
   6  -7   5         28.15         24.10         2.02 o                         
   7  -7   5          2.08          1.99         0.95 o                         
   8  -7   5        103.17         94.92         7.24 o                         
   9  -7   5          6.36          7.03         1.90 o                         
  -7  -6   5          0.07          1.60         0.83 o                         
  -6  -6   5          0.81          0.84         0.61 o                         
  -5  -6   5          0.54          1.28         0.73 o                         
  -4  -6   5        165.14        167.35         5.89 o                         
  -3  -6   5         10.44         11.06         1.47 o                         
  -2  -6   5         27.66         22.49         2.28 o                         
  -1  -6   5        101.52         96.15         3.88 o                         
   0  -6   5         52.55         50.73         2.30 o                         
   1  -6   5        164.67        181.88         4.93 o                         
   2  -6   5        126.99        126.38         3.49 o                         
   3  -6   5          2.17          1.29         0.48 o                         
   4  -6   5         39.02         30.59         2.26 o                         
   5  -6   5        185.89        185.52         5.37 o                         
   6  -6   5          0.13          0.33         0.41 o                         
   7  -6   5        313.20        325.97         8.99 o                         
   8  -6   5        147.12        148.38         6.55 o                         
   9  -6   5          2.70          1.44         2.26 o                         
  -8  -5   5          0.79          4.04         1.49 o                         
  -7  -5   5         13.96         21.41         3.08 o                         
  -6  -5   5         61.43         61.72         5.02 o                         
  -5  -5   5        655.91        655.40        13.13 o                         
  -4  -5   5        162.37        153.02         4.53 o                         
  -3  -5   5        116.29        116.95         7.74 o                         
  -2  -5   5         70.25         60.48         2.12 o                         
  -1  -5   5        762.16        794.95         9.20 o                         
   0  -5   5          6.05          0.53         0.22 o                         
   1  -5   5        800.59        815.32         6.84 o                         
   2  -5   5        624.23        617.18         7.92 o                         
   3  -5   5         17.71         17.51         1.27 o                         
   4  -5   5         34.59         40.29         3.20 o                         
   5  -5   5        160.83        160.64         5.08 o                         
   6  -5   5         37.89         38.94         2.94 o                         
   7  -5   5         67.50         69.19         4.29 o                         
   8  -5   5        139.62        139.55         8.77 o                         
   9  -5   5          8.79         10.01         4.44 o                         
  -8  -4   5          2.19          4.26         1.51 o                         
  -7  -4   5         28.90         28.65         3.40 o                         
  -6  -4   5          6.44          3.67         1.36 o                         
  -5  -4   5        312.32        319.31         7.06 o                         
  -4  -4   5        116.66        116.02         3.64 o                         
  -3  -4   5        276.87        290.08         4.77 o                         
  -2  -4   5         30.30         32.31         1.28 o                         
  -1  -4   5        885.89        913.14         6.65 o                         
   0  -4   5         88.45        100.45         2.55 o                         
   1  -4   5        875.49        842.20         5.97 o                         
   2  -4   5        146.18        148.13         4.41 o                         
   3  -4   5        845.62        834.21         8.60 o                         
   4  -4   5        206.44        194.00         5.72 o                         
   5  -4   5         53.21         52.03         3.59 o                         
   6  -4   5          2.60          2.41         0.80 o                         
   7  -4   5          0.29          0.59         0.73 o                         
   8  -4   5          1.33          0.44         0.92 o                         
   9  -4   5         32.51         24.64         4.26 o                         
  -9  -3   5         24.92         26.64         3.73 o                         
  -8  -3   5         18.73         15.41         2.67 o                         
  -7  -3   5         46.27         36.13         3.02 o                         
  -6  -3   5         29.81         27.39         2.41 o                         
  -5  -3   5         29.98         29.36         2.28 o                         
  -4  -3   5        617.48        604.37         6.53 o                         
  -3  -3   5        452.38        445.32         4.85 o                         
  -2  -3   5        296.12        345.25         4.25 o                         
  -1  -3   5        293.95        285.67         5.04 o                         
   0  -3   5        101.16         94.55         2.68 o                         
   1  -3   5         22.86         35.53         1.45 o                         
   2  -3   5         14.30         13.88         1.06 o                         
   3  -3   5       1405.40       1398.48        16.23 o                         
   4  -3   5        319.66        339.13         8.51 o                         
   5  -3   5         25.07         23.92         2.34 o                         
   6  -3   5         31.44         32.47         3.57 o                         
   7  -3   5          0.84          0.50         1.08 o                         
   8  -3   5         17.38         15.28         4.18 o                         
 -10  -2   5          3.86          2.37         1.56 o                         
  -9  -2   5         36.39         40.95         4.45 o                         
  -8  -2   5         10.01          6.33         1.73 o                         
  -7  -2   5         10.52          6.42         1.24 o                         
  -6  -2   5         41.31         36.19         2.64 o                         
  -5  -2   5         78.49         79.70         3.87 o                         
  -4  -2   5         28.86         29.82         1.64 o                         
  -3  -2   5        447.79        450.04         4.83 o                         
  -2  -2   5         33.25         31.68         1.16 o                         
  -1  -2   5       1245.33       1257.45         7.72 o                         
   0  -2   5         53.99         75.30         1.90 o                         
   1  -2   5          6.29         12.51         0.90 o                         
   2  -2   5        285.09        310.46         6.39 o                         
   3  -2   5        306.74        356.15        19.84 o                         
   4  -2   5        218.53        199.36        11.89 o                         
   5  -2   5         30.20         25.22         4.59 o                         
   6  -2   5         43.03         39.97         6.21 o                         
   7  -2   5         71.11         69.37         8.60 o                         
   8  -2   5          6.67          8.53         3.31 o                         
 -10  -1   5          4.29          3.90         1.46 o                         
  -9  -1   5         41.98         32.04         6.51 o                         
  -8  -1   5         15.84         19.64         2.75 o                         
  -7  -1   5         17.04         17.06         2.97 o                         
  -6  -1   5         21.78         27.06         3.23 o                         
  -5  -1   5         46.54         40.22         2.44 o                         
  -4  -1   5        458.35        426.15         4.78 o                         
  -3  -1   5        613.40        609.76         4.73 o                         
  -2  -1   5        398.28        393.10         5.47 o                         
  -1  -1   5         30.87         37.46         1.45 o                         
   0  -1   5        784.15        852.27        14.62 o                         
   1  -1   5          3.99          2.01         0.44 o                         
   2  -1   5         26.59         35.46         5.03 o                         
   3  -1   5        218.93        216.47        12.14 o                         
   4  -1   5        371.56        330.31        16.09 o                         
   5  -1   5         49.49         49.33         6.75 o                         
   6  -1   5          6.12          5.32         3.00 o                         
   7  -1   5         29.28         29.97         6.10 o                         
 -10   0   5         94.68         93.48         6.84 o                         
  -9   0   5          9.04          4.01         1.51 o                         
  -8   0   5         51.19         47.16         4.10 o                         
  -7   0   5        165.61        156.01         6.72 o                         
  -6   0   5         42.66         38.69         4.57 o                         
  -5   0   5         92.24         81.89         4.48 o                         
  -4   0   5          5.16          3.97         0.47 o                         
  -3   0   5         53.36         37.57         1.56 o                         
  -2   0   5        220.51        207.71         2.60 o                         
  -1   0   5       1222.41       1288.70        12.11 o                         
   0   0   5          9.05          4.21         0.55 o                         
   1   0   5         72.74         71.58         3.83 o                         
   2   0   5         26.34         25.60         4.20 o                         
   3   0   5        342.48        327.55        15.89 o                         
   4   0   5        112.64         89.64         8.79 o                         
   5   0   5        114.03        123.94        11.31 o                         
   6   0   5         14.92         15.91         4.19 o                         
   7   0   5        341.18        391.40        22.74 o                         
 -11   1   5          0.97          1.90         1.24 o                         
 -10   1   5          3.66          4.75         1.41 o                         
  -9   1   5          9.04          5.65         1.69 o                         
  -8   1   5        393.57        408.64        16.71 o                         
  -7   1   5        398.53        365.33         9.86 o                         
  -6   1   5         67.22         59.84         3.82 o                         
  -5   1   5        163.73        162.70         6.05 o                         
  -4   1   5          4.59          7.58         0.59 o                         
  -3   1   5        567.22        639.34         7.95 o                         
  -2   1   5        227.10        205.51         4.16 o                         
  -1   1   5       1625.09       1684.23         9.65 o                         
   0   1   5        674.29        656.91         7.79 o                         
   1   1   5        165.19        148.02         4.66 o                         
   2   1   5         47.12         49.16         6.13 o                         
   3   1   5         49.56         52.03         6.69 o                         
   4   1   5        113.67        114.27        10.77 o                         
   5   1   5         12.08         13.48         3.92 o                         
   6   1   5         29.63         32.93         6.74 o                         
 -11   2   5         19.20         20.08         4.64 o                         
 -10   2   5         39.27         43.04         6.22 o                         
  -9   2   5         10.44         13.96         3.45 o                         
  -8   2   5        130.93        151.37        10.08 o                         
  -7   2   5         59.83         66.89         6.22 o                         
  -6   2   5         57.44         45.94         3.11 o                         
  -5   2   5        260.57        252.14         4.55 o                         
  -4   2   5          1.00          0.55         0.59 o                         
  -3   2   5       1356.52       1435.95        11.50 o                         
  -2   2   5         77.88         90.50         3.26 o                         
  -1   2   5        132.87        148.30         3.74 o                         
   0   2   5         15.26         19.92         1.45 o                         
   1   2   5        115.27        114.90         5.35 o                         
   2   2   5        129.06        113.26         9.45 o                         
   3   2   5         59.93         82.06         9.06 o                         
   4   2   5        202.06        183.49        14.41 o                         
   5   2   5         62.63         68.31         9.23 o                         
 -11   3   5         28.26         28.07         5.55 o                         
 -10   3   5        101.21        104.69         9.76 o                         
  -9   3   5        113.97        136.70        10.43 o                         
  -8   3   5         39.49         33.03         7.83 o                         
  -7   3   5          4.98          4.32         0.86 o                         
  -6   3   5        149.73        149.53         5.05 o                         
  -5   3   5        216.92        210.50         3.08 o                         
  -4   3   5          0.04          0.75         0.41 o                         
  -3   3   5        111.53        104.54         3.93 o                         
  -2   3   5        592.76        614.65         8.74 o                         
  -1   3   5         95.95         91.70         2.61 o                         
   0   3   5          0.51          0.65         0.38 o                         
   1   3   5        252.27        251.15         8.77 o                         
   2   3   5          3.27          2.48         1.05 o                         
   3   3   5         55.16         56.15         4.99 o                         
   4   3   5          2.94          1.55         1.11 o                         
 -11   4   5          0.39          1.43         1.35 o                         
 -10   4   5          2.12          2.72         2.54 o                         
  -9   4   5          6.05         13.40         3.42 o                         
  -8   4   5         18.17         20.20         2.34 o                         
  -7   4   5        380.41        378.64        15.84 o                         
  -6   4   5          9.28          5.83         0.90 o                         
  -5   4   5          0.27          0.22         1.12 o                         
  -4   4   5          4.67          4.75         0.76 o                         
  -3   4   5          1.94          0.82         0.47 o                         
  -2   4   5        113.69        118.66         2.37 o                         
  -1   4   5        542.00        504.95        10.40 o                         
   0   4   5         16.59         20.11         2.35 o                         
   1   4   5          0.77          2.51         1.06 o                         
   2   4   5         18.46         29.57         3.49 o                         
   3   4   5          7.53         11.42         2.34 o                         
   4   4   5         22.53         25.02         6.64 o                         
 -11   5   5          0.83          2.54         2.17 o                         
 -10   5   5          6.26          1.44         1.64 o                         
  -9   5   5         13.40         11.20         1.82 o                         
  -8   5   5         52.04         43.59         2.85 o                         
  -7   5   5        126.11        112.02         5.30 o                         
  -6   5   5         13.16         13.03         2.12 o                         
  -5   5   5         74.92         79.50         7.00 o                         
  -4   5   5         84.04         91.86         3.40 o                         
  -3   5   5          3.67          3.07         0.62 o                         
  -2   5   5       1651.41       1674.30        16.32 o                         
  -1   5   5        213.20        197.26        14.29 o                         
   0   5   5          9.45          7.81         1.55 o                         
   1   5   5         61.09         61.12         4.91 o                         
   2   5   5          1.11          0.88         1.76 o                         
 -10   6   5         32.54         35.28         5.85 o                         
  -9   6   5         64.23         62.25         7.51 o                         
  -8   6   5        245.87        260.86        15.22 o                         
  -7   6   5          0.28          0.21         1.00 o                         
  -6   6   5         84.99         75.53         4.72 o                         
  -5   6   5         22.70         19.79         2.11 o                         
  -4   6   5        350.57        339.58         7.64 o                         
  -3   6   5          0.08          0.50         0.54 o                         
  -2   6   5        251.25        252.88        11.54 o                         
  -1   6   5        142.61        133.45         5.59 o                         
   0   6   5         61.74         66.01         4.86 o                         
   1   6   5          0.36          2.63         1.23 o                         
 -10   7   5          2.32         -1.80         1.66 o                         
  -9   7   5         36.86         39.89         4.33 o                         
  -8   7   5        148.16        180.71        13.20 o                         
  -7   7   5        255.19        226.59        14.47 o                         
  -6   7   5        108.09        117.56         6.18 o                         
  -5   7   5         51.72         54.60         2.75 o                         
  -4   7   5          0.41         -0.07         0.64 o                         
  -3   7   5         62.14         56.24         5.25 o                         
  -2   7   5         50.54         46.73         5.14 o                         
  -1   7   5        122.86        124.89         8.87 o                         
   0   7   5          0.17          1.02         1.45 o                         
  -9   8   5         17.21         15.37         5.98 o                         
  -8   8   5         21.54         21.35         4.90 o                         
  -7   8   5         15.84         13.55         3.90 o                         
  -6   8   5        101.75        114.41        11.13 o                         
  -5   8   5         36.77         36.33         3.30 o                         
  -4   8   5         12.40          6.79         1.68 o                         
  -3   8   5         27.25         31.24         3.40 o                         
  -2   8   5         52.48         42.49         5.12 o                         
  -6   9   5         45.66         44.11         7.35 o                         
   1 -12   6          5.16          5.75         1.71 o                         
   2 -12   6          6.05          5.62         1.60 o                         
   3 -12   6         19.73         31.90         4.25 o                         
   4 -12   6          0.38          1.25         0.95 o                         
   5 -12   6          6.60          3.36         1.60 o                         
   6 -12   6          1.75          2.58         1.04 o                         
  -1 -11   6          0.99          2.19         1.10 o                         
   0 -11   6         19.16         17.96         2.87 o                         
   1 -11   6          0.00          0.31         0.95 o                         
   2 -11   6          0.00          1.71         0.94 o                         
   3 -11   6          0.13         -0.83         0.80 o                         
   4 -11   6          2.63          0.61         0.78 o                         
   5 -11   6         72.27         73.17         4.75 o                         
   6 -11   6         72.47         70.61         4.78 o                         
   7 -11   6         28.58         38.16         4.45 o                         
  -3 -10   6          0.30          0.64         1.33 o                         
  -2 -10   6          0.28          0.95         0.63 o                         
  -1 -10   6        254.04        236.24         8.02 o                         
   0 -10   6          4.56          5.13         1.28 o                         
   1 -10   6          3.00          7.23         1.48 o                         
   2 -10   6         16.67         21.84         3.36 o                         
   3 -10   6         53.41         49.51         3.51 o                         
   4 -10   6        211.01        206.94         7.28 o                         
   5 -10   6         16.85         15.86         1.72 o                         
   6 -10   6         24.64         24.64         2.22 o                         
   7 -10   6         52.93         64.14         4.57 o                         
   8 -10   6          0.83         -0.68         0.69 o                         
  -4  -9   6         16.29         12.09         2.04 o                         
  -3  -9   6         31.55         36.27         2.69 o                         
  -2  -9   6         45.96         41.21         3.05 o                         
  -1  -9   6         41.04         45.51         2.78 o                         
   0  -9   6          8.81         13.39         1.81 o                         
   1  -9   6        387.85        389.14        10.61 o                         
   2  -9   6         62.09         64.09         3.70 o                         
   3  -9   6          0.13          0.48         0.60 o                         
   4  -9   6        115.38        120.48         5.35 o                         
   5  -9   6         69.68         58.79         3.16 o                         
   6  -9   6        159.35        131.26         8.82 o                         
   7  -9   6         16.12         13.40         1.69 o                         
   8  -9   6         84.57         80.71         6.42 o                         
  -5  -8   6         29.25         29.16         2.86 o                         
  -4  -8   6         10.43         12.18         1.85 o                         
  -3  -8   6          0.94          0.67         0.53 o                         
  -2  -8   6         43.64         50.15         2.77 o                         
  -1  -8   6        852.02        884.04        12.86 o                         
   0  -8   6         12.16         11.63         1.71 o                         
   1  -8   6        292.29        290.54         7.35 o                         
   2  -8   6          1.57          1.65         0.82 o                         
   3  -8   6        498.12        497.16         9.69 o                         
   4  -8   6        198.87        198.25         6.41 o                         
   5  -8   6         38.87         42.26         2.67 o                         
   6  -8   6        205.29        207.42         6.29 o                         
   7  -8   6         13.92         17.69         2.03 o                         
   8  -8   6        139.93        142.86         5.90 o                         
  -6  -7   6          7.29         10.15         2.30 o                         
  -5  -7   6          0.05          0.46         0.53 o                         
  -4  -7   6          5.00          4.82         1.07 o                         
  -3  -7   6          4.02          6.34         1.13 o                         
  -2  -7   6         59.60         57.73         3.51 o                         
  -1  -7   6        287.97        283.44         5.96 o                         
   0  -7   6        119.83        114.29         3.74 o                         
   1  -7   6        147.88        148.91         4.62 o                         
   2  -7   6        636.14        611.15         8.15 o                         
   3  -7   6         87.33         73.39         3.52 o                         
   4  -7   6          3.20          3.11         0.72 o                         
   5  -7   6        464.92        508.77         9.24 o                         
   6  -7   6        252.73        262.37         8.10 o                         
   7  -7   6          4.63          3.78         1.14 o                         
   8  -7   6         19.25         16.73         2.73 o                         
  -7  -6   6         25.61         30.97         3.06 o                         
  -6  -6   6        198.57        206.47         7.39 o                         
  -5  -6   6          4.18          4.01         1.22 o                         
  -4  -6   6         62.24         66.95         4.69 o                         
  -3  -6   6         31.80         29.06         2.36 o                         
  -2  -6   6          0.24          0.20         0.34 o                         
  -1  -6   6          7.28          7.54         0.88 o                         
   0  -6   6        164.36        160.13         3.75 o                         
   1  -6   6          9.59          9.41         0.79 o                         
   2  -6   6         34.79         32.48         2.64 o                         
   3  -6   6         47.05         45.77         2.25 o                         
   4  -6   6         59.53         53.12         2.78 o                         
   5  -6   6        185.96        188.06         5.69 o                         
   6  -6   6         25.96         22.79         3.40 o                         
   7  -6   6         92.58         81.51         5.83 o                         
   8  -6   6         89.29         92.18         5.38 o                         
  -8  -5   6         70.88         69.87         5.89 o                         
  -7  -5   6         11.84         16.85         2.79 o                         
  -6  -5   6        236.04        225.20         5.82 o                         
  -5  -5   6         19.61         14.34         1.43 o                         
  -4  -5   6        119.90        110.52         3.87 o                         
  -3  -5   6          6.95          7.24         0.87 o                         
  -2  -5   6        116.69         99.92         2.99 o                         
  -1  -5   6        159.89        141.72         5.42 o                         
   0  -5   6         83.65         77.92         3.13 o                         
   1  -5   6         10.15          8.13         0.74 o                         
   2  -5   6        153.37        164.16         3.61 o                         
   3  -5   6         62.51         61.09         2.49 o                         
   4  -5   6          7.48          8.13         1.15 o                         
   5  -5   6          7.43          3.89         0.90 o                         
   6  -5   6        185.06        177.23         6.65 o                         
   7  -5   6          0.16          0.91         0.72 o                         
   8  -5   6          2.18          3.81         1.51 o                         
  -8  -4   6         23.27         25.74         3.45 o                         
  -7  -4   6          7.63         18.47         2.84 o                         
  -6  -4   6         54.92         55.21         5.32 o                         
  -5  -4   6          6.98          7.68         1.02 o                         
  -4  -4   6          0.76          0.11         0.38 o                         
  -3  -4   6          5.04          5.05         0.64 o                         
  -2  -4   6         38.58         46.71         1.63 o                         
  -1  -4   6          4.57          3.26         0.76 o                         
   0  -4   6        683.05        722.95        10.87 o                         
   1  -4   6        234.90        222.56         5.66 o                         
   2  -4   6         41.03         32.84         1.58 o                         
   3  -4   6          8.01          9.91         1.16 o                         
   4  -4   6         58.06         63.31         4.76 o                         
   5  -4   6        356.49        357.90         9.11 o                         
   6  -4   6        184.55        175.59         6.89 o                         
   7  -4   6         52.16         55.24         5.04 o                         
   8  -4   6         26.24         18.69         4.64 o                         
  -9  -3   6          0.08          0.18         0.77 o                         
  -8  -3   6          0.75          0.46         0.90 o                         
  -7  -3   6          3.93          1.71         0.73 o                         
  -6  -3   6        297.03        280.26         7.62 o                         
  -5  -3   6          0.86          0.65         0.81 o                         
  -4  -3   6        183.22        157.99         4.06 o                         
  -3  -3   6        439.58        418.01         5.32 o                         
  -2  -3   6         98.50        101.86         3.28 o                         
  -1  -3   6        647.25        708.10         8.90 o                         
   0  -3   6        124.93        126.60         4.21 o                         
   1  -3   6        408.89        443.73         6.74 o                         
   2  -3   6        195.73        215.08         5.37 o                         
   3  -3   6         18.26         17.96         6.62 o                         
   4  -3   6        557.78        532.33        13.82 o                         
   5  -3   6         56.67         52.38         6.67 o                         
   6  -3   6          1.76          0.46         1.49 o                         
   7  -3   6          0.79         -0.84         1.56 o                         
 -10  -2   6          1.41          2.06         0.98 o                         
  -9  -2   6         70.70         71.47         4.69 o                         
  -8  -2   6         71.19         79.58         4.61 o                         
  -7  -2   6        149.71        149.51         5.84 o                         
  -6  -2   6          7.62          6.94         1.24 o                         
  -5  -2   6        192.84        186.43         5.40 o                         
  -4  -2   6        362.76        338.67         3.91 o                         
  -3  -2   6        495.81        489.42         4.59 o                         
  -2  -2   6         56.48         75.64         1.92 o                         
  -1  -2   6        263.93        228.99         3.84 o                         
   0  -2   6        301.63        305.51         4.73 o                         
   1  -2   6        489.76        517.54         7.37 o                         
   2  -2   6         82.69         84.71         3.61 o                         
   3  -2   6        243.29        235.11         8.78 o                         
   4  -2   6        314.35        340.05        16.73 o                         
   5  -2   6         39.35         40.25         6.15 o                         
   6  -2   6         53.34         60.30         8.05 o                         
   7  -2   6          9.92         22.28         5.30 o                         
 -10  -1   6          0.65          1.34         1.01 o                         
  -9  -1   6         29.28         28.03         4.07 o                         
  -8  -1   6          1.29          0.70         0.95 o                         
  -7  -1   6        488.89        480.36        10.16 o                         
  -6  -1   6        233.43        216.21         6.24 o                         
  -5  -1   6         62.01         64.65         1.97 o                         
  -4  -1   6        115.23        104.17         2.61 o                         
  -3  -1   6        391.18        399.82         4.63 o                         
  -2  -1   6        392.88        417.98         4.10 o                         
  -1  -1   6        123.48        101.73         3.23 o                         
   0  -1   6        359.31        327.21         5.44 o                         
   1  -1   6        426.06        400.17         6.40 o                         
   2  -1   6        347.09        363.47        16.31 o                         
   3  -1   6         64.46         70.87         7.62 o                         
   4  -1   6          2.48          2.32         1.74 o                         
   5  -1   6         99.79        101.90        10.30 o                         
   6  -1   6         35.29         32.32         6.30 o                         
 -10   0   6          1.84          0.23         1.21 o                         
  -9   0   6          1.67          3.80         1.39 o                         
  -8   0   6        109.11        118.74         7.68 o                         
  -7   0   6        267.59        273.75         8.78 o                         
  -6   0   6        119.99        121.44         4.50 o                         
  -5   0   6        174.22        157.52         3.43 o                         
  -4   0   6        376.42        355.76         4.43 o                         
  -3   0   6        157.70        164.20         3.31 o                         
  -2   0   6         60.83         70.53         1.65 o                         
  -1   0   6        181.75        186.43         6.96 o                         
   0   0   6         29.07         28.03         1.93 o                         
   1   0   6         37.92         38.75         3.02 o                         
   2   0   6        118.50        121.30         9.79 o                         
   3   0   6          8.97         13.14         3.72 o                         
   4   0   6        335.04        350.44        18.88 o                         
   5   0   6        200.78        227.25        16.38 o                         
   6   0   6          1.59          4.90         2.48 o                         
 -11   1   6         17.43         15.79         3.14 o                         
 -10   1   6         17.89         25.15         4.45 o                         
  -9   1   6        127.23        108.71         7.97 o                         
  -8   1   6         44.97         41.87         3.64 o                         
  -7   1   6          4.40          4.25         1.28 o                         
  -6   1   6        141.00        127.75         4.94 o                         
  -5   1   6          1.93          3.77         0.60 o                         
  -4   1   6        149.71        149.57         3.78 o                         
  -3   1   6        815.85        838.09        10.57 o                         
  -2   1   6        125.07        107.32         3.86 o                         
  -1   1   6          4.99          8.48         0.90 o                         
   0   1   6        113.23        115.42         4.05 o                         
   1   1   6        145.11        143.60        10.60 o                         
   2   1   6         49.55         51.81         6.65 o                         
   3   1   6         51.45         53.73         7.30 o                         
   4   1   6         73.68         57.82         8.12 o                         
   5   1   6          0.97         -1.56         1.91 o                         
 -11   2   6          0.08          2.17         1.44 o                         
 -10   2   6          5.33          2.61         1.15 o                         
  -9   2   6         26.40         30.04         4.59 o                         
  -8   2   6          1.81          2.42         1.85 o                         
  -7   2   6         11.80         12.23         1.71 o                         
  -6   2   6         17.75         13.75         1.58 o                         
  -5   2   6        308.79        288.66        15.23 o                         
  -4   2   6          7.57          5.75         1.01 o                         
  -3   2   6         26.66         23.87         1.63 o                         
  -2   2   6         69.65         72.40         3.81 o                         
  -1   2   6          0.98          1.16         0.30 o                         
   0   2   6        187.65        179.90         7.32 o                         
   1   2   6        151.15        155.76        11.64 o                         
   2   2   6        436.23        432.71        20.64 o                         
   3   2   6          3.11          2.47         2.10 o                         
   4   2   6         16.95         10.48         3.85 o                         
 -10   3   6         59.50         49.11         6.58 o                         
  -9   3   6          1.03          2.16         1.18 o                         
  -8   3   6         10.90         12.68         1.42 o                         
  -7   3   6         11.24         11.92         1.62 o                         
  -6   3   6         41.12         31.01         1.77 o                         
  -5   3   6         71.59         72.85         4.62 o                         
  -4   3   6        528.83        515.81         7.77 o                         
  -3   3   6         69.99         76.32         2.99 o                         
  -2   3   6         12.82         11.56         1.94 o                         
  -1   3   6         47.87         47.50         1.94 o                         
   0   3   6         40.49         41.21         3.34 o                         
   1   3   6         31.70         32.60         3.38 o                         
   2   3   6         77.86         74.85         9.20 o                         
   3   3   6         35.24         36.18         4.18 o                         
   4   3   6         24.99         30.76         4.21 o                         
 -11   4   6         17.29         17.40         4.32 o                         
 -10   4   6         65.15         67.22         7.81 o                         
  -9   4   6        210.41        235.20        14.03 o                         
  -8   4   6         41.81         40.89         5.64 o                         
  -7   4   6          9.76         10.05         1.14 o                         
  -6   4   6          3.37          3.67         1.79 o                         
  -5   4   6        341.88        363.14         7.64 o                         
  -4   4   6        225.91        220.12         5.27 o                         
  -3   4   6        236.43        231.28         5.40 o                         
  -2   4   6        135.85        140.11         5.58 o                         
  -1   4   6        307.11        316.72         8.01 o                         
   0   4   6          8.69          5.80         1.28 o                         
   1   4   6         58.34         54.91         4.55 o                         
   2   4   6          4.96          3.25         1.83 o                         
   3   4   6          4.28          2.26         1.56 o                         
 -10   5   6          0.84          0.97         1.31 o                         
  -9   5   6        213.59        188.72        12.86 o                         
  -8   5   6         67.73         65.81         4.53 o                         
  -7   5   6          0.42          1.12         0.88 o                         
  -6   5   6         27.48         23.47         2.31 o                         
  -5   5   6        381.95        390.41         7.37 o                         
  -4   5   6        164.11        174.12         4.86 o                         
  -3   5   6        125.02        113.68         3.85 o                         
  -2   5   6        208.71        209.71         6.96 o                         
  -1   5   6         20.46         18.40         3.27 o                         
   0   5   6          8.90          7.91         3.01 o                         
   1   5   6         15.94         18.93         4.91 o                         
 -10   6   6         37.86         44.34         6.80 o                         
  -9   6   6         52.38         43.09         6.53 o                         
  -8   6   6         38.66         36.73         6.01 o                         
  -7   6   6          0.84         -0.15         0.63 o                         
  -6   6   6          9.88          7.83         1.23 o                         
  -5   6   6         12.82         14.56         1.53 o                         
  -4   6   6        215.43        209.80         5.45 o                         
  -3   6   6         37.36         33.72         3.37 o                         
  -2   6   6          7.33          5.34         2.13 o                         
  -1   6   6        105.68         95.01         7.90 o                         
   0   6   6         31.05         20.74         5.16 o                         
  -9   7   6        144.50        144.62        12.45 o                         
  -8   7   6         10.02          8.00         2.86 o                         
  -7   7   6         38.50         33.09         3.89 o                         
  -6   7   6          6.63          4.79         1.13 o                         
  -5   7   6          0.05          0.80         0.56 o                         
  -4   7   6          6.53          6.73         1.56 o                         
  -3   7   6         28.62         23.71         3.86 o                         
  -2   7   6         20.41         16.34         3.21 o                         
  -7   8   6          0.13         -0.02         2.54 o                         
  -6   8   6         40.67         46.77         7.25 o                         
  -5   8   6         25.69         26.43         4.01 o                         
   1 -12   7         29.10         37.88         4.72 o                         
   2 -12   7          7.71         11.76         2.77 o                         
   3 -12   7          2.43          1.95         1.57 o                         
   4 -12   7         23.75         34.36         4.56 o                         
   5 -12   7          1.39          2.82         1.70 o                         
  -1 -11   7          8.68          8.60         2.34 o                         
   0 -11   7          8.66         12.42         1.94 o                         
   1 -11   7          0.09          0.31         0.93 o                         
   2 -11   7         95.55        107.02         5.43 o                         
   3 -11   7         93.07         90.65         4.99 o                         
   4 -11   7        114.55        120.71         5.82 o                         
   5 -11   7          1.96          1.26         0.65 o                         
   6 -11   7          4.66          3.86         1.36 o                         
  -3 -10   7         51.70         62.79         5.72 o                         
  -2 -10   7         14.06         16.95         2.26 o                         
  -1 -10   7          7.28          9.76         1.62 o                         
   0 -10   7          2.87          4.21         1.14 o                         
   1 -10   7         34.29         40.41         3.54 o                         
   2 -10   7          0.64          0.64         0.50 o                         
   3 -10   7         12.19         12.35         1.82 o                         
   4 -10   7         51.00         49.96         3.92 o                         
   5 -10   7         24.93         27.53         2.69 o                         
   6 -10   7         46.61         65.58         4.13 o                         
   7 -10   7          0.52         -0.96         0.79 o                         
  -4  -9   7         16.21         17.66         2.28 o                         
  -3  -9   7          0.45         -0.03         0.60 o                         
  -2  -9   7         60.96         61.81         4.00 o                         
  -1  -9   7        158.04        168.61         6.59 o                         
   0  -9   7         12.32         16.09         2.79 o                         
   1  -9   7         88.34         90.25         4.23 o                         
   2  -9   7         89.27         91.08         4.73 o                         
   3  -9   7        200.53        198.80         6.60 o                         
   4  -9   7          0.84          0.52         0.71 o                         
   5  -9   7         90.00         78.92         3.84 o                         
   6  -9   7        177.38        191.00         6.34 o                         
   7  -9   7          6.00          4.76         1.80 o                         
  -5  -8   7          4.68          7.43         2.93 o                         
  -4  -8   7         21.87         23.60         2.53 o                         
  -3  -8   7        108.87        104.28         4.00 o                         
  -2  -8   7         52.68         46.14         3.31 o                         
  -1  -8   7         59.19         55.76         4.49 o                         
   0  -8   7          1.47          1.05         0.52 o                         
   1  -8   7          4.21          5.01         0.96 o                         
   2  -8   7        207.35        201.93         5.68 o                         
   3  -8   7        241.18        236.74         6.58 o                         
   4  -8   7          3.28          2.31         0.71 o                         
   5  -8   7         69.38         70.78         3.60 o                         
   6  -8   7        161.40        158.90         6.76 o                         
   7  -8   7         38.92         40.77         4.01 o                         
   8  -8   7         36.91         41.76         3.60 o                         
  -6  -7   7          0.02          0.97         1.08 o                         
  -5  -7   7          0.66          0.00         0.67 o                         
  -4  -7   7         30.40         31.20         2.22 o                         
  -3  -7   7         40.50         41.21         2.31 o                         
  -2  -7   7         23.13         23.94         1.97 o                         
  -1  -7   7        520.17        514.63         7.82 o                         
   0  -7   7        154.53        155.23         3.06 o                         
   1  -7   7          0.11          0.09         0.23 o                         
   2  -7   7          2.30          1.91         0.58 o                         
   3  -7   7        445.58        430.72         8.40 o                         
   4  -7   7          5.78          6.82         0.99 o                         
   5  -7   7          4.41          1.56         0.96 o                         
   6  -7   7          0.75          0.86         0.56 o                         
   7  -7   7         45.04         46.48         5.20 o                         
   8  -7   7        105.14        117.27         6.27 o                         
  -7  -6   7         29.23         40.74         3.62 o                         
  -6  -6   7          3.93          3.03         1.03 o                         
  -5  -6   7          0.68          1.56         0.78 o                         
  -4  -6   7        101.42         96.44         4.49 o                         
  -3  -6   7         11.78         10.43         0.89 o                         
  -2  -6   7          0.19          0.67         0.33 o                         
  -1  -6   7          1.57          1.52         0.50 o                         
   0  -6   7          3.12          1.59         0.72 o                         
   1  -6   7        641.32        623.81         8.51 o                         
   2  -6   7         83.94         90.16         3.31 o                         
   3  -6   7        870.78        889.27         9.33 o                         
   4  -6   7          5.58          3.96         1.33 o                         
   5  -6   7        106.77        117.68         5.14 o                         
   6  -6   7         17.80         15.36         2.09 o                         
   7  -6   7         46.42         41.71         3.59 o                         
   8  -6   7         59.45         69.93         4.92 o                         
  -8  -5   7          2.29          0.31         0.90 o                         
  -7  -5   7          1.88          1.67         0.75 o                         
  -6  -5   7          3.31          1.44         1.05 o                         
  -5  -5   7        207.39        201.96         5.55 o                         
  -4  -5   7        291.63        303.63         7.75 o                         
  -3  -5   7        150.70        145.05         3.81 o                         
  -2  -5   7        112.35        101.17         3.68 o                         
  -1  -5   7         64.21         62.18         4.39 o                         
   0  -5   7        188.61        178.82         3.66 o                         
   1  -5   7         92.83         91.35         4.43 o                         
   2  -5   7         26.02         25.63         1.71 o                         
   3  -5   7        631.19        656.46        12.65 o                         
   4  -5   7        111.62        127.36         5.14 o                         
   5  -5   7         20.59         25.30         2.51 o                         
   6  -5   7         23.20         25.41         2.72 o                         
   7  -5   7          2.58          0.91         0.82 o                         
  -8  -4   7          6.26          2.72         1.43 o                         
  -7  -4   7          0.05         -1.19         0.80 o                         
  -6  -4   7         26.70         26.85         2.63 o                         
  -5  -4   7        247.06        228.67         6.27 o                         
  -4  -4   7         43.52         40.32         1.95 o                         
  -3  -4   7        275.69        266.61         4.45 o                         
  -2  -4   7        923.07        950.74        13.04 o                         
  -1  -4   7         13.16         19.58         2.00 o                         
   0  -4   7         41.65         33.88         2.56 o                         
   1  -4   7         42.73         36.86         1.98 o                         
   2  -4   7         29.58         27.06         1.95 o                         
   3  -4   7          0.04          0.18         0.54 o                         
   4  -4   7        726.45        722.90        26.16 o                         
   5  -4   7         71.24         93.70         9.03 o                         
   6  -4   7          6.38          5.72         2.05 o                         
   7  -4   7         52.87         57.18         8.11 o                         
  -9  -3   7         22.40         27.92         3.06 o                         
  -8  -3   7         67.02         65.22         4.46 o                         
  -7  -3   7          1.09          0.06         0.54 o                         
  -6  -3   7        187.39        199.05         5.65 o                         
  -5  -3   7         96.05         85.80         3.86 o                         
  -4  -3   7        193.91        194.32         3.55 o                         
  -3  -3   7          8.32          9.74         0.70 o                         
  -2  -3   7        263.78        282.77         7.91 o                         
  -1  -3   7          0.93          0.65         0.37 o                         
   0  -3   7        522.60        500.31         6.32 o                         
   1  -3   7          8.05          5.46         1.03 o                         
   2  -3   7        201.83        179.97         5.96 o                         
   3  -3   7          0.02          0.63         1.45 o                         
   4  -3   7        140.45        125.60         7.10 o                         
   5  -3   7         25.45         27.04         5.29 o                         
   6  -3   7         61.33         55.43         7.90 o                         
   7  -3   7         16.49         12.68         4.24 o                         
  -9  -2   7          0.51          1.47         1.02 o                         
  -8  -2   7         17.29         18.46         2.25 o                         
  -7  -2   7         92.61         92.50         4.60 o                         
  -6  -2   7         45.14         45.63         2.93 o                         
  -5  -2   7         49.11         46.42         1.62 o                         
  -4  -2   7          7.14          5.79         0.60 o                         
  -3  -2   7         35.15         28.37         1.29 o                         
  -2  -2   7        417.58        428.53         4.42 o                         
  -1  -2   7         45.51         40.45         1.70 o                         
   0  -2   7         26.72         25.63         1.38 o                         
   1  -2   7         11.75          9.27         1.07 o                         
   2  -2   7        166.33        164.55         7.26 o                         
   3  -2   7          2.39          1.75         1.31 o                         
   4  -2   7         58.36         46.60         6.74 o                         
   5  -2   7         17.83         18.64         4.51 o                         
   6  -2   7         32.88         36.42         6.70 o                         
 -10  -1   7          6.20          8.75         1.88 o                         
  -9  -1   7         36.15         36.03         3.25 o                         
  -8  -1   7         91.27         99.94         5.77 o                         
  -7  -1   7          2.19          0.96         0.58 o                         
  -6  -1   7        273.10        285.74         6.42 o                         
  -5  -1   7         50.54         54.52         1.94 o                         
  -4  -1   7        121.14        127.61         3.21 o                         
  -3  -1   7         20.70         24.99         1.26 o                         
  -2  -1   7        720.25        709.79         6.33 o                         
  -1  -1   7          2.61          2.92         0.52 o                         
   0  -1   7        233.12        223.36         4.29 o                         
   1  -1   7        173.09        187.30         7.33 o                         
   2  -1   7         10.72          6.77         2.19 o                         
   3  -1   7         71.96         82.41         8.78 o                         
   4  -1   7          5.79          8.67         2.85 o                         
   5  -1   7          4.12          6.16         2.82 o                         
   6  -1   7          0.31          4.14         2.74 o                         
 -10   0   7          6.73          3.51         1.15 o                         
  -9   0   7         10.40          9.53         2.31 o                         
  -8   0   7          9.89          9.16         1.54 o                         
  -7   0   7        169.16        170.39         5.85 o                         
  -6   0   7        685.64        704.51        10.74 o                         
  -5   0   7          9.97         10.33         0.89 o                         
  -4   0   7          2.45          2.82         0.50 o                         
  -3   0   7         95.62         90.95         2.47 o                         
  -2   0   7         13.77         15.09         1.03 o                         
  -1   0   7        174.12        175.01         4.58 o                         
   0   0   7        149.90        137.69         4.59 o                         
   1   0   7        477.23        495.88        20.47 o                         
   2   0   7        629.75        447.00        20.31 o                         
   3   0   7        224.46        221.84        15.15 o                         
   4   0   7          3.18          1.57         2.15 o                         
   5   0   7        117.55        116.92        12.31 o                         
 -10   1   7          0.18          1.02         1.06 o                         
  -9   1   7        112.97        113.44         6.49 o                         
  -8   1   7         52.79         41.14         4.70 o                         
  -7   1   7         37.33         36.34         2.58 o                         
  -6   1   7        208.44        216.25         4.68 o                         
  -5   1   7        483.74        502.17        11.69 o                         
  -4   1   7        265.94        264.56         7.09 o                         
  -3   1   7        106.28        101.46         3.48 o                         
  -2   1   7         64.70         74.70         4.02 o                         
  -1   1   7        192.75        184.28         8.26 o                         
   0   1   7          0.06         -0.50         0.47 o                         
   1   1   7         43.24         39.28         5.97 o                         
   2   1   7         73.72         66.21         8.32 o                         
   3   1   7        297.24        323.76        19.08 o                         
   4   1   7         35.43         31.11         6.39 o                         
 -10   2   7          9.74         10.91         3.49 o                         
  -9   2   7         27.87         28.04         6.35 o                         
  -8   2   7         13.62         13.07         2.07 o                         
  -7   2   7         69.18         70.09         3.37 o                         
  -6   2   7         10.77          9.65         0.91 o                         
  -5   2   7          7.67          8.15         1.36 o                         
  -4   2   7         15.76         16.82         1.45 o                         
  -3   2   7        215.77        225.70         5.32 o                         
  -2   2   7        626.89        617.08        12.02 o                         
  -1   2   7        342.49        351.20         6.64 o                         
   0   2   7         56.97         63.48         4.02 o                         
   1   2   7         17.67         18.36         4.32 o                         
   2   2   7          1.33          2.28         2.35 o                         
   3   2   7         80.87         67.42         9.16 o                         
 -10   3   7         12.45         11.46         3.33 o                         
  -9   3   7          0.68          0.63         1.31 o                         
  -8   3   7         88.82        109.65         8.99 o                         
  -7   3   7        124.28        122.64         6.82 o                         
  -6   3   7         67.02         72.64         3.61 o                         
  -5   3   7         21.66         19.20         1.83 o                         
  -4   3   7          0.07         -0.25         0.43 o                         
  -3   3   7          0.12          0.33         0.49 o                         
  -2   3   7          4.48          4.96         1.13 o                         
  -1   3   7          2.12          1.48         0.61 o                         
   0   3   7          0.28         -0.07         0.40 o                         
   1   3   7         62.13         54.42         5.94 o                         
   2   3   7         25.69         28.45         3.60 o                         
 -10   4   7          2.28          0.35         1.00 o                         
  -9   4   7          4.42          4.55         1.63 o                         
  -8   4   7         63.78         62.51         4.74 o                         
  -7   4   7         53.23         54.38         3.68 o                         
  -6   4   7        171.12        171.64         5.69 o                         
  -5   4   7         47.98         45.81         2.89 o                         
  -4   4   7        127.06        139.15         4.46 o                         
  -3   4   7          5.64          6.25         1.11 o                         
  -2   4   7         28.26         21.40         2.38 o                         
  -1   4   7        136.03        141.11        22.18 o                         
   0   4   7         13.93         18.12         4.61 o                         
   1   4   7         24.88         24.43         5.58 o                         
 -10   5   7          0.08          0.40         0.88 o                         
  -9   5   7         11.95         10.58         3.43 o                         
  -8   5   7        138.23        141.61        11.33 o                         
  -7   5   7        111.94        118.56         4.90 o                         
  -6   5   7         24.95         27.38         2.27 o                         
  -5   5   7         21.92         15.19         1.56 o                         
  -4   5   7         19.27         18.42         2.02 o                         
  -3   5   7         75.34         72.38         3.90 o                         
  -2   5   7          7.50          4.74         1.92 o                         
  -1   5   7         66.04         65.04         7.73 o                         
   0   5   7         25.75         34.19         6.68 o                         
  -9   6   7         28.58         29.96         5.57 o                         
  -8   6   7          0.31          1.21         1.37 o                         
  -7   6   7          1.42          1.54         0.83 o                         
  -6   6   7        262.49        276.59         7.49 o                         
  -5   6   7         18.53         21.31         2.31 o                         
  -4   6   7         87.84         93.49         4.45 o                         
  -3   6   7        147.84        149.11         7.36 o                         
  -2   6   7        195.48        186.11        10.93 o                         
  -7   7   7         12.44         13.78         2.18 o                         
  -6   7   7         31.37         31.40         3.95 o                         
  -5   7   7          7.50          7.73         1.95 o                         
  -4   7   7         39.94         35.82         3.77 o                         
   2 -12   8          0.36          1.17         1.64 o                         
   3 -12   8          6.16          7.28         2.20 o                         
  -1 -11   8          0.67         -0.86         1.04 o                         
   0 -11   8         32.09         40.03         4.72 o                         
   1 -11   8          7.94          9.03         2.11 o                         
   2 -11   8          3.35          4.49         1.89 o                         
   3 -11   8          6.36          5.23         2.46 o                         
   4 -11   8          1.60          1.10         1.10 o                         
   5 -11   8          1.54          0.70         0.79 o                         
  -3 -10   8          0.02          1.05         0.75 o                         
  -2 -10   8          0.26          2.54         1.07 o                         
  -1 -10   8          0.23          0.78         0.71 o                         
   0 -10   8         13.61         17.58         6.30 o                         
   1 -10   8         41.30         39.87         4.42 o                         
   2 -10   8         57.13         60.78         5.45 o                         
   3 -10   8         88.67         91.28         6.95 o                         
   4 -10   8         13.35         20.92         3.53 o                         
   5 -10   8         33.47         34.19         4.45 o                         
   6 -10   8         25.13         23.53         3.73 o                         
  -4  -9   8         36.63         41.93         4.44 o                         
  -3  -9   8          4.35          5.57         1.43 o                         
  -2  -9   8         34.06         43.74         4.19 o                         
  -1  -9   8         16.56         13.56         1.99 o                         
   0  -9   8        622.50        672.90        14.62 o                         
   1  -9   8         87.31         91.06         6.37 o                         
   2  -9   8        110.25         98.85         4.02 o                         
   3  -9   8          3.29          2.97         1.15 o                         
   4  -9   8         85.36         86.24         3.86 o                         
   5  -9   8          9.18         12.46         2.03 o                         
   6  -9   8         33.43         33.06         2.77 o                         
   7  -9   8         26.21         25.74         2.61 o                         
  -5  -8   8         11.32         13.75         2.59 o                         
  -4  -8   8          3.46          0.38         0.87 o                         
  -3  -8   8         33.17         30.65         2.98 o                         
  -2  -8   8         27.14         23.24         2.46 o                         
  -1  -8   8          4.72          3.15         0.67 o                         
   0  -8   8        150.92        137.18         3.66 o                         
   1  -8   8          4.81          4.03         1.44 o                         
   2  -8   8         25.24         20.19         4.33 o                         
   3  -8   8        342.32        341.61         8.91 o                         
   4  -8   8         60.89         57.58         3.09 o                         
   5  -8   8         20.21         18.28         1.95 o                         
   6  -8   8        229.45        221.34         7.66 o                         
   7  -8   8        137.66        138.57         6.49 o                         
  -6  -7   8          0.66          3.32         1.36 o                         
  -5  -7   8         30.81         25.35         2.52 o                         
  -4  -7   8        287.47        294.45         8.55 o                         
  -3  -7   8         67.99         74.68         6.58 o                         
  -2  -7   8         38.86         38.10         2.43 o                         
  -1  -7   8         90.73         81.75         4.43 o                         
   0  -7   8        202.66        201.09         7.04 o                         
   1  -7   8         78.92         71.34         3.97 o                         
   2  -7   8         73.89         74.98         3.73 o                         
   3  -7   8        140.01        140.82         5.93 o                         
   4  -7   8         99.38         97.60         4.13 o                         
   5  -7   8        153.77        158.30         6.13 o                         
   6  -7   8         16.49         20.41         2.60 o                         
   7  -7   8          1.41          1.14         1.05 o                         
  -7  -6   8          0.92          1.58         0.86 o                         
  -6  -6   8          0.03          0.73         0.74 o                         
  -5  -6   8         27.33         19.71         2.16 o                         
  -4  -6   8          1.80          0.60         0.69 o                         
  -3  -6   8         54.12         56.75         3.59 o                         
  -2  -6   8         74.49         60.34         3.69 o                         
  -1  -6   8        149.08        153.19         5.89 o                         
   0  -6   8        127.18        125.72         7.93 o                         
   1  -6   8        192.88        203.29         7.25 o                         
   2  -6   8        476.35        429.57        23.09 o                         
   3  -6   8        105.13         94.83         6.06 o                         
   4  -6   8         31.23         37.46         3.85 o                         
   5  -6   8         50.03         50.46         3.57 o                         
   6  -6   8         50.27         59.26         5.52 o                         
   7  -6   8         63.45         75.49         7.29 o                         
  -8  -5   8         14.22         14.08         2.23 o                         
  -7  -5   8         56.85         61.61         4.31 o                         
  -6  -5   8         18.80         19.68         2.82 o                         
  -5  -5   8         31.18         34.97         2.43 o                         
  -4  -5   8         19.79         22.84         2.90 o                         
  -3  -5   8          0.42          0.25         0.23 o                         
  -2  -5   8         26.41         27.15         3.26 o                         
  -1  -5   8         74.07         75.47         4.41 o                         
   0  -5   8          3.31          1.97         0.72 o                         
   1  -5   8        526.44        522.64        12.85 o                         
   2  -5   8         15.32         11.91         1.96 o                         
   3  -5   8         34.87         35.32         3.63 o                         
   4  -5   8          2.35          2.91         1.90 o                         
   5  -5   8         41.28         44.71         5.00 o                         
   6  -5   8         80.41         73.35         6.31 o                         
  -8  -4   8          1.33          0.44         0.89 o                         
  -7  -4   8          1.33          1.34         1.56 o                         
  -6  -4   8         79.07         69.03         4.50 o                         
  -5  -4   8        313.82        296.66        11.26 o                         
  -4  -4   8          7.67          6.91         1.31 o                         
  -3  -4   8        133.03        126.00         5.98 o                         
  -2  -4   8         58.70         61.11         4.11 o                         
  -1  -4   8        433.47        447.27        10.94 o                         
   0  -4   8          8.22          9.35         1.73 o                         
   1  -4   8         51.81         54.10         2.27 o                         
   2  -4   8        240.56        240.98         6.23 o                         
   3  -4   8          2.93          4.66         1.35 o                         
   4  -4   8          0.20          0.56         0.53 o                         
   5  -4   8        429.34        443.20        14.72 o                         
   6  -4   8         28.74         28.96         6.01 o                         
  -9  -3   8         29.90         38.74         3.65 o                         
  -8  -3   8          2.07          1.68         0.87 o                         
  -7  -3   8         65.59         66.64         3.60 o                         
  -6  -3   8         80.47         80.00         3.58 o                         
  -5  -3   8         16.61         15.66         1.30 o                         
  -4  -3   8         32.01         31.89         1.42 o                         
  -3  -3   8        258.39        258.86         8.06 o                         
  -2  -3   8         47.78         43.84         3.24 o                         
  -1  -3   8        359.84        349.33         7.34 o                         
   0  -3   8        110.81        105.19         3.19 o                         
   1  -3   8         74.34         75.57         3.02 o                         
   2  -3   8         12.10         11.65         3.28 o                         
   3  -3   8        163.80        158.05         8.00 o                         
   4  -3   8         42.30         40.61         6.43 o                         
   5  -3   8        378.01        398.06        21.28 o                         
   6  -3   8         44.77         53.02         8.02 o                         
  -9  -2   8         10.34          6.15         1.39 o                         
  -8  -2   8         10.20         13.88         1.90 o                         
  -7  -2   8         45.27         43.66         2.78 o                         
  -6  -2   8         15.63         19.53         1.73 o                         
  -5  -2   8        786.83        775.61        10.75 o                         
  -4  -2   8         13.53         15.59         1.16 o                         
  -3  -2   8          0.06          0.29         0.25 o                         
  -2  -2   8        131.91        134.09         2.75 o                         
  -1  -2   8        233.95        233.69         3.62 o                         
   0  -2   8        185.86        165.88         5.05 o                         
   1  -2   8        347.58        357.90        10.62 o                         
   2  -2   8         47.69         51.59         4.36 o                         
   3  -2   8         11.84          7.92         2.93 o                         
   4  -2   8         41.49         34.30         6.04 o                         
   5  -2   8          6.21          4.80         2.57 o                         
 -10  -1   8         55.62         57.17         4.62 o                         
  -9  -1   8          8.04         11.88         1.97 o                         
  -8  -1   8          4.85          8.72         2.74 o                         
  -7  -1   8        117.64        113.57         4.92 o                         
  -6  -1   8         89.18         84.08         3.51 o                         
  -5  -1   8        142.62        142.75         3.66 o                         
  -4  -1   8          9.81          6.88         0.84 o                         
  -3  -1   8         53.80         50.43         2.29 o                         
  -2  -1   8        394.44        403.57         4.93 o                         
  -1  -1   8          5.76          4.91         0.73 o                         
   0  -1   8         29.36         31.62         2.37 o                         
   1  -1   8        270.52        274.42        15.74 o                         
   2  -1   8          0.38          5.94         3.01 o                         
   3  -1   8          1.68          3.23         1.90 o                         
   4  -1   8          2.84          6.40         3.66 o                         
   5  -1   8         48.11         43.39         7.65 o                         
 -10   0   8         42.76         50.85         7.76 o                         
  -9   0   8         23.04         26.41         2.72 o                         
  -8   0   8        116.77        126.15         5.50 o                         
  -7   0   8         52.37         52.57         4.37 o                         
  -6   0   8          8.29          7.87         1.04 o                         
  -5   0   8         79.59         79.53         2.97 o                         
  -4   0   8          0.08          0.09         0.23 o                         
  -3   0   8         18.38         15.85         0.97 o                         
  -2   0   8        124.05        126.60         3.04 o                         
  -1   0   8        462.22        448.80        10.00 o                         
   0   0   8        250.39        255.46         9.99 o                         
   1   0   8         17.35         10.19         3.07 o                         
   2   0   8         54.24         60.03         8.02 o                         
   3   0   8         58.54         49.59         7.79 o                         
   4   0   8          1.93          0.53         1.78 o                         
 -10   1   8          5.26          3.77         2.48 o                         
  -9   1   8          1.07          0.87         0.67 o                         
  -8   1   8         78.17         93.14         4.77 o                         
  -7   1   8         57.76         68.73         3.41 o                         
  -6   1   8        123.45        115.80         3.39 o                         
  -5   1   8         13.04          9.71         2.19 o                         
  -4   1   8         37.99         34.43         3.21 o                         
  -3   1   8         95.28         89.87         3.78 o                         
  -2   1   8        170.91        163.76         6.05 o                         
  -1   1   8        159.57        158.08        12.03 o                         
   0   1   8          4.44          8.12         3.14 o                         
   1   1   8        175.70        173.75        13.55 o                         
   2   1   8         14.24         14.63         4.49 o                         
   3   1   8         78.76         89.57        10.73 o                         
 -10   2   8         50.35         50.88         5.21 o                         
  -9   2   8         27.61         31.23         3.86 o                         
  -8   2   8         61.84         59.69         5.02 o                         
  -7   2   8        134.24        145.38         6.35 o                         
  -6   2   8          1.79          0.89         0.69 o                         
  -5   2   8        186.86        188.06         6.65 o                         
  -4   2   8        414.17        423.27         7.66 o                         
  -3   2   8         51.59         47.34         2.95 o                         
  -2   2   8         39.36         46.03         4.27 o                         
  -1   2   8         10.90         10.37         2.04 o                         
   0   2   8          3.46          8.15         2.88 o                         
   1   2   8          0.12         -0.13         1.24 o                         
   2   2   8          0.08          3.91         2.61 o                         
 -10   3   8        177.10        186.83        10.02 o                         
  -9   3   8         13.40         10.22         7.10 o                         
  -8   3   8         11.00          9.65         2.21 o                         
  -7   3   8         29.63         30.83         2.50 o                         
  -6   3   8         27.21         27.54         2.62 o                         
  -5   3   8         19.64         21.82         2.04 o                         
  -4   3   8         44.38         46.71         2.67 o                         
  -3   3   8          3.27          3.72         0.91 o                         
  -2   3   8          1.56          3.58         0.99 o                         
  -1   3   8        215.62        202.78        10.79 o                         
   0   3   8         99.95         75.03         9.47 o                         
   1   3   8         49.13         52.16         8.08 o                         
  -9   4   8          0.15          2.13         1.39 o                         
  -8   4   8        129.96        141.47         6.43 o                         
  -7   4   8        160.25        152.29         6.98 o                         
  -6   4   8         23.08         28.97         3.13 o                         
  -5   4   8         58.09         65.97         3.26 o                         
  -4   4   8         28.43         36.08         2.38 o                         
  -3   4   8         49.43         50.42         3.29 o                         
  -2   4   8          4.51          2.98         1.39 o                         
  -1   4   8        166.06        170.66        10.63 o                         
   0   4   8          9.43          6.54         3.14 o                         
  -9   5   8         17.89         12.34         3.18 o                         
  -8   5   8          0.31          1.05         0.81 o                         
  -7   5   8         16.76         16.19         1.95 o                         
  -6   5   8          5.21          4.27         0.91 o                         
  -5   5   8         69.46         68.61         3.41 o                         
  -4   5   8          3.91          3.57         1.02 o                         
  -3   5   8         73.66         83.20         5.45 o                         
  -2   5   8         18.57         22.22         3.96 o                         
  -7   6   8         27.35         28.02         4.12 o                         
  -6   6   8         23.17         29.00         3.34 o                         
  -5   6   8         24.20         21.67         2.74 o                         
  -4   6   8          8.31          5.11         1.50 o                         
   0 -11   9          7.99         10.60         3.50 o                         
   1 -11   9         16.44         11.71         2.57 o                         
   2 -11   9          0.14          1.01         1.07 o                         
   3 -11   9         60.26         63.24        11.05 o                         
   4 -11   9          0.07          0.06         1.26 o                         
  -2 -10   9          0.59          1.53         1.03 o                         
  -1 -10   9          3.63          2.16         1.00 o                         
   0 -10   9         59.00         68.12         5.88 o                         
   1 -10   9        118.49        143.49         8.58 o                         
   2 -10   9         15.13         12.69         2.60 o                         
   3 -10   9         38.61         33.27         7.42 o                         
   4 -10   9          0.90          1.53         1.76 o                         
   5 -10   9          0.75          0.74         0.87 o                         
  -4  -9   9          3.07          5.03         1.41 o                         
  -3  -9   9         18.26         22.74         2.66 o                         
  -2  -9   9         43.09         37.20         3.38 o                         
  -1  -9   9          1.43          0.63         1.24 o                         
   0  -9   9         56.37         51.83         3.97 o                         
   1  -9   9          1.54          1.45         1.40 o                         
   2  -9   9          1.01          0.94         0.94 o                         
   3  -9   9         92.33        108.78         7.75 o                         
   4  -9   9          8.39         10.47         2.08 o                         
   5  -9   9         28.75         33.29         3.59 o                         
   6  -9   9         20.42         20.79         3.40 o                         
  -5  -8   9          5.17          1.73         2.11 o                         
  -4  -8   9          0.51         -0.05         0.73 o                         
  -3  -8   9          4.43          3.63         1.10 o                         
  -2  -8   9          1.16          0.08         0.47 o                         
  -1  -8   9          6.50          7.50         1.47 o                         
   0  -8   9         25.69         25.43         2.76 o                         
   1  -8   9        315.50        317.65        16.27 o                         
   2  -8   9         65.11         65.88         5.75 o                         
   3  -8   9          6.59          5.43         1.76 o                         
   4  -8   9        110.20         80.84         8.27 o                         
   5  -8   9         24.28         34.79        12.81 o                         
   6  -8   9         24.70         21.49         3.56 o                         
  -6  -7   9         82.42         89.58         6.57 o                         
  -5  -7   9         17.77         25.92         3.51 o                         
  -4  -7   9         15.62         22.46         2.99 o                         
  -3  -7   9          3.58          1.00         1.09 o                         
  -2  -7   9          0.27          0.14         0.71 o                         
  -1  -7   9        104.14        102.23         5.23 o                         
   0  -7   9         68.81         64.11         4.22 o                         
   1  -7   9          7.56          7.84         2.30 o                         
   2  -7   9        528.81        529.82        15.80 o                         
   3  -7   9         28.58         26.49         3.37 o                         
   4  -7   9         54.67         53.96         7.45 o                         
   5  -7   9          2.99          2.84         1.39 o                         
   6  -7   9          0.03          0.02         0.99 o                         
  -7  -6   9          0.30          2.15         1.05 o                         
  -6  -6   9          7.12          9.11         2.00 o                         
  -5  -6   9          8.07          5.07         1.16 o                         
  -4  -6   9        171.91        174.44         6.71 o                         
  -3  -6   9        330.43        359.62         9.56 o                         
  -2  -6   9        237.42        242.42         7.82 o                         
  -1  -6   9         21.52         19.65         2.23 o                         
   0  -6   9         13.55         12.23         2.25 o                         
   1  -6   9          9.43         10.36         1.98 o                         
   2  -6   9        120.03        134.24         7.28 o                         
   3  -6   9          5.75          6.18         2.04 o                         
   4  -6   9        432.17        478.28        15.05 o                         
   5  -6   9         15.03         20.65         3.29 o                         
   6  -6   9         13.55         19.45         4.35 o                         
  -7  -5   9          1.31         -0.77         1.16 o                         
  -6  -5   9          0.06          0.60         0.69 o                         
  -5  -5   9          1.39          1.04         0.92 o                         
  -4  -5   9          4.75          2.09         1.04 o                         
  -3  -5   9         26.48         28.05         3.05 o                         
  -2  -5   9        223.40        224.27        14.42 o                         
  -1  -5   9        194.41        202.25        18.74 o                         
   0  -5   9          9.42         11.57         1.99 o                         
   1  -5   9         53.13         61.43         3.95 o                         
   2  -5   9        373.98        394.14        12.40 o                         
   3  -5   9          1.96         -1.22         0.92 o                         
   4  -5   9          0.29         -0.13         1.05 o                         
   5  -5   9         65.79         55.56         5.49 o                         
  -8  -4   9         22.59         23.87         2.91 o                         
  -7  -4   9         70.73         66.88         4.54 o                         
  -6  -4   9         34.68         32.01         3.08 o                         
  -5  -4   9         20.80         21.74         2.34 o                         
  -4  -4   9         42.08         42.85         7.87 o                         
  -3  -4   9         28.10         24.74         2.79 o                         
  -2  -4   9         24.70         24.32         3.97 o                         
  -1  -4   9        191.62        195.55         7.62 o                         
   0  -4   9         59.75         58.21         4.29 o                         
   1  -4   9         47.22         51.42         4.26 o                         
   2  -4   9        594.69        601.18        25.16 o                         
   3  -4   9          1.06          1.26         1.07 o                         
   4  -4   9         14.17         10.65         4.48 o                         
   5  -4   9         52.98         56.23         8.23 o                         
  -8  -3   9          5.41          7.19         1.32 o                         
  -7  -3   9          1.46          2.83         0.88 o                         
  -6  -3   9        143.15        147.99         5.20 o                         
  -5  -3   9          0.81          0.34         0.46 o                         
  -4  -3   9          8.12          5.96         0.89 o                         
  -3  -3   9         72.73         69.42         4.30 o                         
  -2  -3   9         53.34         55.93         4.29 o                         
  -1  -3   9          2.71          1.75         0.65 o                         
   0  -3   9          2.05          1.56         0.78 o                         
   1  -3   9         90.35         85.68         5.49 o                         
   2  -3   9          9.30          7.58         3.94 o                         
   3  -3   9        112.79         93.86         6.53 o                         
   4  -3   9         51.55         53.25         7.90 o                         
   5  -3   9         15.02         18.85         5.09 o                         
  -9  -2   9          2.15          5.43         1.23 o                         
  -8  -2   9         19.38         24.11         2.30 o                         
  -7  -2   9        136.97        147.47         5.16 o                         
  -6  -2   9        205.58        198.73         5.48 o                         
  -5  -2   9        428.17        454.90         7.62 o                         
  -4  -2   9         37.02         36.21         1.95 o                         
  -3  -2   9        129.42        121.11         3.16 o                         
  -2  -2   9        112.49        108.07         2.68 o                         
  -1  -2   9        144.10        142.91         4.36 o                         
   0  -2   9         14.90          9.54         1.46 o                         
   1  -2   9          0.45          0.06         1.31 o                         
   2  -2   9        242.32        245.97        16.36 o                         
   3  -2   9         28.08         32.13         6.17 o                         
   4  -2   9          0.34         -0.24         1.63 o                         
  -9  -1   9          0.87          0.15         1.08 o                         
  -8  -1   9         15.41         19.16         2.77 o                         
  -7  -1   9          8.32         10.19         1.41 o                         
  -6  -1   9          8.15          5.29         0.92 o                         
  -5  -1   9        463.07        459.22         7.37 o                         
  -4  -1   9        116.25        108.87         5.94 o                         
  -3  -1   9         67.21         60.62         2.29 o                         
  -2  -1   9         13.96         12.88         1.11 o                         
  -1  -1   9         59.94         54.39         3.28 o                         
   0  -1   9         48.94         44.30         4.41 o                         
   1  -1   9          8.44          5.55         2.50 o                         
   2  -1   9         86.68         89.36        10.16 o                         
   3  -1   9         75.51         64.95         8.97 o                         
  -9   0   9         34.60         33.69         4.07 o                         
  -8   0   9          2.50          2.96         1.07 o                         
  -7   0   9        107.88        108.41         5.39 o                         
  -6   0   9         34.43         37.56         3.05 o                         
  -5   0   9          3.70          4.13         1.00 o                         
  -4   0   9        108.96        111.16         4.82 o                         
  -3   0   9        849.15        876.91        11.66 o                         
  -2   0   9         43.16         39.35         2.63 o                         
  -1   0   9        103.86        104.37         6.75 o                         
   0   0   9          6.61          2.80         1.23 o                         
   1   0   9         21.41         17.48         4.55 o                         
   2   0   9          1.69          1.00         1.09 o                         
   3   0   9          2.18         -0.21         1.47 o                         
  -9   1   9        208.82        231.03        10.49 o                         
  -8   1   9         46.19         50.69         4.01 o                         
  -7   1   9         12.28         15.09         2.05 o                         
  -6   1   9        105.40        104.59         5.19 o                         
  -5   1   9         21.40         26.66         2.22 o                         
  -4   1   9        128.88        121.25         5.15 o                         
  -3   1   9          0.65          1.05         0.62 o                         
  -2   1   9         11.57          8.79         1.29 o                         
  -1   1   9        369.18        373.61        12.89 o                         
   0   1   9         48.91         64.18         8.46 o                         
   1   1   9         37.30         43.93         7.28 o                         
   2   1   9          2.58          9.32         3.77 o                         
  -9   2   9          0.02          0.40         1.23 o                         
  -8   2   9         18.25         13.76         2.07 o                         
  -7   2   9        274.62        295.43        14.75 o                         
  -6   2   9        144.47        167.77         5.91 o                         
  -5   2   9          0.18         -0.19         0.57 o                         
  -4   2   9         29.66         34.10         2.55 o                         
  -3   2   9          5.54          4.59         1.17 o                         
  -2   2   9          1.65         -0.05         0.75 o                         
  -1   2   9          4.06          2.57         1.02 o                         
   0   2   9         72.31         75.66         9.53 o                         
   1   2   9          4.43          7.92         3.32 o                         
  -9   3   9          0.40          2.53         1.03 o                         
  -8   3   9         16.68         21.63         2.27 o                         
  -7   3   9          0.04          0.78         0.80 o                         
  -6   3   9         16.44         14.27         2.02 o                         
  -5   3   9          0.03          0.85         0.47 o                         
  -4   3   9         32.53         38.89         2.88 o                         
  -3   3   9         76.78         69.22         4.23 o                         
  -2   3   9         15.46         17.82         2.47 o                         
  -1   3   9          8.99          9.54         2.58 o                         
  -8   4   9          6.48         13.43         1.91 o                         
  -7   4   9         17.82         20.30         2.43 o                         
  -6   4   9         43.95         50.78         3.46 o                         
  -5   4   9          5.85          6.72         1.15 o                         
  -4   4   9          1.83          2.33         0.77 o                         
  -3   4   9         29.97         26.09         2.51 o                         
  -2   4   9          6.53          8.68         4.52 o                         
  -6   5   9          0.27         -0.55         0.67 o                         
  -5   5   9         52.22         55.07         3.67 o                         
  -2 -10  10          6.08          5.87         3.63 o                         
  -1 -10  10         36.11         35.04         3.42 o                         
   0 -10  10          9.05         12.25         2.98 o                         
   1 -10  10         26.40         29.43         4.50 o                         
   2 -10  10         33.79         35.66         4.69 o                         
   3 -10  10          3.52          4.28         1.97 o                         
   4 -10  10          1.63          4.11         2.65 o                         
  -3  -9  10          0.04          0.16         1.02 o                         
  -2  -9  10          8.99         10.75         2.45 o                         
  -1  -9  10          0.19         -0.73         0.77 o                         
   0  -9  10         18.95         20.53         2.72 o                         
   1  -9  10        232.01        229.59        11.11 o                         
   2  -9  10         29.79         33.25         6.01 o                         
   3  -9  10          0.25          0.32         0.81 o                         
   4  -9  10          6.15          6.44         1.75 o                         
  -4  -8  10          3.91          5.58         1.38 o                         
  -3  -8  10         53.67         49.43         4.26 o                         
  -2  -8  10         31.03         28.13         3.31 o                         
  -1  -8  10        135.49        125.69         6.31 o                         
   0  -8  10          3.08          2.53         1.00 o                         
   1  -8  10         30.71         25.32         3.60 o                         
   2  -8  10         52.59         56.27         5.56 o                         
   3  -8  10          7.38          9.35         3.29 o                         
   4  -8  10         16.43         22.26         3.60 o                         
   5  -8  10         76.17         90.96         7.19 o                         
  -5  -7  10          6.21          8.81         2.18 o                         
  -4  -7  10         55.83         50.82         3.88 o                         
  -3  -7  10         31.23         24.66         2.67 o                         
  -2  -7  10         68.05         51.73         3.91 o                         
  -1  -7  10         73.93         73.77         4.67 o                         
   0  -7  10         94.09         95.37         5.50 o                         
   1  -7  10         18.82         18.85         3.90 o                         
   2  -7  10          0.48          1.88         1.22 o                         
   3  -7  10          3.02          1.77         1.12 o                         
   4  -7  10          1.36          1.62         0.96 o                         
   5  -7  10          1.06          0.97         1.56 o                         
  -6  -6  10         60.48         55.23         5.12 o                         
  -5  -6  10        137.25        145.99         8.01 o                         
  -4  -6  10         21.04         17.14         2.65 o                         
  -3  -6  10          1.13          1.72         1.05 o                         
  -2  -6  10         16.83         14.48         2.32 o                         
  -1  -6  10         11.14          9.35         3.14 o                         
   0  -6  10         11.65         13.72         2.36 o                         
   1  -6  10         60.98         66.22         6.88 o                         
   2  -6  10        134.83        137.25         7.81 o                         
   3  -6  10         30.13         39.55         4.99 o                         
   4  -6  10          1.48          1.81         1.49 o                         
  -7  -5  10         10.59          8.95         2.10 o                         
  -6  -5  10          1.34          2.49         1.15 o                         
  -5  -5  10         27.25         28.15         3.38 o                         
  -4  -5  10         18.08         21.81         2.95 o                         
  -3  -5  10         36.33         42.64         5.41 o                         
  -2  -5  10         31.16         28.80         3.23 o                         
  -1  -5  10        105.19        105.76         6.09 o                         
   0  -5  10        304.54        299.91        10.48 o                         
   1  -5  10          0.24          0.52         0.54 o                         
   2  -5  10         35.07         29.96         5.48 o                         
   3  -5  10        234.85        235.48        10.75 o                         
   4  -5  10         17.07         14.16         3.19 o                         
  -7  -4  10         14.94         18.07         3.36 o                         
  -6  -4  10        129.21        147.65         6.51 o                         
  -5  -4  10         17.78         17.27         4.65 o                         
  -4  -4  10          1.45          1.20         0.70 o                         
  -3  -4  10         59.08         59.62         4.40 o                         
  -2  -4  10          4.10          4.81         1.35 o                         
  -1  -4  10         89.46         82.63         5.20 o                         
   0  -4  10        224.84        231.40         7.70 o                         
   1  -4  10          1.68          0.61         0.93 o                         
   2  -4  10        126.98        134.93        10.84 o                         
   3  -4  10         28.11         28.15         3.82 o                         
   4  -4  10         48.04         39.57         7.31 o                         
  -8  -3  10          3.34          3.28         1.35 o                         
  -7  -3  10          0.30          1.08         1.58 o                         
  -6  -3  10        111.32        108.27         5.40 o                         
  -5  -3  10         43.28         40.49         7.63 o                         
  -4  -3  10        310.08        312.29        11.21 o                         
  -3  -3  10         11.86         11.42         3.32 o                         
  -2  -3  10         26.14         19.52         2.38 o                         
  -1  -3  10         34.29         29.57         2.15 o                         
   0  -3  10         11.89         11.00         1.72 o                         
   1  -3  10        223.07        235.31         9.66 o                         
   2  -3  10        107.98        108.93         6.99 o                         
   3  -3  10         76.27         91.86        10.90 o                         
  -8  -2  10         32.10         36.73         3.39 o                         
  -7  -2  10         38.51         42.32         3.41 o                         
  -6  -2  10          1.47          1.89         1.33 o                         
  -5  -2  10        283.77        282.72         7.72 o                         
  -4  -2  10        284.69        287.20        25.83 o                         
  -3  -2  10         31.97         30.43         2.67 o                         
  -2  -2  10         12.10         16.32         1.88 o                         
  -1  -2  10         35.50         35.27         2.01 o                         
   0  -2  10        256.01        253.70         8.01 o                         
   1  -2  10          5.99          3.95         2.68 o                         
   2  -2  10          0.14          0.86         0.94 o                         
   3  -2  10         90.40         82.85        10.62 o                         
  -8  -1  10         14.02         15.84         3.13 o                         
  -7  -1  10         27.00         24.34         2.68 o                         
  -6  -1  10        187.24        192.26         6.77 o                         
  -5  -1  10         89.78         84.74         4.27 o                         
  -4  -1  10          0.01          0.64         1.02 o                         
  -3  -1  10          2.74          2.52         0.63 o                         
  -2  -1  10         43.94         53.81         4.96 o                         
  -1  -1  10          2.29          3.00         0.83 o                         
   0  -1  10         94.77         87.28         6.70 o                         
   1  -1  10          1.32          2.01         2.16 o                         
   2  -1  10         19.42         22.65         5.48 o                         
  -8   0  10          2.03          3.33         1.34 o                         
  -7   0  10         44.27         41.47         3.41 o                         
  -6   0  10        264.15        293.57         8.80 o                         
  -5   0  10         28.86         26.95         2.57 o                         
  -4   0  10         99.37        116.16         5.25 o                         
  -3   0  10         15.24         21.39         2.49 o                         
  -2   0  10         37.18         35.96         2.68 o                         
  -1   0  10          6.49          5.51         1.43 o                         
   0   0  10          0.00          2.57         2.61 o                         
   1   0  10          6.17         15.06         4.52 o                         
  -8   1  10          0.06          0.57         1.27 o                         
  -7   1  10         84.61         93.06         5.44 o                         
  -6   1  10         39.50         35.36         2.72 o                         
  -5   1  10          7.36          7.60         1.46 o                         
  -4   1  10         56.22         48.26         3.02 o                         
  -3   1  10        100.24        108.21         5.45 o                         
  -2   1  10          6.54          9.53         1.56 o                         
  -1   1  10         25.19         25.35         3.09 o                         
   0   1  10         19.89         28.84         6.23 o                         
  -8   2  10         29.84         39.75         4.68 o                         
  -7   2  10          0.14          1.37         0.78 o                         
  -6   2  10        132.03        132.18         5.55 o                         
  -5   2  10         27.09         28.39         2.50 o                         
  -4   2  10          0.64          0.67         0.65 o                         
  -3   2  10          3.81          5.48         1.17 o                         
  -2   2  10         84.09         83.74         5.92 o                         
  -1   2  10          0.05         -0.54         1.03 o                         
  -7   3  10          2.95          4.71         1.13 o                         
  -6   3  10         94.65         92.95         4.76 o                         
  -5   3  10         21.16         21.24         2.66 o                         
  -4   3  10         22.10         24.28         2.44 o                         
  -3   3  10        167.19        185.05         6.81 o                         
  -2  -9  11         18.03         17.72         2.60 o                         
  -1  -9  11         26.35         24.53         3.02 o                         
   0  -9  11          0.41          0.21         0.98 o                         
   1  -9  11          0.57          3.52         1.78 o                         
   2  -9  11         15.42         16.12         3.20 o                         
  -3  -8  11         11.28          8.74         1.97 o                         
  -2  -8  11         16.95         25.61         3.32 o                         
  -1  -8  11          1.77          1.64         0.90 o                         
   0  -8  11          6.75          5.11         1.41 o                         
   1  -8  11          5.61          5.72         2.41 o                         
   2  -8  11         57.94         75.94         7.25 o                         
   3  -8  11         27.95         28.72         3.99 o                         
  -5  -7  11          0.02          0.97         2.12 o                         
  -4  -7  11          4.58          0.33         0.96 o                         
  -3  -7  11         57.30         59.14        12.12 o                         
  -2  -7  11        146.88        155.21        20.92 o                         
  -1  -7  11         14.05         10.75         2.94 o                         
   0  -7  11          1.34          2.91         1.35 o                         
   1  -7  11         23.68         22.14         4.29 o                         
   2  -7  11          0.34          0.86         0.81 o                         
   3  -7  11         12.09         13.46         2.75 o                         
  -5  -6  11         12.08          8.81         2.78 o                         
  -4  -6  11         29.07         31.89         3.76 o                         
  -3  -6  11          1.60          0.47         0.98 o                         
  -2  -6  11        167.51        162.97        10.82 o                         
  -1  -6  11         39.48         45.48         7.26 o                         
   0  -6  11        201.00        220.75         9.77 o                         
   1  -6  11         44.23         48.32         4.71 o                         
   2  -6  11         36.60         37.73         4.42 o                         
   3  -6  11         11.85         14.93         6.58 o                         
  -6  -5  11         17.33          9.31         2.16 o                         
  -5  -5  11          5.51          5.84         1.60 o                         
  -4  -5  11          1.24          1.68         1.02 o                         
  -3  -5  11        118.12        103.10         9.29 o                         
  -2  -5  11          0.08          0.16         0.75 o                         
  -1  -5  11         34.81         32.29         3.51 o                         
   0  -5  11         68.98         70.05         4.55 o                         
   1  -5  11        125.16        127.16         7.51 o                         
   2  -5  11          5.35          4.27         1.79 o                         
   3  -5  11         98.94         89.41         7.01 o                         
  -7  -4  11          5.48          4.91         1.84 o                         
  -6  -4  11         41.33         48.10         4.54 o                         
  -5  -4  11         10.86         11.66         2.18 o                         
  -4  -4  11         57.77         59.15         8.12 o                         
  -3  -4  11          8.03          5.54         2.32 o                         
  -2  -4  11          0.54          0.22         0.57 o                         
  -1  -4  11         57.20         67.48         4.22 o                         
   0  -4  11          1.29          0.75         1.09 o                         
   1  -4  11         10.91          6.67         1.79 o                         
   2  -4  11          0.18          0.21         0.89 o                         
  -7  -3  11         20.98         24.29         3.81 o                         
  -6  -3  11          8.91          8.47         3.34 o                         
  -5  -3  11          0.08         -1.11         1.32 o                         
  -4  -3  11          5.15          6.49         1.45 o                         
  -3  -3  11        166.29        160.07        10.52 o                         
  -2  -3  11         62.69         59.93         3.76 o                         
  -1  -3  11        147.72        137.96         6.80 o                         
   0  -3  11         13.17         11.78         1.84 o                         
   1  -3  11        149.18        174.41         8.81 o                         
   2  -3  11        134.91        147.55        14.28 o                         
  -7  -2  11         61.44         65.82         6.31 o                         
  -6  -2  11          0.30          0.54         1.08 o                         
  -5  -2  11         15.03         16.22         4.11 o                         
  -4  -2  11         40.07         38.29         6.28 o                         
  -3  -2  11        195.95        204.98        10.24 o                         
  -2  -2  11         37.19         40.47        11.90 o                         
  -1  -2  11         16.87         18.48         5.23 o                         
   0  -2  11          0.00         -1.73         1.91 o                         
   1  -2  11         89.96        106.50        11.80 o                         
  -7  -1  11          6.24          6.26         2.14 o                         
  -6  -1  11         65.12         67.27         6.13 o                         
  -5  -1  11         70.29         60.85         8.09 o                         
  -4  -1  11         18.00         20.86         4.62 o                         
  -3  -1  11          8.13          3.48         3.22 o                         
  -2  -1  11         48.99         46.92         3.77 o                         
  -1  -1  11         23.12         23.60         2.91 o                         
   0  -1  11         39.85         54.07         8.47 o                         
  -7   0  11         37.80         46.87        13.90 o                         
  -6   0  11        127.31        144.25         8.95 o                         
  -5   0  11          1.89          0.21         0.74 o                         
  -4   0  11         11.03         11.75         2.63 o                         
  -3   0  11          0.44          1.89         0.84 o                         
  -2   0  11          9.65          8.66         2.03 o                         
  -1   0  11         36.40         37.67         3.77 o                         
  -7   1  11         32.96         30.79         3.48 o                         
  -6   1  11         12.68         12.53         2.28 o                         
  -5   1  11         83.89         89.95         7.26 o                         
  -4   1  11          6.11         10.38         2.19 o                         
  -3   1  11          1.82          2.75         1.36 o                         
  -2   1  11        118.88         96.06         7.45 o                         
  -1  -8  12         29.92         37.32         8.36 o                         
   0  -8  12         22.39         30.55         4.09 o                         
  -3  -7  12          0.05          1.24         1.11 o                         
  -2  -7  12          0.02          0.71         0.72 o                         
  -1  -7  12          6.53          7.64         3.61 o                         
   0  -7  12          0.26          0.26         2.10 o                         
   1  -7  12          9.12          8.58         2.25 o                         
  -4  -6  12         18.29         16.61         2.83 o                         
  -3  -6  12         10.77         14.92         3.76 o                         
  -2  -6  12         59.50         53.60         4.90 o                         
  -1  -6  12          0.08          0.22         0.76 o                         
   0  -6  12          4.61          8.80         1.87 o                         
   1  -6  12         17.52         16.89         5.62 o                         
  -5  -5  12         28.10         29.42         3.69 o                         
  -4  -5  12         49.88         55.36         4.89 o                         
  -3  -5  12          7.69          3.78         3.18 o                         
  -2  -5  12          4.98          1.97         2.34 o                         
  -1  -5  12         33.90         33.10         3.24 o                         
   0  -5  12         17.70         16.55         2.33 o                         
   1  -5  12         45.55         42.93         4.61 o                         
  -5  -4  12          3.74          4.10         2.64 o                         
  -4  -4  12         44.24         57.79         8.27 o                         
  -3  -4  12         79.46         86.50         9.89 o                         
  -2  -4  12         71.60         69.33         6.41 o                         
  -1  -4  12         26.81         23.11         4.06 o                         
   0  -4  12          0.06          1.85         1.03 o                         
  -6  -3  12          5.49         11.14         3.88 o                         
  -5  -3  12         14.03         14.58         4.13 o                         
  -4  -3  12        117.05        134.38        12.38 o                         
  -3  -3  12        117.60        123.00         8.48 o                         
  -2  -3  12         42.88         51.04         5.53 o                         
  -1  -3  12          0.61          3.09         2.08 o                         
   0  -3  12          0.97          2.23         1.98 o                         
  -5  -2  12         81.05         78.09         9.84 o                         
  -4  -2  12          1.04          1.82         1.12 o                         
  -3  -2  12          6.68         10.60         2.67 o                         
  -2  -2  12          5.51          4.84         1.96 o                         
  -1  -2  12         26.55         30.54         4.41 o                         
  -5  -1  12          5.93          4.25         1.86 o                         
  -4  -1  12          0.80          3.90         1.82 o                         
  -3  -1  12         32.27         30.05         4.25 o                         
                                                                                
